# Supplementary material for: Mouse microRNA signatures in joint ageing and post-traumatic osteoarthritis
Source: Osteoarthr Cartil Open. 2021 May 27;3(4):100186. doi: 10.1016/j.ocarto.2021.100186 (PMC8683752; doi:10.1016/j.ocarto.2021.100186)
Supplement: Multimedia component 1 [file mmc1.xlsx]

## Sheet: Sheet1
	Target	Acession number	Qiagen miScript Primer Assay
	mmu-miR-140-5p	MIMAT0000151	Mm_miR-140_2 miScript Primer Assay
	mmu-miR-205-5p	MIMAT0000238	Mm_miR-205_1 miScript Primer Assay
	mmu-miR-682	MIMAT0003459	Mm_miR-682_2 miScript Primer Assay
	mmu-miR-499-5p	MIMAT0003482	Mm_miR-499_1 miScript Primer Assay
	mmu-miR-6238	MIMAT0024859	Mm_miR-6238_1 miScript Primer Assay
	mmu-miR-455-3p	MIMAT0003742	Mm_miR-455_1 miScript Primer Assay
	mmu-miR-146a-5p	MIMAT0000158	Mm_miR-146_1 miScript Primer Assay
	mmu-miR-151-5p	MIMAT0004536	Mm_miR-151-5p_1 miScript Primer Assay
