# Supplementary material for: Mouse microRNA signatures in joint ageing and post-traumatic osteoarthritis
Source: Osteoarthr Cartil Open. 2021 May 27;3(4):100186. doi: 10.1016/j.ocarto.2021.100186 (PMC8683752; doi:10.1016/j.ocarto.2021.100186)
Supplement: Multimedia component 2 [file mmc2.xlsx]

## Sheet: Young vs Old (joint)
ID	otherinfor	logCPM	LFC y vs o jt	FDR y vs o jt
MIMAT0000151	ID=MIMAT0000151;Alias=MIMAT0000151;Name=mmu-miR-140-5p;Derives_from=MI0000165	10.3148	0.939435	0.0379214
MIMAT0000238	ID=MIMAT0000238;Alias=MIMAT0000238;Name=mmu-miR-205-5p;Derives_from=MI0000248	8.55156	-3.65866	0.0379214
MIMAT0003459	ID=MIMAT0003459;Alias=MIMAT0003459;Name=mmu-miR-682;Derives_from=MI0004644	3.29209	-1.4301	0.0379214
MIMAT0004939	ID=MIMAT0004939;Alias=MIMAT0004939;Name=mmu-miR-208b-3p;Derives_from=MI0005552	-0.00195764	2.55594	0.0261212
MIMAT0003482	ID=MIMAT0003482;Alias=MIMAT0003482;Name=mmu-miR-499-5p;Derives_from=MI0004676	6.39548	1.77293	0.00247302
MIMAT0003742	ID=MIMAT0003742;Alias=MIMAT0003742;Name=mmu-miR-455-3p;Derives_from=MI0004679	6.28963	1.35216	9.85994e-05
MIMAT0024859	ID=MIMAT0024859;Alias=MIMAT0024859;Name=mmu-miR-6238;Derives_from=MI0021585	4.87307	-2.19858	6.89306e-05

## Sheet: Young vs Old (serum)
ID	otherinfor	logCPM	LFC y vs o serum	FDRy vs o serum
MIMAT0004188	ID=MIMAT0004188;Alias=MIMAT0004188;Name=mmu-miR-802-5p;Derives_from=MI0004249	1.84238	4.13463	0.0339615
MIMAT0000213	ID=MIMAT0000213;Alias=MIMAT0000213;Name=mmu-miR-184-3p;Derives_from=MI0000226	9.89618	4.02343	0.000102556
MIMAT0028072	ID=MIMAT0028072;Alias=MIMAT0028072;Name=mmu-miR-7083-5p;Derives_from=MI0022933	1.00623	3.89343	0.0447403
MIMAT0003473	ID=MIMAT0003473;Alias=MIMAT0003473;Name=mmu-miR-133a-5p;Derives_from=MI0000159	7.08522	3.81044	0.0373954
MIMAT0000246	ID=MIMAT0000246;Alias=MIMAT0000246;Name=mmu-miR-122-5p;Derives_from=MI0000256	17.115	3.62264	4.90898e-06
MIMAT0017344	ID=MIMAT0017344;Alias=MIMAT0017344;Name=mmu-miR-1948-5p;Derives_from=MI0009939	1.34853	3.53631	0.00271206
MIMAT0017005	ID=MIMAT0017005;Alias=MIMAT0017005;Name=mmu-miR-122-3p;Derives_from=MI0000256	3.42198	3.51514	0.000549914
MIMAT0000135	ID=MIMAT0000135;Alias=MIMAT0000135;Name=mmu-miR-125a-5p;Derives_from=MI0000151	10.4263	3.08079	5.68608e-11
MIMAT0020637	ID=MIMAT0020637;Alias=MIMAT0020637;Name=mmu-miR-5126;Derives_from=MI0018038	6.75574	3.04483	2.43972e-05
MIMAT0010560	ID=MIMAT0010560;Alias=MIMAT0010560;Name=mmu-miR-1249-3p;Derives_from=MI0004132	5.2755	2.95843	1.01032e-07
MIMAT0000145	ID=MIMAT0000145;Alias=MIMAT0000145;Name=mmu-miR-133a-3p;Derives_from=MI0000159	12.5516	2.91503	1.7235e-10
MIMAT0004544	ID=MIMAT0004544;Alias=MIMAT0004544;Name=mmu-miR-193a-5p;Derives_from=MI0000235	4.71441	2.8448	1.74866e-06
MIMAT0000766	ID=MIMAT0000766;Alias=MIMAT0000766;Name=mmu-miR-335-5p;Derives_from=MI0000817	3.56197	2.73119	0.000181679
MIMAT0004853	ID=MIMAT0004853;Alias=MIMAT0004853;Name=mmu-miR-874-3p;Derives_from=MI0005479	3.43594	2.72196	0.000235151
MIMAT0000145_1	ID=MIMAT0000145_1;Alias=MIMAT0000145;Name=mmu-miR-133a-3p;Derives_from=MI0000820	11.682	2.69193	2.10611e-09
MIMAT0000224	ID=MIMAT0000224;Alias=MIMAT0000224;Name=mmu-miR-194-5p;Derives_from=MI0000236	7.53744	2.61008	1.61236e-08
MIMAT0000153	ID=MIMAT0000153;Alias=MIMAT0000153;Name=mmu-miR-141-3p;Derives_from=MI0000166	4.1321	2.59736	1.38491e-05
MIMAT0004581	ID=MIMAT0004581;Alias=MIMAT0004581;Name=mmu-miR-34b-3p;Derives_from=MI0000404	2.14279	2.53777	0.0332909
MIMAT0000224_1	ID=MIMAT0000224_1;Alias=MIMAT0000224;Name=mmu-miR-194-5p;Derives_from=MI0000733	7.60651	2.5231	1.61236e-08
MIMAT0004790	ID=MIMAT0004790;Alias=MIMAT0004790;Name=mmu-miR-503-3p;Derives_from=MI0003538	3.33796	2.4983	0.000173353
MIMAT0003742	ID=MIMAT0003742;Alias=MIMAT0003742;Name=mmu-miR-455-3p;Derives_from=MI0004679	6.28963	2.48227	8.47598e-05
MIMAT0000711_1	ID=MIMAT0000711_1;Alias=MIMAT0000711;Name=mmu-miR-365-3p;Derives_from=MI0000768	6.06815	2.42979	1.46103e-05
MIMAT0000136	ID=MIMAT0000136;Alias=MIMAT0000136;Name=mmu-miR-125b-5p;Derives_from=MI0000152	10.5485	2.40625	4.07984e-09
MIMAT0011213	ID=MIMAT0011213;Alias=MIMAT0011213;Name=mmu-miR-2137;Derives_from=MI0010750	6.62897	2.34713	0.00371161
MIMAT0000136_1	ID=MIMAT0000136_1;Alias=MIMAT0000136;Name=mmu-miR-125b-5p;Derives_from=MI0000725	10.545	2.3449	6.98529e-09
MIMAT0004747	ID=MIMAT0004747;Alias=MIMAT0004747;Name=mmu-miR-411-5p;Derives_from=MI0001163	6.93745	2.31594	0.00271861
MIMAT0000519	ID=MIMAT0000519;Alias=MIMAT0000519;Name=mmu-miR-200a-3p;Derives_from=MI0000554	8.80705	2.29679	1.348e-05
MIMAT0000661	ID=MIMAT0000661;Alias=MIMAT0000661;Name=mmu-miR-214-3p;Derives_from=MI0000698	7.69166	2.26614	8.58232e-08
MIMAT0004664	ID=MIMAT0004664;Alias=MIMAT0004664;Name=mmu-miR-214-5p;Derives_from=MI0000698	6.30228	2.15442	0.000489556
MIMAT0003485	ID=MIMAT0003485;Alias=MIMAT0003485;Name=mmu-miR-455-5p;Derives_from=MI0004679	8.46296	2.14897	6.26593e-05
MIMAT0000711	ID=MIMAT0000711;Alias=MIMAT0000711;Name=mmu-miR-365-3p;Derives_from=MI0001645	6.09651	2.08822	0.0016576
MIMAT0003731	ID=MIMAT0003731;Alias=MIMAT0003731;Name=mmu-miR-671-5p;Derives_from=MI0004133	3.66005	2.07916	0.0353932
MIMAT0004633	ID=MIMAT0004633;Alias=MIMAT0004633;Name=mmu-miR-27a-5p;Derives_from=MI0000578	6.41676	2.03655	0.00196467
MIMAT0004547	ID=MIMAT0004547;Alias=MIMAT0004547;Name=mmu-miR-203-5p;Derives_from=MI0000246	3.03735	2.00134	0.0153556
MIMAT0000747	ID=MIMAT0000747;Alias=MIMAT0000747;Name=mmu-miR-382-5p;Derives_from=MI0000799	5.38512	1.94227	5.7419e-05
MIMAT0003170	ID=MIMAT0003170;Alias=MIMAT0003170;Name=mmu-miR-541-5p;Derives_from=MI0003521	6.67134	1.92244	8.19095e-05
MIMAT0025159	ID=MIMAT0025159;Alias=MIMAT0025159;Name=mmu-miR-6406;Derives_from=MI0021943	5.2857	1.90636	0.0473744
MIMAT0000584	ID=MIMAT0000584;Alias=MIMAT0000584;Name=mmu-miR-339-5p;Derives_from=MI0000621	7.41288	1.849	8.28155e-07
MIMAT0000157	ID=MIMAT0000157;Alias=MIMAT0000157;Name=mmu-miR-145a-5p;Derives_from=MI0000169	9.55466	1.77395	1.74433e-05
MIMAT0000378	ID=MIMAT0000378;Alias=MIMAT0000378;Name=mmu-miR-300-3p;Derives_from=MI0000400	4.33194	1.74318	0.0166056
MIMAT0000237	ID=MIMAT0000237;Alias=MIMAT0000237;Name=mmu-miR-204-5p;Derives_from=MI0000247	7.43928	1.7244	0.0371641
MIMAT0000743	ID=MIMAT0000743;Alias=MIMAT0000743;Name=mmu-miR-379-5p;Derives_from=MI0000796	7.76722	1.68799	0.000705919
MIMAT0017006	ID=MIMAT0017006;Alias=MIMAT0017006;Name=mmu-miR-143-5p;Derives_from=MI0000257	5.79141	1.62568	0.00184519
MIMAT0005443	ID=MIMAT0005443;Alias=MIMAT0005443;Name=mmu-miR-181a-2-3p;Derives_from=MI0000223	7.4986	1.59711	0.0186168
MIMAT0000665	ID=MIMAT0000665;Alias=MIMAT0000665;Name=mmu-miR-223-3p;Derives_from=MI0000703	9.83107	1.56943	0.00128745
MIMAT0000146	ID=MIMAT0000146;Alias=MIMAT0000146;Name=mmu-miR-134-5p;Derives_from=MI0000160	4.85105	1.5642	0.00226715
MIMAT0004859	ID=MIMAT0004859;Alias=MIMAT0004859;Name=mmu-miR-193b-3p;Derives_from=MI0005484	5.30807	1.51773	0.00713096
MIMAT0004529	ID=MIMAT0004529;Alias=MIMAT0004529;Name=mmu-miR-125b-2-3p;Derives_from=MI0000152	6.71119	1.50643	5.7419e-05
MIMAT0000131	ID=MIMAT0000131;Alias=MIMAT0000131;Name=mmu-miR-99a-5p;Derives_from=MI0000146	14.8103	1.49241	0.000100323
MIMAT0000653	ID=MIMAT0000653;Alias=MIMAT0000653;Name=mmu-miR-28a-5p;Derives_from=MI0000690	7.25203	1.49059	0.0165315
MIMAT0000531	ID=MIMAT0000531;Alias=MIMAT0000531;Name=mmu-miR-22-3p;Derives_from=MI0000570	14.8221	1.48978	2.52526e-05
MIMAT0000536	ID=MIMAT0000536;Alias=MIMAT0000536;Name=mmu-miR-29c-3p;Derives_from=MI0000577	5.98977	1.45402	0.00583282
MIMAT0000159	ID=MIMAT0000159;Alias=MIMAT0000159;Name=mmu-miR-149-5p;Derives_from=MI0000171	9.65951	1.44413	0.00442365
MIMAT0000233	ID=MIMAT0000233;Alias=MIMAT0000233;Name=mmu-miR-200b-3p;Derives_from=MI0000243	8.61633	1.43502	0.000588361
MIMAT0001422	ID=MIMAT0001422;Alias=MIMAT0001422;Name=mmu-miR-434-3p;Derives_from=MI0001526	4.58808	1.40188	0.00442365
MIMAT0000746	ID=MIMAT0000746;Alias=MIMAT0000746;Name=mmu-miR-381-3p;Derives_from=MI0000798	5.17976	1.37763	0.0282021
MIMAT0000208	ID=MIMAT0000208;Alias=MIMAT0000208;Name=mmu-miR-10b-5p;Derives_from=MI0000221	13.4106	1.3583	0.00904365
MIMAT0004534	ID=MIMAT0004534;Alias=MIMAT0004534;Name=mmu-miR-145a-3p;Derives_from=MI0000169	9.1456	1.35488	0.0100847
MIMAT0000569	ID=MIMAT0000569;Alias=MIMAT0000569;Name=mmu-miR-330-3p;Derives_from=MI0000607	5.24762	1.33272	0.0290306
MIMAT0000671	ID=MIMAT0000671;Alias=MIMAT0000671;Name=mmu-miR-224-5p;Derives_from=MI0000711	6.99274	1.32321	0.00467523
MIMAT0004659	ID=MIMAT0004659;Alias=MIMAT0004659;Name=mmu-miR-10a-3p;Derives_from=MI0000685	5.48107	1.29263	0.00903337
MIMAT0004617	ID=MIMAT0004617;Alias=MIMAT0004617;Name=mmu-miR-148a-5p;Derives_from=MI0000550	6.80169	1.29056	0.0156319
MIMAT0000230_1	ID=MIMAT0000230_1;Alias=MIMAT0000230;Name=mmu-miR-199a-3p;Derives_from=MI0000241	11.021	1.2311	0.00371161
MIMAT0000537	ID=MIMAT0000537;Alias=MIMAT0000537;Name=mmu-miR-27a-3p;Derives_from=MI0000578	12.2852	1.20437	2.63842e-06
MIMAT0004667	ID=MIMAT0004667;Alias=MIMAT0004667;Name=mmu-miR-199b-3p;Derives_from=MI0000714	10.037	1.19695	0.00396811
MIMAT0000517	ID=MIMAT0000517;Alias=MIMAT0000517;Name=mmu-miR-192-5p;Derives_from=MI0000551	12.9749	1.19476	0.00226792
MIMAT0000655	ID=MIMAT0000655;Alias=MIMAT0000655;Name=mmu-miR-100-5p;Derives_from=MI0000692	13.2759	1.19082	0.00325701
MIMAT0000648	ID=MIMAT0000648;Alias=MIMAT0000648;Name=mmu-miR-10a-5p;Derives_from=MI0000685	13.9553	1.18245	0.00273413
MIMAT0004661	ID=MIMAT0004661;Alias=MIMAT0004661;Name=mmu-miR-28a-3p;Derives_from=MI0000690	6.58253	1.1688	0.0249875
MIMAT0000162	ID=MIMAT0000162;Alias=MIMAT0000162;Name=mmu-miR-152-3p;Derives_from=MI0000174	10.4666	1.12802	0.00103244
MIMAT0000216	ID=MIMAT0000216;Alias=MIMAT0000216;Name=mmu-miR-187-3p;Derives_from=MI0000229	5.04851	1.09964	0.0438706
MIMAT0000236	ID=MIMAT0000236;Alias=MIMAT0000236;Name=mmu-miR-203-3p;Derives_from=MI0000246	9.59876	1.06776	0.0102689
MIMAT0000532	ID=MIMAT0000532;Alias=MIMAT0000532;Name=mmu-miR-23a-3p;Derives_from=MI0000571	11.4795	1.02111	0.000828904
MIMAT0000230	ID=MIMAT0000230;Alias=MIMAT0000230;Name=mmu-miR-199a-3p;Derives_from=MI0000713	10.0386	0.930989	0.0383313
MIMAT0000535	ID=MIMAT0000535;Alias=MIMAT0000535;Name=mmu-miR-29a-3p;Derives_from=MI0000576	12.4988	0.791831	0.0137955
MIMAT0003127	ID=MIMAT0003127;Alias=MIMAT0003127;Name=mmu-miR-484;Derives_from=MI0003491	9.84341	-0.815731	0.0335812
MIMAT0004187	ID=MIMAT0004187;Alias=MIMAT0004187;Name=mmu-miR-744-5p;Derives_from=MI0004124	10.4164	-0.857473	0.0183919
MIMAT0004825	ID=MIMAT0004825;Alias=MIMAT0004825;Name=mmu-miR-423-5p;Derives_from=MI0004637	11.353	-0.934497	0.0156543
MIMAT0000539_1	ID=MIMAT0000539_1;Alias=MIMAT0000539;Name=mmu-miR-92a-3p;Derives_from=MI0000580	12.2854	-0.979749	0.0342216
MIMAT0000384	ID=MIMAT0000384;Alias=MIMAT0000384;Name=mmu-let-7d-3p;Derives_from=MI0000405	10.2819	-1.0206	0.0183085
MIMAT0004750	ID=MIMAT0004750;Alias=MIMAT0004750;Name=mmu-miR-425-5p;Derives_from=MI0001447	9.04586	-1.02518	0.00533415
MIMAT0000128	ID=MIMAT0000128;Alias=MIMAT0000128;Name=mmu-miR-30a-5p;Derives_from=MI0000144	14.4669	-1.07178	0.00141428
MIMAT0000670	ID=MIMAT0000670;Alias=MIMAT0000670;Name=mmu-miR-222-3p;Derives_from=MI0000710	9.54743	-1.10861	0.012958
MIMAT0004656	ID=MIMAT0004656;Alias=MIMAT0004656;Name=mmu-miR-345-3p;Derives_from=MI0000632	4.6976	-1.14075	0.0116213
MIMAT0000152	ID=MIMAT0000152;Alias=MIMAT0000152;Name=mmu-miR-140-3p;Derives_from=MI0000165	14.2468	-1.196	0.000892415
MIMAT0005859	ID=MIMAT0005859;Alias=MIMAT0005859;Name=mmu-miR-1198-5p;Derives_from=MI0006306	8.19857	-1.22736	0.001015
MIMAT0004626	ID=MIMAT0004626;Alias=MIMAT0004626;Name=mmu-miR-18a-3p;Derives_from=MI0000567	4.33184	-1.25299	0.0137955
MIMAT0003781	ID=MIMAT0003781;Alias=MIMAT0003781;Name=mmu-miR-676-5p;Derives_from=MI0005003	6.87684	-1.29418	0.000924364
MIMAT0019345	ID=MIMAT0019345;Alias=MIMAT0019345;Name=mmu-miR-1843b-5p;Derives_from=MI0016971	6.99808	-1.29509	0.000235151
MIMAT0000524	ID=MIMAT0000524;Alias=MIMAT0000524;Name=mmu-let-7e-5p;Derives_from=MI0000561	8.66611	-1.34233	0.00501
MIMAT0000652	ID=MIMAT0000652;Alias=MIMAT0000652;Name=mmu-miR-25-3p;Derives_from=MI0000689	14.4082	-1.38475	1.67645e-05
MIMAT0004934	ID=MIMAT0004934;Alias=MIMAT0004934;Name=mmu-miR-872-5p;Derives_from=MI0005549	7.3963	-1.42712	0.001015
MIMAT0014842	ID=MIMAT0014842;Alias=MIMAT0014842;Name=mmu-miR-3068-5p;Derives_from=MI0014030	4.94468	-1.44076	0.0496474
MIMAT0000151	ID=MIMAT0000151;Alias=MIMAT0000151;Name=mmu-miR-140-5p;Derives_from=MI0000165	10.3148	-1.44688	1.20359e-06
MIMAT0020643	ID=MIMAT0020643;Alias=MIMAT0020643;Name=mmu-miR-5132-5p;Derives_from=MI0018044	2.77688	-1.4601	0.01613
MIMAT0025580	ID=MIMAT0025580;Alias=MIMAT0025580;Name=mmu-let-7k;Derives_from=MI0022352	6.61102	-1.48367	0.00113505
MIMAT0000650	ID=MIMAT0000650;Alias=MIMAT0000650;Name=mmu-miR-17-3p;Derives_from=MI0000687	5.10093	-1.56494	0.000591621
MIMAT0000540	ID=MIMAT0000540;Alias=MIMAT0000540;Name=mmu-miR-93-5p;Derives_from=MI0000581	11.7647	-1.60607	1.33628e-05
MIMAT0000651	ID=MIMAT0000651;Alias=MIMAT0000651;Name=mmu-miR-19a-3p;Derives_from=MI0000688	6.28374	-1.63056	0.000655147
MIMAT0004520	ID=MIMAT0004520;Alias=MIMAT0004520;Name=mmu-let-7i-3p;Derives_from=MI0000138	4.68078	-1.65892	0.00122915
MIMAT0000649	ID=MIMAT0000649;Alias=MIMAT0000649;Name=mmu-miR-17-5p;Derives_from=MI0000687	8.87094	-1.68737	8.97467e-06
MIMAT0000129	ID=MIMAT0000129;Alias=MIMAT0000129;Name=mmu-miR-30a-3p;Derives_from=MI0000144	10.2664	-1.70567	1.21033e-05
MIMAT0001081	ID=MIMAT0001081;Alias=MIMAT0001081;Name=mmu-miR-196b-5p;Derives_from=MI0001151	6.84959	-1.72111	0.00679864
MIMAT0000133	ID=MIMAT0000133;Alias=MIMAT0000133;Name=mmu-miR-101a-3p;Derives_from=MI0000148	11.3697	-1.75517	2.82613e-06
MIMAT0000387	ID=MIMAT0000387;Alias=MIMAT0000387;Name=mmu-miR-130b-3p;Derives_from=MI0000408	4.77805	-1.76643	2.21957e-06
MIMAT0000154	ID=MIMAT0000154;Alias=MIMAT0000154;Name=mmu-miR-142a-5p;Derives_from=MI0000167	11.3403	-1.77917	5.92009e-06
MIMAT0020621	ID=MIMAT0020621;Alias=MIMAT0020621;Name=mmu-miR-5113;Derives_from=MI0018022	5.30351	-1.77991	0.000342811
MIMAT0000616	ID=MIMAT0000616;Alias=MIMAT0000616;Name=mmu-miR-101b-3p;Derives_from=MI0000649	11.0448	-1.80777	3.73624e-06
MIMAT0009410	ID=MIMAT0009410;Alias=MIMAT0009410;Name=mmu-miR-1945;Derives_from=MI0009934	3.10092	-1.82306	0.0135839
MIMAT0005439	ID=MIMAT0005439;Alias=MIMAT0005439;Name=mmu-let-7c-2-3p;Derives_from=MI0000560	5.08245	-1.84007	0.00396811
MIMAT0004670	ID=MIMAT0004670;Alias=MIMAT0004670;Name=mmu-miR-7a-1-3p;Derives_from=MI0000728	3.63961	-1.86781	0.00428954
MIMAT0000527_1	ID=MIMAT0000527_1;Alias=MIMAT0000527;Name=mmu-miR-16-5p;Derives_from=MI0000566	10.5015	-1.86828	4.07984e-09
MIMAT0000527	ID=MIMAT0000527;Alias=MIMAT0000527;Name=mmu-miR-16-5p;Derives_from=MI0000565	11.2055	-1.92281	5.55364e-11
MIMAT0000513	ID=MIMAT0000513;Alias=MIMAT0000513;Name=mmu-miR-19b-3p;Derives_from=MI0000718	7.25415	-1.92751	6.98822e-06
MIMAT0000514_1	ID=MIMAT0000514_1;Alias=MIMAT0000514;Name=mmu-miR-30c-5p;Derives_from=MI0000547	10.9239	-1.96389	7.64705e-06
MIMAT0027837_1	ID=MIMAT0027837_1;Alias=MIMAT0027837;Name=mmu-miR-6967-3p;Derives_from=MI0031752	2.07649	-1.98957	0.0317833
MIMAT0031399	ID=MIMAT0031399;Alias=MIMAT0031399;Name=mmu-miR-8097;Derives_from=MI0026025	4.15431	-1.9971	0.00239277
MIMAT0029812	ID=MIMAT0029812;Alias=MIMAT0029812;Name=mmu-miR-7653-5p;Derives_from=MI0024993	3.256	-2.01302	0.00279926
MIMAT0000214	ID=MIMAT0000214;Alias=MIMAT0000214;Name=mmu-miR-185-5p;Derives_from=MI0000227	8.83947	-2.02115	7.17098e-09
MIMAT0000124	ID=MIMAT0000124;Alias=MIMAT0000124;Name=mmu-miR-15b-5p;Derives_from=MI0000140	8.53799	-2.02129	3.10871e-07
MIMAT0000526	ID=MIMAT0000526;Alias=MIMAT0000526;Name=mmu-miR-15a-5p;Derives_from=MI0000564	7.92321	-2.0238	3.65062e-07
MIMAT0003740	ID=MIMAT0003740;Alias=MIMAT0003740;Name=mmu-miR-674-5p;Derives_from=MI0004611	4.88634	-2.03272	1.67645e-05
MIMAT0004852	ID=MIMAT0004852;Alias=MIMAT0004852;Name=mmu-miR-190b-5p;Derives_from=MI0005478	3.51133	-2.0784	0.00283815
MIMAT0017049	ID=MIMAT0017049;Alias=MIMAT0017049;Name=mmu-miR-25-5p;Derives_from=MI0000689	5.63249	-2.09029	4.7071e-05
MIMAT0019136	ID=MIMAT0019136;Alias=MIMAT0019136;Name=mmu-miR-1306-5p;Derives_from=MI0009935	4.05987	-2.14454	0.000140908
MIMAT0000514	ID=MIMAT0000514;Alias=MIMAT0000514;Name=mmu-miR-30c-5p;Derives_from=MI0000548	10.6379	-2.16533	1.31395e-06
MIMAT0029844	ID=MIMAT0029844;Alias=MIMAT0029844;Name=mmu-miR-7669-5p;Derives_from=MI0025009	2.49048	-2.20065	0.000166306
MIMAT0000580	ID=MIMAT0000580;Alias=MIMAT0000580;Name=mmu-miR-148b-3p;Derives_from=MI0000617	10.3463	-2.22677	1.18164e-16
MIMAT0009411	ID=MIMAT0009411;Alias=MIMAT0009411;Name=mmu-miR-1306-3p;Derives_from=MI0009935	5.54525	-2.28523	3.47724e-06
MIMAT0017068	ID=MIMAT0017068;Alias=MIMAT0017068;Name=mmu-miR-181c-3p;Derives_from=MI0000724	5.03621	-2.29624	5.83755e-06
MIMAT0000658	ID=MIMAT0000658;Alias=MIMAT0000658;Name=mmu-miR-210-3p;Derives_from=MI0000695	7.651	-2.30303	1.20922e-09
MIMAT0017060	ID=MIMAT0017060;Alias=MIMAT0017060;Name=mmu-miR-221-5p;Derives_from=MI0000709	5.96732	-2.33928	0.000316669
MIMAT0000674	ID=MIMAT0000674;Alias=MIMAT0000674;Name=mmu-miR-181c-5p;Derives_from=MI0000724	6.17651	-2.34361	6.85514e-09
MIMAT0000571	ID=MIMAT0000571;Alias=MIMAT0000571;Name=mmu-miR-331-3p;Derives_from=MI0000609	3.89786	-2.36476	0.00252044
MIMAT0000386	ID=MIMAT0000386;Alias=MIMAT0000386;Name=mmu-miR-106b-5p;Derives_from=MI0000407	7.67869	-2.37937	8.07704e-11
MIMAT0031422	ID=MIMAT0031422;Alias=MIMAT0031422;Name=mmu-miR-8116;Derives_from=MI0026048	2.04487	-2.3986	0.0397511
MIMAT0009441	ID=MIMAT0009441;Alias=MIMAT0009441;Name=mmu-miR-1968-5p;Derives_from=MI0009965	5.17547	-2.41803	1.61236e-08
MIMAT0014916	ID=MIMAT0014916;Alias=MIMAT0014916;Name=mmu-miR-3097-3p;Derives_from=MI0014090	1.25351	-2.43953	0.0340386
MIMAT0000529	ID=MIMAT0000529;Alias=MIMAT0000529;Name=mmu-miR-20a-5p;Derives_from=MI0000568	10.2474	-2.46545	1.89386e-10
MIMAT0004324	ID=MIMAT0004324;Alias=MIMAT0004324;Name=mmu-miR-181d-5p;Derives_from=MI0005450	8.00547	-2.46725	3.24899e-13
MIMAT0009456	ID=MIMAT0009456;Alias=MIMAT0009456;Name=mmu-miR-1839-5p;Derives_from=MI0009991	10.1736	-2.47752	1.3836e-29
MIMAT0000605	ID=MIMAT0000605;Alias=MIMAT0000605;Name=mmu-miR-350-3p;Derives_from=MI0000640	4.83361	-2.50805	7.15735e-08
MIMAT0003711	ID=MIMAT0003711;Alias=MIMAT0003711;Name=mmu-miR-652-3p;Derives_from=MI0004965	9.57353	-2.51707	1.45288e-18
MIMAT0017036	ID=MIMAT0017036;Alias=MIMAT0017036;Name=mmu-miR-148b-5p;Derives_from=MI0000617	5.93646	-2.53358	2.83482e-12
MIMAT0017259	ID=MIMAT0017259;Alias=MIMAT0017259;Name=mmu-miR-505-5p;Derives_from=MI0004706	3.19604	-2.56158	1.74433e-05
MIMAT0000647	ID=MIMAT0000647;Alias=MIMAT0000647;Name=mmu-miR-107-3p;Derives_from=MI0000684	9.00124	-2.57881	2.84252e-14
MIMAT0004869	ID=MIMAT0004869;Alias=MIMAT0004869;Name=mmu-miR-421-3p;Derives_from=MI0005496	7.45376	-2.61444	1.28782e-15
MIMAT0024860	ID=MIMAT0024860;Alias=MIMAT0024860;Name=mmu-miR-6239;Derives_from=MI0021586	10.2977	-2.66197	0.000372734
MIMAT0004521	ID=MIMAT0004521;Alias=MIMAT0004521;Name=mmu-miR-15b-3p;Derives_from=MI0000140	7.64813	-2.67947	1.59716e-10
MIMAT0000379	ID=MIMAT0000379;Alias=MIMAT0000379;Name=mmu-miR-301a-3p;Derives_from=MI0000401	2.1729	-2.70311	0.00182322
MIMAT0000586	ID=MIMAT0000586;Alias=MIMAT0000586;Name=mmu-miR-340-3p;Derives_from=MI0000623	8.14606	-2.71371	2.6251e-05
MIMAT0017256	ID=MIMAT0017256;Alias=MIMAT0017256;Name=mmu-miR-700-5p;Derives_from=MI0004684	4.19149	-2.71708	2.15357e-07
MIMAT0004582	ID=MIMAT0004582;Alias=MIMAT0004582;Name=mmu-miR-106b-3p;Derives_from=MI0000407	10.8162	-2.7357	3.86416e-19
MIMAT0017025	ID=MIMAT0017025;Alias=MIMAT0017025;Name=mmu-miR-103-2-5p;Derives_from=MI0000588	-0.318589	-2.74496	0.0353932
MIMAT0025123	ID=MIMAT0025123;Alias=MIMAT0025123;Name=mmu-let-7j;Derives_from=MI0021908	11.3125	-2.83945	7.81204e-20
MIMAT0004625	ID=MIMAT0004625;Alias=MIMAT0004625;Name=mmu-miR-16-1-3p;Derives_from=MI0000565	7.30631	-2.90223	3.19678e-15
MIMAT0001632	ID=MIMAT0001632;Alias=MIMAT0001632;Name=mmu-miR-451a;Derives_from=MI0001730	15.31	-2.94677	1.48076e-12
MIMAT0000667	ID=MIMAT0000667;Alias=MIMAT0000667;Name=mmu-miR-33-5p;Derives_from=MI0000707	2.1325	-2.98701	0.00176721
MIMAT0014918	ID=MIMAT0014918;Alias=MIMAT0014918;Name=mmu-miR-3098-3p;Derives_from=MI0014091	2.31548	-2.98908	0.0493516
MIMAT0019355	ID=MIMAT0019355;Alias=MIMAT0019355;Name=mmu-miR-3970;Derives_from=MI0016980	5.16409	-2.99386	7.23342e-05
MIMAT0004651	ID=MIMAT0004651;Alias=MIMAT0004651;Name=mmu-miR-340-5p;Derives_from=MI0000623	10.9328	-3.00101	5.34128e-17
MIMAT0029906	ID=MIMAT0029906;Alias=MIMAT0029906;Name=mmu-miR-7688-5p;Derives_from=MI0025041	4.42426	-3.06615	7.0276e-07
MIMAT0027701	ID=MIMAT0027701;Alias=MIMAT0027701;Name=mmu-miR-6900-3p;Derives_from=MI0022747	1.82545	-3.06758	0.0288936
MIMAT0000383	ID=MIMAT0000383;Alias=MIMAT0000383;Name=mmu-let-7d-5p;Derives_from=MI0000405	11.948	-3.07784	3.09006e-19
MIMAT0000156	ID=MIMAT0000156;Alias=MIMAT0000156;Name=mmu-miR-144-3p;Derives_from=MI0000168	9.02595	-3.13718	3.04583e-09
MIMAT0014828	ID=MIMAT0014828;Alias=MIMAT0014828;Name=mmu-miR-3061-5p;Derives_from=MI0014023	1.97601	-3.16837	0.00565943
MIMAT0000546	ID=MIMAT0000546;Alias=MIMAT0000546;Name=mmu-miR-103-3p;Derives_from=MI0000587	9.09627	-3.17082	6.31338e-18
MIMAT0014822	ID=MIMAT0014822;Alias=MIMAT0014822;Name=mmu-miR-3057-5p;Derives_from=MI0014020	2.62446	-3.20635	0.000593141
MIMAT0000521_1	ID=MIMAT0000521_1;Alias=MIMAT0000521;Name=mmu-let-7a-5p;Derives_from=MI0000557	12.1032	-3.22101	5.31081e-23
MIMAT0000522	ID=MIMAT0000522;Alias=MIMAT0000522;Name=mmu-let-7b-5p;Derives_from=MI0000558	13.4539	-3.2293	1.25171e-33
MIMAT0000546_1	ID=MIMAT0000546_1;Alias=MIMAT0000546;Name=mmu-miR-103-3p;Derives_from=MI0000588	9.11058	-3.23526	7.10968e-18
MIMAT0016983	ID=MIMAT0016983;Alias=MIMAT0016983;Name=mmu-miR-130a-5p;Derives_from=MI0000156	2.99549	-3.24326	5.27543e-05
MIMAT0020645	ID=MIMAT0020645;Alias=MIMAT0020645;Name=mmu-miR-5134-5p;Derives_from=MI0018046	1.38605	-3.3678	0.00233608
MIMAT0000533_1	ID=MIMAT0000533_1;Alias=MIMAT0000533;Name=mmu-miR-26a-5p;Derives_from=MI0000573	13.958	-3.3832	3.13848e-17
MIMAT0000533	ID=MIMAT0000533;Alias=MIMAT0000533;Name=mmu-miR-26a-5p;Derives_from=MI0000706	13.9567	-3.44074	2.02298e-16
MIMAT0025178	ID=MIMAT0025178;Alias=MIMAT0025178;Name=mmu-miR-451b;Derives_from=MI0021960	5.62482	-3.45412	5.78372e-06
MIMAT0000521	ID=MIMAT0000521;Alias=MIMAT0000521;Name=mmu-let-7a-5p;Derives_from=MI0000556	12.6197	-3.49171	3.38013e-25
MIMAT0000121	ID=MIMAT0000121;Alias=MIMAT0000121;Name=mmu-let-7g-5p;Derives_from=MI0000137	14.3429	-3.58491	3.09006e-19
MIMAT0017018	ID=MIMAT0017018;Alias=MIMAT0017018;Name=mmu-miR-16-2-3p;Derives_from=MI0000566	2.63726	-3.62759	5.30875e-05
MIMAT0001546_1	ID=MIMAT0001546_1;Alias=MIMAT0001546;Name=mmu-miR-450a-5p;Derives_from=MI0003537	5.06373	-3.65416	0.000737606
MIMAT0025583	ID=MIMAT0025583;Alias=MIMAT0025583;Name=mmu-miR-6538;Derives_from=MI0022354	7.36781	-3.65719	1.17648e-06
MIMAT0000528	ID=MIMAT0000528;Alias=MIMAT0000528;Name=mmu-miR-18a-5p;Derives_from=MI0000567	5.45392	-3.81407	8.83109e-15
MIMAT0009413	ID=MIMAT0009413;Alias=MIMAT0009413;Name=mmu-miR-1947-5p;Derives_from=MI0009937	4.58582	-3.87306	3.48281e-07
MIMAT0000523	ID=MIMAT0000523;Alias=MIMAT0000523;Name=mmu-let-7c-5p;Derives_from=MI0000560	13.1444	-4.09246	2.24332e-54
MIMAT0000122	ID=MIMAT0000122;Alias=MIMAT0000122;Name=mmu-let-7i-5p;Derives_from=MI0000138	15.0779	-4.0933	1.3658e-31
MIMAT0031424	ID=MIMAT0031424;Alias=MIMAT0031424;Name=mmu-miR-8118;Derives_from=MI0026050	1.89164	-4.09967	7.74617e-05
MIMAT0000523_1	ID=MIMAT0000523_1;Alias=MIMAT0000523;Name=mmu-let-7c-5p;Derives_from=MI0000559	13.1084	-4.105	1.16677e-53
MIMAT0000677_1	ID=MIMAT0000677_1;Alias=MIMAT0000677;Name=mmu-miR-7a-5p;Derives_from=MI0000729	9.78409	-4.10653	4.32685e-23
MIMAT0000534	ID=MIMAT0000534;Alias=MIMAT0000534;Name=mmu-miR-26b-5p;Derives_from=MI0000575	11.6098	-4.11701	1.73911e-32
MIMAT0000215	ID=MIMAT0000215;Alias=MIMAT0000215;Name=mmu-miR-186-5p;Derives_from=MI0000228	10.0326	-4.13306	1.72039e-37
MIMAT0017011	ID=MIMAT0017011;Alias=MIMAT0017011;Name=mmu-miR-30d-3p;Derives_from=MI0000549	3.81622	-4.17908	8.26998e-05
MIMAT0004858	ID=MIMAT0004858;Alias=MIMAT0004858;Name=mmu-miR-18b-5p;Derives_from=MI0005483	2.92874	-4.27221	5.06468e-05
MIMAT0028423	ID=MIMAT0028423;Alias=MIMAT0028423;Name=mmu-miR-7227-3p;Derives_from=MI0023722	0.240436	-4.28609	0.0218629
MIMAT0016982	ID=MIMAT0016982;Alias=MIMAT0016982;Name=mmu-miR-128-1-5p;Derives_from=MI0000155	0.87087	-4.41355	0.0174596
MIMAT0027723	ID=MIMAT0027723;Alias=MIMAT0027723;Name=mmu-miR-6911-3p;Derives_from=MI0022758	1.85565	-4.42633	0.015825
MIMAT0000525	ID=MIMAT0000525;Alias=MIMAT0000525;Name=mmu-let-7f-5p;Derives_from=MI0000562	14.0263	-4.44083	1.79629e-20
MIMAT0000677	ID=MIMAT0000677;Alias=MIMAT0000677;Name=mmu-miR-7a-5p;Derives_from=MI0000728	10.0617	-4.4793	4.01125e-25
MIMAT0000545	ID=MIMAT0000545;Alias=MIMAT0000545;Name=mmu-miR-98-5p;Derives_from=MI0000586	8.94604	-4.49413	5.59587e-30
MIMAT0004666	ID=MIMAT0004666;Alias=MIMAT0004666;Name=mmu-miR-33-3p;Derives_from=MI0000707	-0.0965745	-4.58614	0.0263246
MIMAT0004524	ID=MIMAT0004524;Alias=MIMAT0004524;Name=mmu-miR-30b-3p;Derives_from=MI0000145	4.19691	-4.63299	3.48281e-07
MIMAT0000525_1	ID=MIMAT0000525_1;Alias=MIMAT0000525;Name=mmu-let-7f-5p;Derives_from=MI0000563	13.6953	-4.6396	1.18131e-23
MIMAT0001542	ID=MIMAT0001542;Alias=MIMAT0001542;Name=mmu-miR-449a-5p;Derives_from=MI0001649	0.91003	-4.67479	0.0116432
MIMAT0029822	ID=MIMAT0029822;Alias=MIMAT0029822;Name=mmu-miR-7658-5p;Derives_from=MI0024998	0.780984	-4.75757	0.0216932
MIMAT0004861	ID=MIMAT0004861;Alias=MIMAT0004861;Name=mmu-miR-877-5p;Derives_from=MI0005553	2.18416	-4.81479	0.00533415
MIMAT0016988	ID=MIMAT0016988;Alias=MIMAT0016988;Name=mmu-miR-144-5p;Derives_from=MI0000168	8.40155	-4.87964	3.36018e-19
MIMAT0036462	ID=MIMAT0036462;Alias=MIMAT0036462;Name=mmu-miR-9769-3p;Derives_from=MI0031121	1.91341	-5.22418	0.001015
MIMAT0028089	ID=MIMAT0028089;Alias=MIMAT0028089;Name=mmu-miR-7091-3p;Derives_from=MI0022941	2.80753	-5.36326	0.000184823
MIMAT0016996	ID=MIMAT0016996;Alias=MIMAT0016996;Name=mmu-miR-185-3p;Derives_from=MI0000227	3.70671	-5.48049	1.75924e-11
MIMAT0017351	ID=MIMAT0017351;Alias=MIMAT0017351;Name=mmu-miR-1981-3p;Derives_from=MI0009992	3.11975	-5.54427	8.89607e-05
MIMAT0009417	ID=MIMAT0009417;Alias=MIMAT0009417;Name=mmu-miR-1950;Derives_from=MI0009941	1.45625	-5.71073	0.00165472
MIMAT0009434	ID=MIMAT0009434;Alias=MIMAT0009434;Name=mmu-miR-1961;Derives_from=MI0009958	0.767382	-5.71348	0.00219889
MIMAT0028088	ID=MIMAT0028088;Alias=MIMAT0028088;Name=mmu-miR-7091-5p;Derives_from=MI0022941	2.05051	-5.73464	7.74617e-05
MIMAT0027820	ID=MIMAT0027820;Alias=MIMAT0027820;Name=mmu-miR-6960-5p;Derives_from=MI0022807	1.85041	-5.93776	2.23836e-05
MIMAT0014838	ID=MIMAT0014838;Alias=MIMAT0014838;Name=mmu-miR-3066-5p;Derives_from=MI0014028	2.41507	-5.99789	5.06468e-05

## Sheet: DMM vs sham (joint)
ID	otherinfor	LFC DMM vs sham jt	FDR DMM vs sham jt
MIMAT0000158	ID=MIMAT0000158;Alias=MIMAT0000158;Name=mmu-miR-146a-5p;Derives_from=MI0000170	2.7063	0.0361532
MIMAT0015646	ID=MIMAT0015646;Alias=MIMAT0015646;Name=mmu-miR-3474;Derives_from=MI0014707	-3.12456	0.0361532
MIMAT0003783	ID=MIMAT0003783;Alias=MIMAT0003783;Name=mmu-miR-615-3p;Derives_from=MI0005004	-1.52306	0.00480393
MIMAT0004536	ID=MIMAT0004536;Alias=MIMAT0004536;Name=mmu-miR-151-5p;Derives_from=MI0000173	3.24115	0.00480393

## Sheet: DMM vs sham (serum)
ID	otherinfor	LFC DMM vs sham serum	FDR DMM vs sham serum
MIMAT0000521	let-7a-5p	-2.0328	2.90705e-06
MIMAT0000521_1	let-7a-5p	-1.73165	0.000148262
MIMAT0000122	let-7i-5p	-1.62667	0.00121162
MIMAT0020629	miR-5121	-2.42421	0.00278375
MIMAT0000154	miR-142a-5p	-1.66519	0.00969761
MIMAT0000383	let-7d-5p	-1.42967	0.00969761
MIMAT0000525_1	let-7f-5p	-1.82793	0.00969761
MIMAT0000545	miR-98-5p	-1.61227	0.0128291
MIMAT0000677_1	miR-7a-5p	-1.63303	0.019662
MIMAT0000525	let-7f-5p	-1.75869	0.0197895
MIMAT0000534	miR-26b-5p;	-1.29784	0.0222182
MIMAT0000672	miR-199b-5p	-2.92674	0.0244751
MIMAT0000677	miR-7a-5p	-1.55591	0.0303014

## Sheet: Old vs DMM (joint)
ID	otherinfor	logCPM	LFC o vs dmm jt	FDRo vs dmm jt
MIMAT0003711	ID=MIMAT0003711;Alias=MIMAT0003711;Name=mmu-miR-652-3p;Derives_from=MI0004965	9.57353	-0.903784	0.0461293
MIMAT0000125	ID=MIMAT0000125;Alias=MIMAT0000125;Name=mmu-miR-23b-3p;Derives_from=MI0000141	9.6314	-0.920351	0.0230758
MIMAT0004828	ID=MIMAT0004828;Alias=MIMAT0004828;Name=mmu-miR-708-5p;Derives_from=MI0004692	4.22991	-1.05896	0.0267539
MIMAT0020606	ID=MIMAT0020606;Alias=MIMAT0020606;Name=mmu-miR-5099;Derives_from=MI0018007	8.46681	-1.08118	0.00442047
MIMAT0000532	ID=MIMAT0000532;Alias=MIMAT0000532;Name=mmu-miR-23a-3p;Derives_from=MI0000571	11.4795	-1.08305	0.00633726
MIMAT0000661	ID=MIMAT0000661;Alias=MIMAT0000661;Name=mmu-miR-214-3p;Derives_from=MI0000698	7.69166	-1.15743	0.0191664
MIMAT0024859	ID=MIMAT0024859;Alias=MIMAT0024859;Name=mmu-miR-6238;Derives_from=MI0021585	4.87307	-1.43343	0.0191664
MIMAT0000213	ID=MIMAT0000213;Alias=MIMAT0000213;Name=mmu-miR-184-3p;Derives_from=MI0000226	9.89618	-3.47906	0.00890274

## Sheet: Old vs DMM (serum)
ID	otherinfor	logCPM	LFC old vs DMM serum	FDR old vs DMM serum
MIMAT0004852	ID=MIMAT0004852;Alias=MIMAT0004852;Name=mmu-miR-190b-5p;Derives_from=MI0005478	3.51133	7.4066	9.49356e-07
MIMAT0031424	ID=MIMAT0031424;Alias=MIMAT0031424;Name=mmu-miR-8118;Derives_from=MI0026050	1.89164	6.18751	0.000575376
MIMAT0014838	ID=MIMAT0014838;Alias=MIMAT0014838;Name=mmu-miR-3066-5p;Derives_from=MI0014028	2.41507	5.99789	0.00253387
MIMAT0009434	ID=MIMAT0009434;Alias=MIMAT0009434;Name=mmu-miR-1961;Derives_from=MI0009958	0.767382	5.71348	0.0203801
MIMAT0009393	ID=MIMAT0009393;Alias=MIMAT0009393;Name=mmu-miR-1930-5p;Derives_from=MI0009919	1.67625	5.55231	0.00731731
MIMAT0020645	ID=MIMAT0020645;Alias=MIMAT0020645;Name=mmu-miR-5134-5p;Derives_from=MI0018046	1.38605	5.46497	0.00658788
MIMAT0014916	ID=MIMAT0014916;Alias=MIMAT0014916;Name=mmu-miR-3097-3p;Derives_from=MI0014090	1.25351	5.35568	0.0124231
MIMAT0000678	ID=MIMAT0000678;Alias=MIMAT0000678;Name=mmu-miR-7b-5p;Derives_from=MI0000730	3.09751	5.25118	0.0199219
MIMAT0000154	ID=MIMAT0000154;Alias=MIMAT0000154;Name=mmu-miR-142a-5p;Derives_from=MI0000167	11.3403	5.05785	3.21172e-33
MIMAT0017025	ID=MIMAT0017025;Alias=MIMAT0017025;Name=mmu-miR-103-2-5p;Derives_from=MI0000588	-0.318589	4.84432	0.0399797
MIMAT0000605	ID=MIMAT0000605;Alias=MIMAT0000605;Name=mmu-miR-350-3p;Derives_from=MI0000640	4.83361	4.34478	1.89387e-09
MIMAT0019355	ID=MIMAT0019355;Alias=MIMAT0019355;Name=mmu-miR-3970;Derives_from=MI0016980	5.16409	4.24366	1.78957e-06
MIMAT0004521	ID=MIMAT0004521;Alias=MIMAT0004521;Name=mmu-miR-15b-3p;Derives_from=MI0000140	7.64813	4.0532	6.00715e-18
MIMAT0004643	ID=MIMAT0004643;Alias=MIMAT0004643;Name=mmu-miR-331-5p;Derives_from=MI0000609	2.74352	4.02114	0.000692346
MIMAT0004858	ID=MIMAT0004858;Alias=MIMAT0004858;Name=mmu-miR-18b-5p;Derives_from=MI0005483	2.92874	3.53174	0.00535799
MIMAT0000215	ID=MIMAT0000215;Alias=MIMAT0000215;Name=mmu-miR-186-5p;Derives_from=MI0000228	10.0326	3.45486	5.78547e-27
MIMAT0000122	ID=MIMAT0000122;Alias=MIMAT0000122;Name=mmu-let-7i-5p;Derives_from=MI0000138	15.0779	3.4253	4.15939e-23
MIMAT0017259	ID=MIMAT0017259;Alias=MIMAT0017259;Name=mmu-miR-505-5p;Derives_from=MI0004706	3.19604	3.4166	6.56218e-05
MIMAT0016988	ID=MIMAT0016988;Alias=MIMAT0016988;Name=mmu-miR-144-5p;Derives_from=MI0000168	8.40155	3.38056	1.40522e-10
MIMAT0004656	ID=MIMAT0004656;Alias=MIMAT0004656;Name=mmu-miR-345-3p;Derives_from=MI0000632	4.6976	3.30521	1.82694e-06
MIMAT0000379	ID=MIMAT0000379;Alias=MIMAT0000379;Name=mmu-miR-301a-3p;Derives_from=MI0000401	2.1729	3.3009	0.00826418
MIMAT0004582	ID=MIMAT0004582;Alias=MIMAT0004582;Name=mmu-miR-106b-3p;Derives_from=MI0000407	10.8162	3.28116	2.50219e-25
MIMAT0014822	ID=MIMAT0014822;Alias=MIMAT0014822;Name=mmu-miR-3057-5p;Derives_from=MI0014020	2.62446	3.26885	0.00979677
MIMAT0025178	ID=MIMAT0025178;Alias=MIMAT0025178;Name=mmu-miR-451b;Derives_from=MI0021960	5.62482	3.2623	0.000345183
MIMAT0000525	ID=MIMAT0000525;Alias=MIMAT0000525;Name=mmu-let-7f-5p;Derives_from=MI0000562	14.0263	3.26183	3.82282e-12
MIMAT0000525_1	ID=MIMAT0000525_1;Alias=MIMAT0000525;Name=mmu-let-7f-5p;Derives_from=MI0000563	13.6953	3.24219	6.2459e-13
MIMAT0000514_1	ID=MIMAT0000514_1;Alias=MIMAT0000514;Name=mmu-miR-30c-5p;Derives_from=MI0000547	10.9239	3.22604	4.56957e-13
MIMAT0014828	ID=MIMAT0014828;Alias=MIMAT0014828;Name=mmu-miR-3061-5p;Derives_from=MI0014023	1.97601	3.20599	0.0353236
MIMAT0000580	ID=MIMAT0000580;Alias=MIMAT0000580;Name=mmu-miR-148b-3p;Derives_from=MI0000617	10.3463	3.18864	5.30223e-29
MIMAT0000514	ID=MIMAT0000514;Alias=MIMAT0000514;Name=mmu-miR-30c-5p;Derives_from=MI0000548	10.6379	3.10456	8.95431e-12
MIMAT0003740	ID=MIMAT0003740;Alias=MIMAT0003740;Name=mmu-miR-674-5p;Derives_from=MI0004611	4.88634	3.03321	9.67224e-07
MIMAT0025580	ID=MIMAT0025580;Alias=MIMAT0025580;Name=mmu-let-7k;Derives_from=MI0022352	6.61102	2.98964	6.8191e-10
MIMAT0000545	ID=MIMAT0000545;Alias=MIMAT0000545;Name=mmu-miR-98-5p;Derives_from=MI0000586	8.94604	2.93945	1.78485e-14
MIMAT0028088	ID=MIMAT0028088;Alias=MIMAT0028088;Name=mmu-miR-7091-5p;Derives_from=MI0022941	2.05051	2.89042	0.0472229
MIMAT0000540	ID=MIMAT0000540;Alias=MIMAT0000540;Name=mmu-miR-93-5p;Derives_from=MI0000581	11.7647	2.87341	2.61174e-15
MIMAT0000677_1	ID=MIMAT0000677_1;Alias=MIMAT0000677;Name=mmu-miR-7a-5p;Derives_from=MI0000729	9.78409	2.7966	8.95431e-12
MIMAT0004324	ID=MIMAT0004324;Alias=MIMAT0004324;Name=mmu-miR-181d-5p;Derives_from=MI0005450	8.00547	2.78806	9.79336e-14
MIMAT0017018	ID=MIMAT0017018;Alias=MIMAT0017018;Name=mmu-miR-16-2-3p;Derives_from=MI0000566	2.63726	2.77149	0.00999411
MIMAT0001081	ID=MIMAT0001081;Alias=MIMAT0001081;Name=mmu-miR-196b-5p;Derives_from=MI0001151	6.84959	2.7679	0.0015048
MIMAT0000669	ID=MIMAT0000669;Alias=MIMAT0000669;Name=mmu-miR-221-3p;Derives_from=MI0000709	9.5757	2.76054	2.28951e-08
MIMAT0000156	ID=MIMAT0000156;Alias=MIMAT0000156;Name=mmu-miR-144-3p;Derives_from=MI0000168	9.02595	2.74662	3.3702e-07
MIMAT0000649	ID=MIMAT0000649;Alias=MIMAT0000649;Name=mmu-miR-17-5p;Derives_from=MI0000687	8.87094	2.71738	3.34634e-12
MIMAT0000677	ID=MIMAT0000677;Alias=MIMAT0000677;Name=mmu-miR-7a-5p;Derives_from=MI0000728	10.0617	2.70859	8.4351e-11
MIMAT0031420	ID=MIMAT0031420;Alias=MIMAT0031420;Name=mmu-miR-8114;Derives_from=MI0026046	5.71994	2.69509	1.29422e-05
MIMAT0000529	ID=MIMAT0000529;Alias=MIMAT0000529;Name=mmu-miR-20a-5p;Derives_from=MI0000568	10.2474	2.65739	1.59473e-11
MIMAT0020643	ID=MIMAT0020643;Alias=MIMAT0020643;Name=mmu-miR-5132-5p;Derives_from=MI0018044	2.77688	2.65571	0.00440803
MIMAT0003127	ID=MIMAT0003127;Alias=MIMAT0003127;Name=mmu-miR-484;Derives_from=MI0003491	9.84341	2.65447	1.08894e-15
MIMAT0001632	ID=MIMAT0001632;Alias=MIMAT0001632;Name=mmu-miR-451a;Derives_from=MI0001730	15.31	2.61481	4.1655e-10
MIMAT0000214	ID=MIMAT0000214;Alias=MIMAT0000214;Name=mmu-miR-185-5p;Derives_from=MI0000227	8.83947	2.60118	1.21883e-12
MIMAT0000527_1	ID=MIMAT0000527_1;Alias=MIMAT0000527;Name=mmu-miR-16-5p;Derives_from=MI0000566	10.5015	2.5274	4.20726e-15
MIMAT0000539	ID=MIMAT0000539;Alias=MIMAT0000539;Name=mmu-miR-92a-3p;Derives_from=MI0000719	12.6617	2.4543	9.09084e-10
MIMAT0000387	ID=MIMAT0000387;Alias=MIMAT0000387;Name=mmu-miR-130b-3p;Derives_from=MI0000408	4.77805	2.44153	5.18695e-07
MIMAT0000651	ID=MIMAT0000651;Alias=MIMAT0000651;Name=mmu-miR-19a-3p;Derives_from=MI0000688	6.28374	2.42802	2.37799e-06
MIMAT0000121	ID=MIMAT0000121;Alias=MIMAT0000121;Name=mmu-let-7g-5p;Derives_from=MI0000137	14.3429	2.40399	1.4314e-09
MIMAT0000386	ID=MIMAT0000386;Alias=MIMAT0000386;Name=mmu-miR-106b-5p;Derives_from=MI0000407	7.67869	2.36713	7.57127e-10
MIMAT0000539_1	ID=MIMAT0000539_1;Alias=MIMAT0000539;Name=mmu-miR-92a-3p;Derives_from=MI0000580	12.2854	2.34122	2.09288e-09
MIMAT0000527	ID=MIMAT0000527;Alias=MIMAT0000527;Name=mmu-miR-16-5p;Derives_from=MI0000565	11.2055	2.29214	1.22786e-14
MIMAT0029844	ID=MIMAT0029844;Alias=MIMAT0029844;Name=mmu-miR-7669-5p;Derives_from=MI0025009	2.49048	2.28656	0.00527689
MIMAT0000526	ID=MIMAT0000526;Alias=MIMAT0000526;Name=mmu-miR-15a-5p;Derives_from=MI0000564	7.92321	2.27947	4.88427e-08
MIMAT0000513	ID=MIMAT0000513;Alias=MIMAT0000513;Name=mmu-miR-19b-3p;Derives_from=MI0000718	7.25415	2.2696	5.12581e-07
MIMAT0025583	ID=MIMAT0025583;Alias=MIMAT0025583;Name=mmu-miR-6538;Derives_from=MI0022354	7.36781	2.26953	0.00518893
MIMAT0000383	ID=MIMAT0000383;Alias=MIMAT0000383;Name=mmu-let-7d-5p;Derives_from=MI0000405	11.948	2.22935	1.02131e-10
MIMAT0000534	ID=MIMAT0000534;Alias=MIMAT0000534;Name=mmu-miR-26b-5p;Derives_from=MI0000575	11.6098	2.22086	3.98862e-11
MIMAT0000521	ID=MIMAT0000521;Alias=MIMAT0000521;Name=mmu-let-7a-5p;Derives_from=MI0000556	12.6197	2.2162	3.51089e-11
MIMAT0000521_1	ID=MIMAT0000521_1;Alias=MIMAT0000521;Name=mmu-let-7a-5p;Derives_from=MI0000557	12.1032	2.20341	1.66947e-11
MIMAT0000674	ID=MIMAT0000674;Alias=MIMAT0000674;Name=mmu-miR-181c-5p;Derives_from=MI0000724	6.17651	2.17501	2.31514e-06
MIMAT0005439	ID=MIMAT0005439;Alias=MIMAT0005439;Name=mmu-let-7c-2-3p;Derives_from=MI0000560	5.08245	2.17402	0.00815282
MIMAT0000374	ID=MIMAT0000374;Alias=MIMAT0000374;Name=mmu-miR-296-5p;Derives_from=MI0000394	5.14157	2.13088	0.00435608
MIMAT0009456	ID=MIMAT0009456;Alias=MIMAT0009456;Name=mmu-miR-1839-5p;Derives_from=MI0009991	10.1736	2.12739	4.03298e-21
MIMAT0000522	ID=MIMAT0000522;Alias=MIMAT0000522;Name=mmu-let-7b-5p;Derives_from=MI0000558	13.4539	2.12165	1.7647e-15
MIMAT0017036	ID=MIMAT0017036;Alias=MIMAT0017036;Name=mmu-miR-148b-5p;Derives_from=MI0000617	5.93646	2.09667	1.78794e-07
MIMAT0004520	ID=MIMAT0004520;Alias=MIMAT0004520;Name=mmu-let-7i-3p;Derives_from=MI0000138	4.68078	2.06959	0.002392
MIMAT0000652	ID=MIMAT0000652;Alias=MIMAT0000652;Name=mmu-miR-25-3p;Derives_from=MI0000689	14.4082	2.06098	3.70173e-11
MIMAT0004524	ID=MIMAT0004524;Alias=MIMAT0004524;Name=mmu-miR-30b-3p;Derives_from=MI0000145	4.19691	2.06015	0.0199219
MIMAT0016996	ID=MIMAT0016996;Alias=MIMAT0016996;Name=mmu-miR-185-3p;Derives_from=MI0000227	3.70671	2.05679	0.00334275
MIMAT0004636	ID=MIMAT0004636;Alias=MIMAT0004636;Name=mmu-miR-93-3p;Derives_from=MI0000581	5.46594	2.00342	0.000228448
MIMAT0004536	ID=MIMAT0004536;Alias=MIMAT0004536;Name=mmu-miR-151-5p;Derives_from=MI0000173	10.304	1.99736	0.00581739
MIMAT0000129	ID=MIMAT0000129;Alias=MIMAT0000129;Name=mmu-miR-30a-3p;Derives_from=MI0000144	10.2664	1.94465	6.57375e-07
MIMAT0020621	ID=MIMAT0020621;Alias=MIMAT0020621;Name=mmu-miR-5113;Derives_from=MI0018022	5.30351	1.91571	0.00057174
MIMAT0000513_1	ID=MIMAT0000513_1;Alias=MIMAT0000513;Name=mmu-miR-19b-3p;Derives_from=MI0000546	8.30785	1.90338	4.73446e-06
MIMAT0000670	ID=MIMAT0000670;Alias=MIMAT0000670;Name=mmu-miR-222-3p;Derives_from=MI0000710	9.54743	1.88096	4.51411e-06
MIMAT0017049	ID=MIMAT0017049;Alias=MIMAT0017049;Name=mmu-miR-25-5p;Derives_from=MI0000689	5.63249	1.86502	0.00134635
MIMAT0000528	ID=MIMAT0000528;Alias=MIMAT0000528;Name=mmu-miR-18a-5p;Derives_from=MI0000567	5.45392	1.84751	0.000174759
MIMAT0005859	ID=MIMAT0005859;Alias=MIMAT0005859;Name=mmu-miR-1198-5p;Derives_from=MI0006306	8.19857	1.80474	1.11531e-06
MIMAT0000151	ID=MIMAT0000151;Alias=MIMAT0000151;Name=mmu-miR-140-5p;Derives_from=MI0000165	10.3148	1.79961	1.67718e-09
MIMAT0000130	ID=MIMAT0000130;Alias=MIMAT0000130;Name=mmu-miR-30b-5p;Derives_from=MI0000145	8.84785	1.7594	0.000923089
MIMAT0000124	ID=MIMAT0000124;Alias=MIMAT0000124;Name=mmu-miR-15b-5p;Derives_from=MI0000140	8.53799	1.7176	3.4245e-05
MIMAT0004869	ID=MIMAT0004869;Alias=MIMAT0004869;Name=mmu-miR-421-3p;Derives_from=MI0005496	7.45376	1.68083	9.49356e-07
MIMAT0003781	ID=MIMAT0003781;Alias=MIMAT0003781;Name=mmu-miR-676-5p;Derives_from=MI0005003	6.87684	1.66836	0.000153249
MIMAT0000523	ID=MIMAT0000523;Alias=MIMAT0000523;Name=mmu-let-7c-5p;Derives_from=MI0000560	13.1444	1.66429	6.33288e-11
MIMAT0000523_1	ID=MIMAT0000523_1;Alias=MIMAT0000523;Name=mmu-let-7c-5p;Derives_from=MI0000559	13.1084	1.66148	1.12769e-10
MIMAT0000654	ID=MIMAT0000654;Alias=MIMAT0000654;Name=mmu-miR-32-5p;Derives_from=MI0000691	4.85607	1.63558	0.0489357
MIMAT0004899	ID=MIMAT0004899;Alias=MIMAT0004899;Name=mmu-miR-92b-3p;Derives_from=MI0005521	6.07687	1.59887	0.00313253
MIMAT0000616	ID=MIMAT0000616;Alias=MIMAT0000616;Name=mmu-miR-101b-3p;Derives_from=MI0000649	11.0448	1.59749	7.53303e-05
MIMAT0004626	ID=MIMAT0004626;Alias=MIMAT0004626;Name=mmu-miR-18a-3p;Derives_from=MI0000567	4.33184	1.5924	0.0109613
MIMAT0000384	ID=MIMAT0000384;Alias=MIMAT0000384;Name=mmu-let-7d-3p;Derives_from=MI0000405	10.2819	1.54434	0.000104988
MIMAT0004625	ID=MIMAT0004625;Alias=MIMAT0004625;Name=mmu-miR-16-1-3p;Derives_from=MI0000565	7.30631	1.54066	7.99918e-05
MIMAT0000647	ID=MIMAT0000647;Alias=MIMAT0000647;Name=mmu-miR-107-3p;Derives_from=MI0000684	9.00124	1.50744	2.55163e-05
MIMAT0004934	ID=MIMAT0004934;Alias=MIMAT0004934;Name=mmu-miR-872-5p;Derives_from=MI0005549	7.3963	1.50672	0.00188338
MIMAT0004825	ID=MIMAT0004825;Alias=MIMAT0004825;Name=mmu-miR-423-5p;Derives_from=MI0004637	11.353	1.48825	2.17496e-05
MIMAT0000650	ID=MIMAT0000650;Alias=MIMAT0000650;Name=mmu-miR-17-3p;Derives_from=MI0000687	5.10093	1.47739	0.00900327
MIMAT0000658	ID=MIMAT0000658;Alias=MIMAT0000658;Name=mmu-miR-210-3p;Derives_from=MI0000695	7.651	1.45032	0.000439079
MIMAT0000565	ID=MIMAT0000565;Alias=MIMAT0000565;Name=mmu-miR-328-3p;Derives_from=MI0000603	10.3843	1.42008	0.0027222
MIMAT0017256	ID=MIMAT0017256;Alias=MIMAT0017256;Name=mmu-miR-700-5p;Derives_from=MI0004684	4.19149	1.40544	0.0211534
MIMAT0004651	ID=MIMAT0004651;Alias=MIMAT0004651;Name=mmu-miR-340-5p;Derives_from=MI0000623	10.9328	1.39337	0.00026969
MIMAT0000221	ID=MIMAT0000221;Alias=MIMAT0000221;Name=mmu-miR-191-5p;Derives_from=MI0000233	12.7453	1.3859	0.000168261
MIMAT0004750	ID=MIMAT0004750;Alias=MIMAT0004750;Name=mmu-miR-425-5p;Derives_from=MI0001447	9.04586	1.33517	0.000221898
MIMAT0000704	ID=MIMAT0000704;Alias=MIMAT0000704;Name=mmu-miR-361-5p;Derives_from=MI0000761	6.85957	1.30337	0.00169781
MIMAT0000546	ID=MIMAT0000546;Alias=MIMAT0000546;Name=mmu-miR-103-3p;Derives_from=MI0000587	9.09627	1.2737	0.00126292
MIMAT0003782	ID=MIMAT0003782;Alias=MIMAT0003782;Name=mmu-miR-676-3p;Derives_from=MI0005003	8.6634	1.27211	0.00208682
MIMAT0000515	ID=MIMAT0000515;Alias=MIMAT0000515;Name=mmu-miR-30d-5p;Derives_from=MI0000549	14.5114	1.26989	0.000336665
MIMAT0000595	ID=MIMAT0000595;Alias=MIMAT0000595;Name=mmu-miR-345-5p;Derives_from=MI0000632	5.20173	1.26832	0.00848742
MIMAT0000152	ID=MIMAT0000152;Alias=MIMAT0000152;Name=mmu-miR-140-3p;Derives_from=MI0000165	14.2468	1.23166	0.000692346
MIMAT0000556	ID=MIMAT0000556;Alias=MIMAT0000556;Name=mmu-miR-324-3p;Derives_from=MI0000595	4.82933	1.22916	0.0328734
MIMAT0001342	ID=MIMAT0001342;Alias=MIMAT0001342;Name=mmu-miR-425-3p;Derives_from=MI0001447	5.67765	1.21073	0.00796005
MIMAT0000133	ID=MIMAT0000133;Alias=MIMAT0000133;Name=mmu-miR-101a-3p;Derives_from=MI0000148	11.3697	1.16421	0.00493972
MIMAT0019345	ID=MIMAT0019345;Alias=MIMAT0019345;Name=mmu-miR-1843b-5p;Derives_from=MI0016971	6.99808	1.10977	0.0086792
MIMAT0000546_1	ID=MIMAT0000546_1;Alias=MIMAT0000546;Name=mmu-miR-103-3p;Derives_from=MI0000588	9.11058	1.08147	0.00944142
MIMAT0000128	ID=MIMAT0000128;Alias=MIMAT0000128;Name=mmu-miR-30a-5p;Derives_from=MI0000144	14.4669	1.07138	0.00174625
MIMAT0000559	ID=MIMAT0000559;Alias=MIMAT0000559;Name=mmu-miR-326-3p;Derives_from=MI0000598	6.0775	1.03703	0.0313561
MIMAT0000533	ID=MIMAT0000533;Alias=MIMAT0000533;Name=mmu-miR-26a-5p;Derives_from=MI0000706	13.9567	1.01633	0.04426
MIMAT0000533_1	ID=MIMAT0000533_1;Alias=MIMAT0000533;Name=mmu-miR-26a-5p;Derives_from=MI0000573	13.958	1.00648	0.0352171
MIMAT0025138	ID=MIMAT0025138;Alias=MIMAT0025138;Name=mmu-miR-378c;Derives_from=MI0021923	9.11109	0.960657	0.0237242
MIMAT0004187	ID=MIMAT0004187;Alias=MIMAT0004187;Name=mmu-miR-744-5p;Derives_from=MI0004124	10.4164	0.942938	0.00897434
MIMAT0025123	ID=MIMAT0025123;Alias=MIMAT0025123;Name=mmu-let-7j;Derives_from=MI0021908	11.3125	0.925119	0.00979677
MIMAT0000666	ID=MIMAT0000666;Alias=MIMAT0000666;Name=mmu-miR-320-3p;Derives_from=MI0000704	11.5877	0.774779	0.0232819
MIMAT0000125	ID=MIMAT0000125;Alias=MIMAT0000125;Name=mmu-miR-23b-3p;Derives_from=MI0000141	9.6314	0.75655	0.0434712
MIMAT0017056	ID=MIMAT0017056;Alias=MIMAT0017056;Name=mmu-miR-223-5p;Derives_from=MI0000703	9.00157	-1.00341	0.0424397
MIMAT0004629	ID=MIMAT0004629;Alias=MIMAT0004629;Name=mmu-miR-22-5p;Derives_from=MI0000570	8.35983	-1.06663	0.0194867
MIMAT0000531	ID=MIMAT0000531;Alias=MIMAT0000531;Name=mmu-miR-22-3p;Derives_from=MI0000570	14.8221	-1.08238	0.00462182
MIMAT0000233	ID=MIMAT0000233;Alias=MIMAT0000233;Name=mmu-miR-200b-3p;Derives_from=MI0000243	8.61633	-1.14402	0.0116716
MIMAT0000136_1	ID=MIMAT0000136_1;Alias=MIMAT0000136;Name=mmu-miR-125b-5p;Derives_from=MI0000725	10.545	-1.27102	0.00658788
MIMAT0000671	ID=MIMAT0000671;Alias=MIMAT0000671;Name=mmu-miR-224-5p;Derives_from=MI0000711	6.99274	-1.29371	0.00999411
MIMAT0004642	ID=MIMAT0004642;Alias=MIMAT0004642;Name=mmu-miR-330-5p;Derives_from=MI0000607	4.96431	-1.4387	0.0109021
MIMAT0031410	ID=MIMAT0031410;Alias=MIMAT0031410;Name=mmu-miR-3535;Derives_from=MI0026036	11.3373	-1.43965	0.0189203
MIMAT0000136	ID=MIMAT0000136;Alias=MIMAT0000136;Name=mmu-miR-125b-5p;Derives_from=MI0000152	10.5485	-1.46166	0.00131358
MIMAT0000159	ID=MIMAT0000159;Alias=MIMAT0000159;Name=mmu-miR-149-5p;Derives_from=MI0000171	9.65951	-1.4895	0.00542595
MIMAT0003479	ID=MIMAT0003479;Alias=MIMAT0003479;Name=mmu-miR-669c-5p;Derives_from=MI0004673	7.95661	-1.52531	0.0153971
MIMAT0000123_1	ID=MIMAT0000123_1;Alias=MIMAT0000123;Name=mmu-miR-1a-3p;Derives_from=MI0000139	16.4571	-1.61	0.00623223
MIMAT0000536	ID=MIMAT0000536;Alias=MIMAT0000536;Name=mmu-miR-29c-3p;Derives_from=MI0000577	5.98977	-1.6224	0.00440803
MIMAT0000746	ID=MIMAT0000746;Alias=MIMAT0000746;Name=mmu-miR-381-3p;Derives_from=MI0000798	5.17976	-1.62549	0.016883
MIMAT0000519	ID=MIMAT0000519;Alias=MIMAT0000519;Name=mmu-miR-200a-3p;Derives_from=MI0000554	8.80705	-1.63102	0.00418075
MIMAT0003498	ID=MIMAT0003498;Alias=MIMAT0003498;Name=mmu-miR-708-3p;Derives_from=MI0004692	6.13435	-1.66675	0.0237242
MIMAT0004653	ID=MIMAT0004653;Alias=MIMAT0004653;Name=mmu-miR-342-5p;Derives_from=MI0000627	5.68451	-1.67588	0.00405857
MIMAT0001421	ID=MIMAT0001421;Alias=MIMAT0001421;Name=mmu-miR-434-5p;Derives_from=MI0001526	5.76574	-1.6766	0.00256309
MIMAT0003188	ID=MIMAT0003188;Alias=MIMAT0003188;Name=mmu-miR-503-5p;Derives_from=MI0003538	5.9255	-1.69376	0.0106103
MIMAT0004633	ID=MIMAT0004633;Alias=MIMAT0004633;Name=mmu-miR-27a-5p;Derives_from=MI0000578	6.41676	-1.69415	0.0429856
MIMAT0004669	ID=MIMAT0004669;Alias=MIMAT0004669;Name=mmu-miR-125b-1-3p;Derives_from=MI0000725	5.5502	-1.71453	0.0181466
MIMAT0010560	ID=MIMAT0010560;Alias=MIMAT0010560;Name=mmu-miR-1249-3p;Derives_from=MI0004132	5.2755	-1.71723	0.0437694
MIMAT0000537	ID=MIMAT0000537;Alias=MIMAT0000537;Name=mmu-miR-27a-3p;Derives_from=MI0000578	12.2852	-1.71847	8.79983e-12
MIMAT0004704	ID=MIMAT0004704;Alias=MIMAT0004704;Name=mmu-miR-335-3p;Derives_from=MI0000817	4.29188	-1.7611	0.018221
MIMAT0000145	ID=MIMAT0000145;Alias=MIMAT0000145;Name=mmu-miR-133a-3p;Derives_from=MI0000159	12.5516	-1.83637	0.000114579
MIMAT0004617	ID=MIMAT0004617;Alias=MIMAT0004617;Name=mmu-miR-148a-5p;Derives_from=MI0000550	6.80169	-1.83878	0.000320648
MIMAT0003482	ID=MIMAT0003482;Alias=MIMAT0003482;Name=mmu-miR-499-5p;Derives_from=MI0004676	6.39548	-1.87745	0.0015207
MIMAT0000145_1	ID=MIMAT0000145_1;Alias=MIMAT0000145;Name=mmu-miR-133a-3p;Derives_from=MI0000820	11.682	-1.87778	6.30648e-05
MIMAT0000653	ID=MIMAT0000653;Alias=MIMAT0000653;Name=mmu-miR-28a-5p;Derives_from=MI0000690	7.25203	-1.92167	0.00264746
MIMAT0019346	ID=MIMAT0019346;Alias=MIMAT0019346;Name=mmu-miR-1843b-3p;Derives_from=MI0016971	6.58359	-1.92558	0.00974208
MIMAT0000663_1	ID=MIMAT0000663_1;Alias=MIMAT0000663;Name=mmu-miR-218-5p;Derives_from=MI0000700	7.53191	-2.01517	0.00101338
MIMAT0009458	ID=MIMAT0009458;Alias=MIMAT0009458;Name=mmu-miR-1981-5p;Derives_from=MI0009992	8.97934	-2.04598	9.51373e-06
MIMAT0004857	ID=MIMAT0004857;Alias=MIMAT0004857;Name=mmu-miR-147-3p;Derives_from=MI0005482	4.97511	-2.13874	0.000342836
MIMAT0000131	ID=MIMAT0000131;Alias=MIMAT0000131;Name=mmu-miR-99a-5p;Derives_from=MI0000146	14.8103	-2.17027	7.13821e-09
MIMAT0004544	ID=MIMAT0004544;Alias=MIMAT0004544;Name=mmu-miR-193a-5p;Derives_from=MI0000235	4.71441	-2.23911	0.00458332
MIMAT0017057	ID=MIMAT0017057;Alias=MIMAT0017057;Name=mmu-miR-320-5p;Derives_from=MI0000704	6.70981	-2.3398	0.000168261
MIMAT0025159	ID=MIMAT0025159;Alias=MIMAT0025159;Name=mmu-miR-6406;Derives_from=MI0021943	5.2857	-2.53605	0.00518893
MIMAT0000663	ID=MIMAT0000663;Alias=MIMAT0000663;Name=mmu-miR-218-5p;Derives_from=MI0000701	7.56604	-2.54122	0.000110648
MIMAT0003780	ID=MIMAT0003780;Alias=MIMAT0003780;Name=mmu-miR-490-3p;Derives_from=MI0005002	3.07619	-2.67287	0.0112262
MIMAT0022987	ID=MIMAT0022987;Alias=MIMAT0022987;Name=mmu-miR-5129-3p;Derives_from=MI0018041	3.01033	-2.692	0.0305241
MIMAT0027344	ID=MIMAT0027344;Alias=MIMAT0027344;Name=mmu-miR-6516-3p;Derives_from=MI0022266	3.86684	-2.78367	0.00848742
MIMAT0004664	ID=MIMAT0004664;Alias=MIMAT0004664;Name=mmu-miR-214-5p;Derives_from=MI0000698	6.30228	-2.8591	2.38024e-06
MIMAT0020629	ID=MIMAT0020629;Alias=MIMAT0020629;Name=mmu-miR-5121;Derives_from=MI0018030	10.9116	-2.93319	0.000237102
MIMAT0000381	ID=MIMAT0000381;Alias=MIMAT0000381;Name=mmu-miR-34c-5p;Derives_from=MI0000403	5.11517	-2.94787	0.000267392
MIMAT0014800	ID=MIMAT0014800;Alias=MIMAT0014800;Name=mmu-miR-1247-5p;Derives_from=MI0004120	4.29292	-3.0611	0.00105321
MIMAT0024861	ID=MIMAT0024861;Alias=MIMAT0024861;Name=mmu-miR-6240;Derives_from=MI0021587	7.93884	-3.15415	9.13635e-08
MIMAT0004619	ID=MIMAT0004619;Alias=MIMAT0004619;Name=mmu-miR-200a-5p;Derives_from=MI0000554	5.16824	-3.19014	1.01419e-08
MIMAT0016984	ID=MIMAT0016984;Alias=MIMAT0016984;Name=mmu-miR-132-5p;Derives_from=MI0000158	4.52643	-3.24236	5.34295e-06
MIMAT0024860	ID=MIMAT0024860;Alias=MIMAT0024860;Name=mmu-miR-6239;Derives_from=MI0021586	10.2977	-3.28918	1.73263e-05
MIMAT0027841	ID=MIMAT0027841;Alias=MIMAT0027841;Name=mmu-miR-6969-3p;Derives_from=MI0022817	2.28226	-3.36797	0.00832713
MIMAT0017019	ID=MIMAT0017019;Alias=MIMAT0017019;Name=mmu-miR-23a-5p;Derives_from=MI0000571	1.57955	-3.48236	0.0159317
MIMAT0009455	ID=MIMAT0009455;Alias=MIMAT0009455;Name=mmu-miR-1983;Derives_from=MI0009990	5.53985	-3.52968	3.33631e-05
MIMAT0020606	ID=MIMAT0020606;Alias=MIMAT0020606;Name=mmu-miR-5099;Derives_from=MI0018007	8.46681	-3.58102	0.00102537
MIMAT0000662	ID=MIMAT0000662;Alias=MIMAT0000662;Name=mmu-miR-216a-5p;Derives_from=MI0000699	4.46191	-3.61802	0.00900327
MIMAT0027991	ID=MIMAT0027991;Alias=MIMAT0027991;Name=mmu-miR-7043-3p;Derives_from=MI0022892	5.47346	-3.67222	9.09084e-10
MIMAT0003185	ID=MIMAT0003185;Alias=MIMAT0003185;Name=mmu-miR-369-5p;Derives_from=MI0003535	2.63894	-3.70522	0.00867706
MIMAT0000679	ID=MIMAT0000679;Alias=MIMAT0000679;Name=mmu-miR-217-5p;Derives_from=MI0000731	7.78409	-3.73529	0.0191193
MIMAT0011213	ID=MIMAT0011213;Alias=MIMAT0011213;Name=mmu-miR-2137;Derives_from=MI0010750	6.62897	-3.74695	1.63999e-06
MIMAT0003485	ID=MIMAT0003485;Alias=MIMAT0003485;Name=mmu-miR-455-5p;Derives_from=MI0004679	8.46296	-3.82743	3.31457e-13
MIMAT0017005	ID=MIMAT0017005;Alias=MIMAT0017005;Name=mmu-miR-122-3p;Derives_from=MI0000256	3.42198	-3.95533	0.000170307
MIMAT0024859	ID=MIMAT0024859;Alias=MIMAT0024859;Name=mmu-miR-6238;Derives_from=MI0021585	4.87307	-3.99219	0.00256309
MIMAT0001095	ID=MIMAT0001095;Alias=MIMAT0001095;Name=mmu-miR-370-3p;Derives_from=MI0001165	2.51106	-4.28234	0.0254212
MIMAT0003409_9	ID=MIMAT0003409_9;Alias=MIMAT0003409;Name=mmu-miR-467a-5p;Derives_from=MI0014076	1.86185	-4.28692	0.0248707
MIMAT0003473	ID=MIMAT0003473;Alias=MIMAT0003473;Name=mmu-miR-133a-5p;Derives_from=MI0000159	7.08522	-4.30424	0.0274068
MIMAT0003473_1	ID=MIMAT0003473_1;Alias=MIMAT0003473;Name=mmu-miR-133a-5p;Derives_from=MI0000820	7.46351	-4.30726	0.0274068
MIMAT0000246	ID=MIMAT0000246;Alias=MIMAT0000246;Name=mmu-miR-122-5p;Derives_from=MI0000256	17.115	-4.38853	5.38762e-08
MIMAT0020607	ID=MIMAT0020607;Alias=MIMAT0020607;Name=mmu-miR-5100;Derives_from=MI0018008	5.80421	-4.46177	4.45569e-06
MIMAT0017054	ID=MIMAT0017054;Alias=MIMAT0017054;Name=mmu-miR-216a-3p;Derives_from=MI0000699	0.326017	-4.73849	0.00815282
MIMAT0031397	ID=MIMAT0031397;Alias=MIMAT0031397;Name=mmu-miR-1291;Derives_from=MI0026023	9.39157	-5.28784	0.000648105
MIMAT0004846	ID=MIMAT0004846;Alias=MIMAT0004846;Name=mmu-miR-881-3p;Derives_from=MI0005474	2.7107	-5.32534	0.0230717
