# Supplementary material for: Mouse microRNA signatures in joint ageing and post-traumatic osteoarthritis
Source: Osteoarthr Cartil Open. 2021 May 27;3(4):100186. doi: 10.1016/j.ocarto.2021.100186 (PMC8683752; doi:10.1016/j.ocarto.2021.100186)
Supplement: Multimedia component 3 [file mmc3.xlsx]

## Sheet: (Joint) Young vs Old
© 2000-2020 QIAGEN. All rights reserved.
ID	Symbol	Expr Log Ratio	Source	Confidence	Symbol	Pathway	Species	Tissue/Cell Line
mmu-miR-140-5p	miR-140-5p (and other miRNAs w/seed AGUGGUU)	0.939	Ingenuity Expert Findings,TargetScan Human	Experimentally Observed,Moderate (predicted)	ADAMTS5	Axonal Guidance Signaling,Osteoarthritis Pathway,Role of Osteoblasts, Osteoclasts and Chondrocytes in Rheumatoid Arthritis	Human,Mouse,Rat	Activated Vd1 Gamma-delta T cells,Adipose,Bladder,Brain,Cartilage Tissue,CD56bright NK cells,Central memory cytotoxic T cells,Cerebral Cortex,Cytotoxic T cells,Dorsal Root Ganglion,Effector memory helper T cells,Epidermis,Esophagus,Heart,Hypothalamus,Kidney,Large Intestine,Liver,Mammary Gland,Mature monocyte-derived dendritic cells,Olfactory Bulb,Other Cells,Other Organ Systems,Other Tissues and …
mmu-miR-140-5p	miR-140-5p (and other miRNAs w/seed AGUGGUU)	0.939	TargetScan Human	High (predicted)	ATP6V1E2	Iron homeostasis signaling pathway,Phagosome Maturation	Human,Mouse,Rat	Adipose,Amygdala,B lymphocytes not otherwise specified,BDCA-1+ dendritic cells,BDCA-3+ dendritic cells,Cerebellum,Cerebral Cortex,Cytotoxic T cells,Dorsal Root Ganglion,Effector T cells,Epidermis,Heart,Hippocampus,Hypothalamus,Immature monocyte-derived dendritic cells,Kidney,Large Intestine,Liver,Mammary Gland,Mature monocyte-derived dendritic cells,Olfactory Bulb,Other Cells,Other Organ Systems,…
mmu-miR-140-5p	miR-140-5p (and other miRNAs w/seed AGUGGUU)	0.939	TargetScan Human	High (predicted)	C1R	Acute Phase Response Signaling,Complement System,Neuroprotective Role of THOP1 in Alzheimer's Disease	Human,Mouse,Rat	Adipose,Bladder,Cerebral Cortex,Epidermis,Heart,Hippocampus,Kidney,Liver,Lung,Mammary Gland,Olfactory Bulb,Other Cells,Ovary,PBMCs,Peripheral blood monocytes,Prostate Gland,Skeletal Muscle,Small Intestine,Tissues and Primary Cells not otherwise specified,Uterus,BT-549,CAKI-1,EKVX,HCC-2998,HOP-62,HS 578T,J774,NCI-ADR-RES,NCI-H226,NCI-H23,OVCAR-8,RXF-393,SF-268,SF-295,SF-539,SNB-75,U937
mmu-miR-140-5p	miR-140-5p (and other miRNAs w/seed AGUGGUU)	0.939	TargetScan Human	High (predicted)	CAPN1	Amyloid Processing,Amyotrophic Lateral Sclerosis Signaling,Apoptosis Signaling,CDK5 Signaling,FAK Signaling,Huntington's Disease Signaling,Integrin Signaling,Mitotic Roles of Polo-Like Kinase,Necroptosis Signaling Pathway,nNOS Signaling in Neurons,Regulation of Cellular Mechanics by Calpain Protease,Senescence Pathway	Human,Mouse,Rat	Activated helper T cells,BDCA-1+ dendritic cells,BDCA-3+ dendritic cells,Bladder,Cells not otherwise specified,Central memory cytotoxic T cells,Cytotoxic T cells,Dorsal Root Ganglion,Effector memory cytotoxic T cells,Effector memory RA+ cytotoxic T cells,Effector T cells,Epidermis,Heart,Immature monocyte-derived dendritic cells,Lens,Liver,Mature monocyte-derived dendritic cells,Memory B cells,Mon…
mmu-miR-140-5p	miR-140-5p (and other miRNAs w/seed AGUGGUU)	0.939	TargetScan Human	High (predicted)	CASP3	Adrenomedullin signaling pathway,Amyotrophic Lateral Sclerosis Signaling,Apoptosis Signaling,BAG2 Signaling Pathway,CD27 Signaling in Lymphocytes,Colorectal Cancer Metastasis Signaling,Coronavirus Pathogenesis Pathway,Cytotoxic T Lymphocyte-mediated Apoptosis of Target Cells,Death Receptor Signaling,Docosahexaenoic Acid (DHA) Signaling,Endocannabinoid Cancer Inhibition Pathway,Endoplasmic Reticul…	Human,Mouse,Rat	Activated CD56bright NK cells,Activated helper T cells,Activated Vd1 Gamma-delta T cells,Activated Vd2 Gamma-delta T cells,Adipose,Amygdala,B lymphocytes not otherwise specified,BDCA-1+ dendritic cells,BDCA-3+ dendritic cells,Bladder,Blood platelets,Brain,Central memory cytotoxic T cells,Central memory helper T cells,Cerebellum,Cerebral Cortex,Cytotoxic T cells,Dendritic cells not otherwise speci…
mmu-miR-140-5p	miR-140-5p (and other miRNAs w/seed AGUGGUU)	0.939	TargetScan Human	High (predicted)	CDH7	Gα12/13 Signaling,RhoGDI Signaling,Signaling by Rho Family GTPases,Synaptogenesis Signaling Pathway	Human,Mouse,Rat	Amygdala,B lymphocytes not otherwise specified,Bladder,Brain,Cerebellum,Cerebral Cortex,Cytotoxic T cells,Dorsal Root Ganglion,Epidermis,Heart,Hippocampus,Hypothalamus,Kidney,Large Intestine,Liver,Lung,Mammary Gland,Olfactory Bulb,Other Cells,Pancreas,Pituitary Gland,Placenta,Retina,Skeletal Muscle,Small Intestine,Stomach,Substantia Nigra,Testis,Thymus,Uterus,Melanoma Cell Lines not otherwise spe…
mmu-miR-140-5p	miR-140-5p (and other miRNAs w/seed AGUGGUU)	0.939	TargetScan Human	High (predicted)	CELF2		Human,Mouse,Rat	Activated helper T cells,Adipose,Amygdala,B lymphocytes not otherwise specified,BDCA-1+ dendritic cells,BDCA-3+ dendritic cells,Bladder,Central memory cytotoxic T cells,Cerebellum,Cerebral Cortex,Cytotoxic T cells,Dorsal Root Ganglion,Effector memory cytotoxic T cells,Effector memory RA+ cytotoxic T cells,Effector T cells,Epidermis,Heart,Hippocampus,Hypothalamus,Immature monocyte-derived dendriti…
mmu-miR-140-5p	miR-140-5p (and other miRNAs w/seed AGUGGUU)	0.939	TargetScan Human	High (predicted)	CMTM6		Human,Mouse,Rat	Activated CD56bright NK cells,Activated CD56dim NK cells,Activated helper T cells,Activated Vd1 Gamma-delta T cells,Activated Vd2 Gamma-delta T cells,Adipose,Amygdala,B lymphocytes not otherwise specified,BDCA-1+ dendritic cells,BDCA-3+ dendritic cells,Bladder,CD56bright NK cells,CD56dim NK cells,Central memory cytotoxic T cells,Central memory helper T cells,Cerebral Cortex,Cytotoxic T cells,Dors…
mmu-miR-140-5p	miR-140-5p (and other miRNAs w/seed AGUGGUU)	0.939	TargetScan Human	High (predicted)	CNR2	Breast Cancer Regulation by Stathmin1,cAMP-mediated signaling,Endocannabinoid Cancer Inhibition Pathway,Endocannabinoid Developing Neuron Pathway,Endocannabinoid Neuronal Synapse Pathway,G-Protein Coupled Receptor Signaling,Gαi Signaling,Reelin Signaling in Neurons	Human,Mouse,Rat	Activated Vd1 Gamma-delta T cells,Activated Vd2 Gamma-delta T cells,B lymphocytes not otherwise specified,Bone marrow-derived dendritic cells,Bone marrow-derived macrophages,Cerebellum,Cytotoxic T cells,Effector memory cytotoxic T cells,Effector memory RA+ cytotoxic T cells,Effector T cells,Epidermis,Granule cells,Heart,Hepatocytes,Hypothalamus,Immune cells not otherwise specified,Liver,Macrophag…
mmu-miR-140-5p	miR-140-5p (and other miRNAs w/seed AGUGGUU)	0.939	TargetScan Human	High (predicted)	CORO2A		Human,Mouse,Rat	Adipose,Amygdala,B lymphocytes not otherwise specified,Bladder,Central memory helper T cells,Cerebellum,Cerebral Cortex,Cytotoxic T cells,Dorsal Root Ganglion,Effector T cells,Hippocampus,Hypothalamus,Immature monocyte-derived dendritic cells,Immune cells not otherwise specified,Large Intestine,Lung,Mammary Gland,Monocyte-derived macrophage,Natural T-regulatory cells,Neutrophils,Other Tissues and…
mmu-miR-140-5p	miR-140-5p (and other miRNAs w/seed AGUGGUU)	0.939	miRecords	Experimentally Observed	CXCL12	Agranulocyte Adhesion and Diapedesis,Atherosclerosis Signaling,Axonal Guidance Signaling,Chemokine Signaling,CXCR4 Signaling,Ephrin B Signaling,Ephrin Receptor Signaling,Granulocyte Adhesion and Diapedesis,Leukocyte Extravasation Signaling,Neuroinflammation Signaling Pathway,Role of Macrophages, Fibroblasts and Endothelial Cells in Rheumatoid Arthritis	Human,Mouse,Rat	Activated helper T cells,Activated Vd1 Gamma-delta T cells,Activated Vd2 Gamma-delta T cells,Adipocytes,Adipose,Adrenal Gland,Amygdala,Astrocytes,B lymphocytes not otherwise specified,BDCA-3+ dendritic cells,Bladder,Bone marrow cells not otherwise specified,Brain,Cartilage Tissue,CD56bright NK cells,CD56dim NK cells,Central memory cytotoxic T cells,Cerebellum,Cerebral Cortex,Cerebral Ventricles,C…
mmu-miR-140-5p	miR-140-5p (and other miRNAs w/seed AGUGGUU)	0.939	TargetScan Human	High (predicted)	DDAH1		Human,Mouse,Rat	Adipose,Amygdala,B lymphocytes not otherwise specified,Bladder,Cerebellum,Cerebral Cortex,Cytotoxic T cells,Dorsal Root Ganglion,Effector T cells,Epidermis,Heart,Hippocampus,Hypothalamus,Kidney,Large Intestine,Liver,Lung,Mammary Gland,Olfactory Bulb,Other Endothelial cells,Other Tissues and Primary Cells,Ovary,Pituitary Gland,Placenta,Retina,Salivary Gland,Skeletal Muscle,Spleen,Stomach,Substanti…
mmu-miR-140-5p	miR-140-5p (and other miRNAs w/seed AGUGGUU)	0.939	Ingenuity Expert Findings	Experimentally Observed	DNPEP		Human,Mouse,Rat	Activated CD56bright NK cells,Activated CD56dim NK cells,Activated helper T cells,Activated Vd1 Gamma-delta T cells,Activated Vd2 Gamma-delta T cells,Amygdala,B lymphocytes not otherwise specified,BDCA-1+ dendritic cells,BDCA-3+ dendritic cells,Bladder,CD56bright NK cells,CD56dim NK cells,Central memory cytotoxic T cells,Central memory helper T cells,Cerebellum,Cerebral Cortex,Cytotoxic T cells,D…
mmu-miR-140-5p	miR-140-5p (and other miRNAs w/seed AGUGGUU)	0.939	Ingenuity Expert Findings,TargetScan Human	Experimentally Observed,High (predicted)	EGR2	Adipogenesis pathway	Human,Mouse,Rat	Activated CD56bright NK cells,Activated CD56dim NK cells,Activated helper T cells,Activated Vd1 Gamma-delta T cells,Activated Vd2 Gamma-delta T cells,Bone marrow cells not otherwise specified,Cerebral Cortex,Cytotoxic T cells,Embryonic stem cells,Epidermis,Immature monocyte-derived dendritic cells,Mature monocyte-derived dendritic cells,Memory B cells,Monocyte-derived macrophage,Murine NKT cells,…
mmu-miR-140-5p	miR-140-5p (and other miRNAs w/seed AGUGGUU)	0.939	TargetScan Human	High (predicted)	EPB41L2		Human,Mouse,Rat	Adipose,Amygdala,B lymphocytes not otherwise specified,Bladder,Cerebellum,Cerebral Cortex,Cytotoxic T cells,Dorsal Root Ganglion,Effector T cells,Epidermis,Heart,Hematopoietic progenitor cells,Hippocampus,Hypothalamus,Kidney,Large Intestine,Liver,Lung,Memory B cells,Naive B cells,Olfactory Bulb,Ovary,Pituitary Gland,Placenta,Retina,Skeletal Muscle,Small Intestine,Spleen,Stomach,Substantia Nigra,T…
mmu-miR-140-5p	miR-140-5p (and other miRNAs w/seed AGUGGUU)	0.939	TargetScan Human	High (predicted)	FBXO45		Human,Mouse,Rat	Activated helper T cells,Adipose,Amygdala,B lymphocytes not otherwise specified,BDCA-1+ dendritic cells,BDCA-3+ dendritic cells,Bladder,Central memory cytotoxic T cells,Cerebellum,Cerebral Cortex,Cytotoxic T cells,Dorsal Root Ganglion,Effector memory cytotoxic T cells,Effector memory RA+ cytotoxic T cells,Effector T cells,Epidermis,Heart,Hippocampus,Hypothalamus,Immature monocyte-derived dendriti…
mmu-miR-140-5p	miR-140-5p (and other miRNAs w/seed AGUGGUU)	0.939	TargetScan Human	High (predicted)	FCHO2		Human,Mouse,Rat	Adipose,Amygdala,B lymphocytes not otherwise specified,BDCA-1+ dendritic cells,BDCA-3+ dendritic cells,Bladder,Central memory cytotoxic T cells,Cerebellum,Cerebral Cortex,Cytotoxic T cells,Dorsal Root Ganglion,Effector memory cytotoxic T cells,Effector memory RA+ cytotoxic T cells,Effector T cells,Epidermis,Heart,Hippocampus,Hypothalamus,Immature monocyte-derived dendritic cells,Kidney,Large Inte…
mmu-miR-140-5p	miR-140-5p (and other miRNAs w/seed AGUGGUU)	0.939	TargetScan Human	High (predicted)	FGF9	Actin Cytoskeleton Signaling,Airway Pathology in Chronic Obstructive Pulmonary Disease,Bladder Cancer Signaling,Cardiac Hypertrophy Signaling (Enhanced),Clathrin-mediated Endocytosis Signaling,FGF Signaling,Ovarian Cancer Signaling,Regulation Of The Epithelial Mesenchymal Transition By Growth Factors Pathway,Regulation of the Epithelial-Mesenchymal Transition Pathway	Human,Mouse,Rat	Activated CD56bright NK cells,Activated CD56dim NK cells,Activated Vd1 Gamma-delta T cells,Activated Vd2 Gamma-delta T cells,Brain,Central memory cytotoxic T cells,Central memory helper T cells,Cytotoxic T cells,Effector memory cytotoxic T cells,Effector memory RA+ cytotoxic T cells,Fibroblasts,Kidney,Mature monocyte-derived dendritic cells,Memory B cells,Mesenchymal stem cells,Nervous System not…
mmu-miR-140-5p	miR-140-5p (and other miRNAs w/seed AGUGGUU)	0.939	TargetScan Human	High (predicted)	GNG5	Androgen Signaling,Antiproliferative Role of Somatostatin Receptor 2,Axonal Guidance Signaling,Breast Cancer Regulation by Stathmin1,Cardiac Hypertrophy Signaling,Cardiac Hypertrophy Signaling (Enhanced),Cardiac β-adrenergic Signaling,CCR3 Signaling in Eosinophils,CCR5 Signaling in Macrophages,Colorectal Cancer Metastasis Signaling,CREB Signaling in Neurons,CXCR4 Signaling,Endocannabinoid Develop…	Human,Mouse,Rat	Adipose,Amygdala,B lymphocytes not otherwise specified,Bladder,Cerebellum,Cerebral Cortex,Cytotoxic T cells,Dorsal Root Ganglion,Effector T cells,Epidermis,Heart,Hippocampus,Hypothalamus,Kidney,Large Intestine,Liver,Lung,Mammary Gland,Memory B cells,Naive B cells,Olfactory Bulb,Ovary,Pancreas,Pituitary Gland,Placenta,Prostate Gland,Retina,Salivary Gland,Skeletal Muscle,Small Intestine,Smooth Musc…
mmu-miR-140-5p	miR-140-5p (and other miRNAs w/seed AGUGGUU)	0.939	miRecords	Experimentally Observed	HDAC4	Adipogenesis pathway,Apelin Endothelial Signaling Pathway,Calcium Signaling,Cardiac Hypertrophy Signaling (Enhanced),Cell Cycle: G1/S Checkpoint Regulation,Chronic Myeloid Leukemia Signaling,Cyclins and Cell Cycle Regulation,Hereditary Breast Cancer Signaling,Huntington's Disease Signaling,Osteoarthritis Pathway,Phospholipase C Signaling,Role of NFAT in Cardiac Hypertrophy,Telomerase Signaling,Xe…	Human,Mouse,Rat	Activated CD56bright NK cells,Activated Vd1 Gamma-delta T cells,Activated Vd2 Gamma-delta T cells,Adipocytes,Adipose,Amygdala,BDCA-1+ dendritic cells,BDCA-3+ dendritic cells,Bone marrow-derived macrophages,Brain,Brainstem,Cartilage Tissue,Central memory cytotoxic T cells,Central memory helper T cells,Cerebellum,Cerebral Cortex,Chondrocytes,Effector memory cytotoxic T cells,Effector memory helper …
mmu-miR-140-5p	miR-140-5p (and other miRNAs w/seed AGUGGUU)	0.939	TargetScan Human	High (predicted)	HECTD2		Human,Mouse,Rat	Activated helper T cells,Amygdala,BDCA-3+ dendritic cells,Central memory cytotoxic T cells,Cerebral Cortex,Cytotoxic T cells,Effector memory cytotoxic T cells,Effector memory RA+ cytotoxic T cells,Hippocampus,Hypothalamus,Immature monocyte-derived dendritic cells,Liver,Mature monocyte-derived dendritic cells,Monocyte-derived macrophage,Natural T-regulatory cells,Olfactory Bulb,Pituitary Gland,Pla…
mmu-miR-140-5p	miR-140-5p (and other miRNAs w/seed AGUGGUU)	0.939	TargetScan Human,miRecords	Experimentally Observed,Moderate (predicted)	IGFBP5	Hepatic Fibrosis / Hepatic Stellate Cell Activation,IGF-1 Signaling,VDR/RXR Activation	Human,Mouse,Rat	Adipocytes,Adipose,Amygdala,Bladder,Brain,Brainstem,Cells not otherwise specified,Cerebellum,Cerebral Cortex,Dorsal Root Ganglion,Epidermis,Epithelial cells not otherwise specified,Fibroblasts,Granule cells,Granulosa cells,Heart,Hippocampus,Hypothalamus,Kidney,Large Intestine,Lung,Mammary Gland,Olfactory Bulb,Osteoblasts,Other Cells,Other Nervous System,Other Organ Systems,Other Tissues and Prima…
mmu-miR-140-5p	miR-140-5p (and other miRNAs w/seed AGUGGUU)	0.939	TargetScan Human	High (predicted)	IPO7		Human,Mouse,Rat	Activated CD56bright NK cells,Activated CD56dim NK cells,Activated helper T cells,Activated Vd1 Gamma-delta T cells,Activated Vd2 Gamma-delta T cells,Adipose,Amygdala,B lymphocytes not otherwise specified,BDCA-1+ dendritic cells,BDCA-3+ dendritic cells,Bladder,CD56bright NK cells,CD56dim NK cells,Central memory cytotoxic T cells,Central memory helper T cells,Cerebellum,Cerebral Cortex,Cytotoxic T…
mmu-miR-140-5p	miR-140-5p (and other miRNAs w/seed AGUGGUU)	0.939	TargetScan Human	High (predicted)	KAT2B	Adipogenesis pathway,AMPK Signaling,Androgen Signaling,Cell Cycle: G2/M DNA Damage Checkpoint Regulation,Glucocorticoid Receptor Signaling,HMGB1 Signaling,p53 Signaling,RAR Activation,Senescence Pathway	Human,Mouse,Rat	Activated CD56bright NK cells,Activated CD56dim NK cells,Activated helper T cells,Activated Vd1 Gamma-delta T cells,Activated Vd2 Gamma-delta T cells,Adipose,Amygdala,B lymphocytes not otherwise specified,BDCA-1+ dendritic cells,BDCA-3+ dendritic cells,Bladder,CD56dim NK cells,Central memory cytotoxic T cells,Central memory helper T cells,Cerebellum,Cytotoxic T cells,Dorsal Root Ganglion,Effector…
mmu-miR-140-5p	miR-140-5p (and other miRNAs w/seed AGUGGUU)	0.939	TargetScan Human	High (predicted)	KATNBL1		Human,Mouse,Rat	Adipose,Amygdala,B lymphocytes not otherwise specified,BDCA-1+ dendritic cells,BDCA-3+ dendritic cells,Bladder,Central memory cytotoxic T cells,Cerebellum,Cerebral Cortex,Cytotoxic T cells,Dorsal Root Ganglion,Effector memory cytotoxic T cells,Effector memory RA+ cytotoxic T cells,Effector T cells,Epidermis,Heart,Hippocampus,Hypothalamus,Immature monocyte-derived dendritic cells,Kidney,Large Inte…
mmu-miR-140-5p	miR-140-5p (and other miRNAs w/seed AGUGGUU)	0.939	TargetScan Human	High (predicted)	KCND3		Human,Mouse,Rat	B lymphocytes not otherwise specified,Brain,Cerebral Cortex,Cytotoxic T cells,Dorsal Root Ganglion,Effector T cells,Heart,Hippocampus,Hypothalamus,Neurons not otherwise specified,Other Nervous System,Other Neurons,Other Organ Systems,Prostate Gland,Pyramidal neurons,Salivary Gland,Skeletal Muscle,Thymus,Trigeminal Ganglion,Uterus,293 cells,Other Cell Line
mmu-miR-140-5p	miR-140-5p (and other miRNAs w/seed AGUGGUU)	0.939	TargetScan Human	High (predicted)	KLF9	Hepatic Fibrosis Signaling Pathway,TR/RXR Activation	Human,Mouse,Rat	Adipose,Amygdala,Beta islet cells,Bladder,Cerebellum,Cerebral Cortex,Dorsal Root Ganglion,Epidermis,Heart,Hippocampus,Hypothalamus,Kidney,Large Intestine,Liver,Lung,Mammary Gland,Memory B cells,Naive B cells,Olfactory Bulb,Other Cells,Other Organ Systems,Ovary,Pancreas,Pituitary Gland,Placenta,Prostate Gland,Retina,Salivary Gland,Skeletal Muscle,Small Intestine,Spleen,Stomach,Substantia Nigra,Tes…
mmu-miR-140-5p	miR-140-5p (and other miRNAs w/seed AGUGGUU)	0.939	TargetScan Human	High (predicted)	KLHL5		Human,Mouse,Rat	Activated helper T cells,Adipose,Amygdala,B lymphocytes not otherwise specified,BDCA-1+ dendritic cells,BDCA-3+ dendritic cells,Bladder,Central memory cytotoxic T cells,Cerebellum,Cerebral Cortex,Cytotoxic T cells,Dorsal Root Ganglion,Effector memory cytotoxic T cells,Effector memory RA+ cytotoxic T cells,Effector T cells,Epidermis,Heart,Hippocampus,Hypothalamus,Immature monocyte-derived dendriti…
mmu-miR-140-5p	miR-140-5p (and other miRNAs w/seed AGUGGUU)	0.939	TargetScan Human	High (predicted)	LAMP2	Autophagy,Phagosome Maturation	Human,Mouse,Rat	Activated CD56bright NK cells,Activated CD56dim NK cells,Activated helper T cells,Activated Vd1 Gamma-delta T cells,Activated Vd2 Gamma-delta T cells,Adipose,Amygdala,B lymphocytes not otherwise specified,BDCA-1+ dendritic cells,BDCA-3+ dendritic cells,Bladder,Central memory cytotoxic T cells,Central memory helper T cells,Cerebellum,Cerebral Cortex,Cytotoxic T cells,Dorsal Root Ganglion,Effector …
mmu-miR-140-5p	miR-140-5p (and other miRNAs w/seed AGUGGUU)	0.939	TargetScan Human	High (predicted)	LMLN		Human,Mouse,Rat	Amygdala,Cerebellum,Hypothalamus,Immature monocyte-derived dendritic cells,Lung,Mature monocyte-derived dendritic cells,Monocyte-derived macrophage,Retina,Skeletal Muscle,Testis,786-0,A498,A549-ATCC,ACHN,BT-549,CAKI-1,CCRF-CEM,COLO205,DU-145,EKVX,H460,HCC-2998,HCT-116,HCT-15,HL-60,HOP-62,HOP-92,HS 578T,HT29,IGROV1,K-562,KM-12,LOX IMVI,M14,MALME-3M,MCF7,MDA-MB-231,MDA-MB-435,MDA-N,MOLT-4,NCI-ADR-R…
mmu-miR-140-5p	miR-140-5p (and other miRNAs w/seed AGUGGUU)	0.939	TargetScan Human	High (predicted)	LRAT	RAR Activation,Retinol Biosynthesis,The Visual Cycle	Human,Mouse,Rat	Adipose,Adrenal Gland,Amygdala,Brain,Cerebellum,Dorsal Root Ganglion,Epithelial cells not otherwise specified,Heart,Hippocampus,Hypothalamus,Kidney,Large Intestine,Liver,Lung,Mammary Gland,Olfactory Bulb,Other Cells,Other Organ Systems,Ovary,Pancreas,Prostate Gland,Retina,Skeletal Muscle,Skin,Small Intestine,Spleen,Stomach,Substantia Nigra,Testis,Thymus,Kidney cell lines not otherwise specified,M…
mmu-miR-140-5p	miR-140-5p (and other miRNAs w/seed AGUGGUU)	0.939	TargetScan Human	High (predicted)	LRP4		Human,Mouse,Rat	Adipose,Amygdala,B lymphocytes not otherwise specified,Bladder,Cerebellum,Cerebral Cortex,Cytotoxic T cells,Epidermis,Epithelial cells not otherwise specified,Hippocampus,Hypothalamus,Kidney,Large Intestine,Liver,Lung,Olfactory Bulb,Ovary,Placenta,Prostate Gland,Retina,Salivary Gland,Skeletal Muscle,Small Intestine,Spleen,Substantia Nigra,Testis,Thymus,Uterus,ACHN,CAKI-1,COLO205,HOP-62,J774,LOX I…
mmu-miR-140-5p	miR-140-5p (and other miRNAs w/seed AGUGGUU)	0.939	TargetScan Human	High (predicted)	MBLAC2		Human,Mouse,Rat	Activated helper T cells,Adipose,Amygdala,B lymphocytes not otherwise specified,BDCA-1+ dendritic cells,BDCA-3+ dendritic cells,Bladder,Central memory cytotoxic T cells,Cerebellum,Cerebral Cortex,Dorsal Root Ganglion,Effector memory cytotoxic T cells,Effector memory RA+ cytotoxic T cells,Effector T cells,Epidermis,Heart,Hippocampus,Hypothalamus,Immature monocyte-derived dendritic cells,Large Inte…
mmu-miR-140-5p	miR-140-5p (and other miRNAs w/seed AGUGGUU)	0.939	TargetScan Human	High (predicted)	MMD		Human,Mouse,Rat	Activated CD56bright NK cells,Activated CD56dim NK cells,Activated helper T cells,Activated Vd1 Gamma-delta T cells,Activated Vd2 Gamma-delta T cells,Adipose,Amygdala,B lymphocytes not otherwise specified,BDCA-1+ dendritic cells,BDCA-3+ dendritic cells,Bladder,CD56bright NK cells,CD56dim NK cells,Central memory cytotoxic T cells,Central memory helper T cells,Cerebellum,Cerebral Cortex,Cytotoxic T…
mmu-miR-140-5p	miR-140-5p (and other miRNAs w/seed AGUGGUU)	0.939	TargetScan Human	High (predicted)	MOB1A	HIPPO signaling	Human,Mouse,Rat	Adipose,Amygdala,B lymphocytes not otherwise specified,Bladder,Cerebellum,Cerebral Cortex,Cytotoxic T cells,Dorsal Root Ganglion,Effector T cells,Epidermis,Heart,Hippocampus,Hypothalamus,Kidney,Large Intestine,Liver,Lung,Mammary Gland,Memory B cells,Naive B cells,Olfactory Bulb,Ovary,Pancreas,Pituitary Gland,Placenta,Prostate Gland,Retina,Salivary Gland,Skeletal Muscle,Small Intestine,Spleen,Stom…
mmu-miR-140-5p	miR-140-5p (and other miRNAs w/seed AGUGGUU)	0.939	TargetScan Human	High (predicted)	MRPL43		Human,Mouse	Activated helper T cells,Adipose,Amygdala,B lymphocytes not otherwise specified,BDCA-1+ dendritic cells,BDCA-3+ dendritic cells,Bladder,Central memory cytotoxic T cells,Cerebellum,Cerebral Cortex,Cytotoxic T cells,Dorsal Root Ganglion,Effector memory cytotoxic T cells,Effector memory RA+ cytotoxic T cells,Effector T cells,Epidermis,Heart,Hippocampus,Hypothalamus,Kidney,Large Intestine,Liver,Lung,…
mmu-miR-140-5p	miR-140-5p (and other miRNAs w/seed AGUGGUU)	0.939	TargetScan Human	High (predicted)	MRPS10		Human,Mouse,Rat	Dorsal Root Ganglion,Murine NKT cells,Ovary,Skeletal Muscle,Uterus,786-0,A498,A549-ATCC,ACHN,BT-549,CAKI-1,CCRF-CEM,COLO205,DU-145,EKVX,H460,HCC-2998,HCT-116,HCT-15,HL-60,HOP-62,HOP-92,HS 578T,HT29,IGROV1,J774,K-562,KM-12,LOX IMVI,M14,MALME-3M,MCF7,MDA-MB-231,MDA-MB-435,MDA-N,MOLT-4,NCI-ADR-RES,NCI-H226,NCI-H23,NCI-H332M,NCI-H522,OVCAR-3,OVCAR-4,OVCAR-5,OVCAR-8,PC-3,RPMI-8266,RXF-393,SF-268,SF-29…
mmu-miR-140-5p	miR-140-5p (and other miRNAs w/seed AGUGGUU)	0.939	TargetScan Human	High (predicted)	MT-ND4L	Mitochondrial Dysfunction,Oxidative Phosphorylation,Sirtuin Signaling Pathway	Human,Mouse,Rat	Heart,Skeletal Muscle
mmu-miR-140-5p	miR-140-5p (and other miRNAs w/seed AGUGGUU)	0.939	TargetScan Human	High (predicted)	MT-ND5	Mitochondrial Dysfunction,Oxidative Phosphorylation,Sirtuin Signaling Pathway	Human,Mouse,Rat	Adrenal Gland,Brain,Fibroblasts,Heart,Kidney,Lung,Other Lymphocytes,Other Nervous System,Other Organ Systems,Salivary Gland,Skeletal Muscle,Skin,Spleen,Testis,Thymus,Other Osteosarcoma Cell Lines,PC-12 cells
mmu-miR-140-5p	miR-140-5p (and other miRNAs w/seed AGUGGUU)	0.939	TargetScan Human	High (predicted)	NCBP2		Human,Mouse,Rat	Activated CD56bright NK cells,Activated CD56dim NK cells,Activated helper T cells,Activated Vd1 Gamma-delta T cells,Activated Vd2 Gamma-delta T cells,Adipose,Amygdala,B lymphocytes not otherwise specified,BDCA-1+ dendritic cells,BDCA-3+ dendritic cells,Bladder,Bone marrow cells not otherwise specified,Central memory cytotoxic T cells,Central memory helper T cells,Cerebellum,Cerebral Cortex,Cytoto…
mmu-miR-140-5p	miR-140-5p (and other miRNAs w/seed AGUGGUU)	0.939	TargetScan Human	High (predicted)	NDUFA12	Mitochondrial Dysfunction,Oxidative Phosphorylation,Sirtuin Signaling Pathway	Human,Mouse,Rat	Adipose,Adrenal Gland,Amygdala,B lymphocytes not otherwise specified,Bladder,Cerebellum,Cerebral Cortex,Cytotoxic T cells,Dorsal Root Ganglion,Effector T cells,Heart,Hippocampus,Hypothalamus,Kidney,Large Intestine,Liver,Lung,Mammary Gland,Olfactory Bulb,Ovary,Pituitary Gland,Prostate Gland,Retina,Salivary Gland,Skeletal Muscle,Small Intestine,Stomach,Substantia Nigra,Testis,Thymus,Uterus,786-0,A4…
mmu-miR-140-5p	miR-140-5p (and other miRNAs w/seed AGUGGUU)	0.939	TargetScan Human	High (predicted)	NFE2L2	Aryl Hydrocarbon Receptor Signaling,Neuroinflammation Signaling Pathway,NRF2-mediated Oxidative Stress Response,Sirtuin Signaling Pathway,Unfolded protein response,Xenobiotic Metabolism General Signaling Pathway,Xenobiotic Metabolism Signaling	Human,Mouse,Rat	Activated CD56bright NK cells,Activated CD56dim NK cells,Activated helper T cells,Activated Vd1 Gamma-delta T cells,Activated Vd2 Gamma-delta T cells,Adipose,Amygdala,Astrocytes,B lymphocytes not otherwise specified,BDCA-1+ dendritic cells,BDCA-3+ dendritic cells,Bladder,Brain,CD34+ cells,CD56bright NK cells,CD56dim NK cells,Central memory cytotoxic T cells,Central memory helper T cells,Cerebellu…
mmu-miR-140-5p	miR-140-5p (and other miRNAs w/seed AGUGGUU)	0.939	TargetScan Human	High (predicted)	NOG	BMP signaling pathway,Factors Promoting Cardiogenesis in Vertebrates,Human Embryonic Stem Cell Pluripotency	Human,Mouse,Rat	Brain,Cerebellum,Cerebral Cortex,Dermis,Hippocampus,Keratinocytes,Kidney,Liver,Macrophages not otherwise specified,Melanocytes,Mesenchymal stem cells,Naive helper T cells,Natural T-regulatory cells,Neurons not otherwise specified,Olfactory Bulb,Oocytes,Other Cells,Other Tissues and Primary Cells,Ovary,Pituitary Gland,Skeletal Muscle,Skin,Subventricular Zone,A549-ATCC,HeLa,Other Cell Line,Other Fi…
mmu-miR-140-5p	miR-140-5p (and other miRNAs w/seed AGUGGUU)	0.939	TargetScan Human	High (predicted)	NPL		Human,Mouse,Rat	Adipose,Amygdala,Cytotoxic T cells,Effector T cells,Epidermis,Heart,Hippocampus,Immature monocyte-derived dendritic cells,Kidney,Mammary Gland,Mature monocyte-derived dendritic cells,Monocyte-derived macrophage,Olfactory Bulb,Ovary,Pituitary Gland,Placenta,Plasmacytoid dendritic cells,Retina,Skeletal Muscle,Small Intestine,Testis,Thymus,Uterus,NCI-H226,RAW 264.7,SW-620,THP-1
mmu-miR-140-5p	miR-140-5p (and other miRNAs w/seed AGUGGUU)	0.939	TargetScan Human	High (predicted)	NPR3	Adrenomedullin signaling pathway,Antiproliferative Role of Somatostatin Receptor 2,cAMP-mediated signaling,Corticotropin Releasing Hormone Signaling,G-Protein Coupled Receptor Signaling,Gap Junction Signaling,Gαi Signaling,Relaxin Signaling,Synaptic Long Term Depression	Human,Mouse,Rat	Activated Vd1 Gamma-delta T cells,Activated Vd2 Gamma-delta T cells,Adipose,Amygdala,B lymphocytes not otherwise specified,BDCA-1+ dendritic cells,Bladder,Bone marrow-derived macrophages,Brain,Cartilage Tissue,CD56bright NK cells,Cerebellum,Cerebral Cortex,Chondrocytes,Cytotoxic T cells,Dorsal Root Ganglion,Effector memory cytotoxic T cells,Effector T cells,Endothelial cells not otherwise specifi…
mmu-miR-140-5p	miR-140-5p (and other miRNAs w/seed AGUGGUU)	0.939	TargetScan Human	High (predicted)	NT5C1A	Adenosine Nucleotides Degradation II,Guanosine Nucleotides Degradation III,NAD Salvage Pathway II,Purine Nucleotides Degradation II (Aerobic),Urate Biosynthesis/Inosine 5'-phosphate Degradation	Human,Mouse,Rat	Brain,Heart,Kidney,Pancreas,Skeletal Muscle,Testis,Uterus
mmu-miR-140-5p	miR-140-5p (and other miRNAs w/seed AGUGGUU)	0.939	TargetScan Human	High (predicted)	P2RY14	Breast Cancer Regulation by Stathmin1,cAMP-mediated signaling,G-Protein Coupled Receptor Signaling,Gustation Pathway,Gαi Signaling	Human,Mouse,Rat	Activated Vd1 Gamma-delta T cells,Activated Vd2 Gamma-delta T cells,Adipose,Adrenal Gland,Amygdala,B lymphocytes not otherwise specified,BDCA-1+ dendritic cells,BDCA-3+ dendritic cells,Bladder,Brain,Brainstem,Caudate Nucleus,Central memory helper T cells,Cerebellum,Cerebral Cortex,Cytotoxic T cells,Dorsal Root Ganglion,Effector memory cytotoxic T cells,Esophagus,Heart,Hippocampus,Hypothalamus,Imm…
mmu-miR-140-5p	miR-140-5p (and other miRNAs w/seed AGUGGUU)	0.939	TargetScan Human	High (predicted)	POLR3G		Human,Mouse,Rat	Activated CD56bright NK cells,Activated helper T cells,Activated Vd1 Gamma-delta T cells,Activated Vd2 Gamma-delta T cells,Adipose,Amygdala,B lymphocytes not otherwise specified,BDCA-3+ dendritic cells,Bladder,CD56bright NK cells,CD56dim NK cells,Central memory cytotoxic T cells,Cerebellum,Cerebral Cortex,Cytotoxic T cells,Dorsal Root Ganglion,Effector memory cytotoxic T cells,Effector memory hel…
mmu-miR-140-5p	miR-140-5p (and other miRNAs w/seed AGUGGUU)	0.939	TargetScan Human	High (predicted)	POU3F2		Human,Mouse,Rat	Amygdala,Bladder,Brain,Cerebellum,Cerebral Cortex,Cytotoxic T cells,Dorsal Root Ganglion,Effector T cells,Epidermis,Hippocampus,Hypothalamus,Liver,Neurons not otherwise specified,Olfactory Bulb,Other Nervous System,Pancreas,Pituitary Gland,Salivary Gland,Skeletal Muscle,Small Intestine,Spleen,Substantia Nigra,Thymus,Uterus,293 cells,MDA-MB-435,MDA-N,Melanoma Cell Lines not otherwise specified,Oth…
mmu-miR-140-5p	miR-140-5p (and other miRNAs w/seed AGUGGUU)	0.939	TargetScan Human	High (predicted)	PPTC7	3-phosphoinositide Biosynthesis,3-phosphoinositide Degradation,D-myo-inositol (1,4,5,6)-Tetrakisphosphate Biosynthesis,D-myo-inositol (3,4,5,6)-tetrakisphosphate Biosynthesis,D-myo-inositol-5-phosphate Metabolism,Superpathway of Inositol Phosphate Compounds	Human,Mouse,Rat	Activated helper T cells,Adipose,Amygdala,B lymphocytes not otherwise specified,BDCA-1+ dendritic cells,BDCA-3+ dendritic cells,Bladder,Central memory cytotoxic T cells,Cerebellum,Cerebral Cortex,Cytotoxic T cells,Dorsal Root Ganglion,Effector memory cytotoxic T cells,Effector memory RA+ cytotoxic T cells,Effector T cells,Epidermis,Heart,Hippocampus,Hypothalamus,Immature monocyte-derived dendriti…
mmu-miR-140-5p	miR-140-5p (and other miRNAs w/seed AGUGGUU)	0.939	TargetScan Human	High (predicted)	PRDM1	T Cell Exhaustion Signaling Pathway	Human,Mouse,Rat	Activated helper T cells,Adipose,Amygdala,B lymphocytes not otherwise specified,BDCA-1+ dendritic cells,Bladder,CD4+ T-lymphocytes,Central memory cytotoxic T cells,Cerebellum,Cerebral Cortex,Cytotoxic T cells,Dorsal Root Ganglion,Effector memory cytotoxic T cells,Effector memory RA+ cytotoxic T cells,Effector T cells,Epidermis,Granulocytes not otherwise specified,Heart,Hematopoietic progenitor ce…
mmu-miR-140-5p	miR-140-5p (and other miRNAs w/seed AGUGGUU)	0.939	TargetScan Human	High (predicted)	RAN	HIF1α Signaling,RAN Signaling,Sumoylation Pathway	Human,Mouse,Rat	Activated CD56bright NK cells,Activated CD56dim NK cells,Activated helper T cells,Activated Vd1 Gamma-delta T cells,Activated Vd2 Gamma-delta T cells,Adipose,Amygdala,B lymphocytes not otherwise specified,BDCA-1+ dendritic cells,BDCA-3+ dendritic cells,Bladder,CD56bright NK cells,Central memory cytotoxic T cells,Central memory helper T cells,Cerebellum,Cerebral Cortex,Cytotoxic T cells,Dorsal Roo…
mmu-miR-140-5p	miR-140-5p (and other miRNAs w/seed AGUGGUU)	0.939	TargetScan Human	High (predicted)	RHOU	Actin Nucleation by ARP-WASP Complex,Cardiac Hypertrophy Signaling,Cholecystokinin/Gastrin-mediated Signaling,Colorectal Cancer Metastasis Signaling,CXCR4 Signaling,Germ Cell-Sertoli Cell Junction Signaling,Glioblastoma Multiforme Signaling,Glioma Invasiveness Signaling,Gαq Signaling,Hepatic Fibrosis Signaling Pathway,HMGB1 Signaling,IL-8 Signaling,ILK Signaling,Integrin Signaling,Molecular Mecha…	Human,Mouse	Adipose,Amygdala,BDCA-1+ dendritic cells,BDCA-3+ dendritic cells,Bladder,Brain,Cerebellum,Cerebral Cortex,Dorsal Root Ganglion,Effector memory cytotoxic T cells,Effector memory RA+ cytotoxic T cells,Epidermis,Heart,Hippocampus,Hypothalamus,Immature monocyte-derived dendritic cells,Kidney,Large Intestine,Liver,Lung,Mammary Gland,Mature monocyte-derived dendritic cells,Monocyte-derived macrophage,N…
mmu-miR-140-5p	miR-140-5p (and other miRNAs w/seed AGUGGUU)	0.939	TargetScan Human	High (predicted)	RLIM	Breast Cancer Regulation by Stathmin1	Human,Mouse,Rat	Activated helper T cells,Adipose,Amygdala,B lymphocytes not otherwise specified,BDCA-1+ dendritic cells,BDCA-3+ dendritic cells,Bladder,Central memory cytotoxic T cells,Cerebellum,Cerebral Cortex,Cytotoxic T cells,Dorsal Root Ganglion,Effector memory cytotoxic T cells,Effector memory RA+ cytotoxic T cells,Effector T cells,Epidermis,Heart,Hippocampus,Hypothalamus,Immature monocyte-derived dendriti…
mmu-miR-140-5p	miR-140-5p (and other miRNAs w/seed AGUGGUU)	0.939	TargetScan Human	High (predicted)	RNF170		Human,Mouse,Rat	Adipose,Amygdala,BDCA-1+ dendritic cells,BDCA-3+ dendritic cells,Central memory cytotoxic T cells,Cerebellum,Cerebral Cortex,Dorsal Root Ganglion,Effector memory cytotoxic T cells,Effector memory RA+ cytotoxic T cells,Hippocampus,Hypothalamus,Immature monocyte-derived dendritic cells,Liver,Lung,Mature monocyte-derived dendritic cells,Monocyte-derived macrophage,Natural T-regulatory cells,Ovary,Pi…
mmu-miR-140-5p	miR-140-5p (and other miRNAs w/seed AGUGGUU)	0.939	TargetScan Human	High (predicted)	RNF19A	Amyotrophic Lateral Sclerosis Signaling	Human,Mouse,Rat	Activated helper T cells,Adipose,Amygdala,B lymphocytes not otherwise specified,BDCA-1+ dendritic cells,BDCA-3+ dendritic cells,Bladder,Central memory cytotoxic T cells,Cerebellum,Cerebral Cortex,Cytotoxic T cells,Dorsal Root Ganglion,Effector memory cytotoxic T cells,Effector memory RA+ cytotoxic T cells,Effector T cells,Epidermis,Heart,Hippocampus,Hypothalamus,Immature monocyte-derived dendriti…
mmu-miR-140-5p	miR-140-5p (and other miRNAs w/seed AGUGGUU)	0.939	TargetScan Human	High (predicted)	SEL1L	Unfolded protein response	Human,Mouse,Rat	Activated helper T cells,Adipose,Amygdala,Astrocytes,B lymphocytes not otherwise specified,BDCA-1+ dendritic cells,BDCA-3+ dendritic cells,Bladder,Brain,Central memory cytotoxic T cells,Cerebellum,Cerebral Cortex,Cytotoxic T cells,Dorsal Root Ganglion,Effector memory cytotoxic T cells,Effector memory RA+ cytotoxic T cells,Effector T cells,Epidermis,Heart,Hippocampus,Hypothalamus,Immature monocyte…
mmu-miR-140-5p	miR-140-5p (and other miRNAs w/seed AGUGGUU)	0.939	TargetScan Human	High (predicted)	SEPTIN2	RhoA Signaling,Signaling by Rho Family GTPases	Human,Mouse,Rat	Adipose,Amygdala,B lymphocytes not otherwise specified,BDCA-1+ dendritic cells,BDCA-3+ dendritic cells,Bladder,Central memory cytotoxic T cells,Cerebellum,Cerebral Cortex,Cytotoxic T cells,Dorsal Root Ganglion,Effector memory cytotoxic T cells,Effector memory RA+ cytotoxic T cells,Effector T cells,Epidermis,Heart,Hippocampus,Hypothalamus,Immature monocyte-derived dendritic cells,Kidney,Large Inte…
mmu-miR-140-5p	miR-140-5p (and other miRNAs w/seed AGUGGUU)	0.939	TargetScan Human	High (predicted)	SLC35E3		Human,Mouse,Rat	Activated CD56bright NK cells,Activated CD56dim NK cells,Activated helper T cells,Activated Vd1 Gamma-delta T cells,Activated Vd2 Gamma-delta T cells,Adipose,Amygdala,B lymphocytes not otherwise specified,BDCA-1+ dendritic cells,BDCA-3+ dendritic cells,Bladder,Central memory helper T cells,Cerebellum,Cerebral Cortex,Cytotoxic T cells,Dorsal Root Ganglion,Effector memory helper T cells,Effector T …
mmu-miR-140-5p	miR-140-5p (and other miRNAs w/seed AGUGGUU)	0.939	miRecords	Experimentally Observed	SMAD3	Adipogenesis pathway,Androgen Signaling,Antiproliferative Role of TOB in T Cell Signaling,Apelin Endothelial Signaling Pathway,Cell Cycle: G1/S Checkpoint Regulation,Chronic Myeloid Leukemia Signaling,Colorectal Cancer Metastasis Signaling,Coronavirus Pathogenesis Pathway,FAT10 Cancer Signaling Pathway,Glucocorticoid Receptor Signaling,Hepatic Fibrosis / Hepatic Stellate Cell Activation,Hepatic F…	Human,Mouse,Rat	Activated CD56bright NK cells,Activated CD56dim NK cells,Activated helper T cells,Activated Vd1 Gamma-delta T cells,Activated Vd2 Gamma-delta T cells,Adipose,Amygdala,Astrocytes,B lymphocytes not otherwise specified,BDCA-1+ dendritic cells,BDCA-3+ dendritic cells,Bladder,Brain,CD56bright NK cells,CD56dim NK cells,Central memory cytotoxic T cells,Central memory helper T cells,Cerebellum,Cerebral C…
mmu-miR-140-5p	miR-140-5p (and other miRNAs w/seed AGUGGUU)	0.939	TargetScan Human	High (predicted)	SNX2		Human,Mouse,Rat	Activated CD56bright NK cells,Activated CD56dim NK cells,Activated helper T cells,Activated Vd1 Gamma-delta T cells,Activated Vd2 Gamma-delta T cells,Adipose,Amygdala,B lymphocytes not otherwise specified,BDCA-1+ dendritic cells,BDCA-3+ dendritic cells,Bladder,Brain,Central memory cytotoxic T cells,Central memory helper T cells,Cerebellum,Cerebral Cortex,Cytotoxic T cells,Dorsal Root Ganglion,Eff…
mmu-miR-140-5p	miR-140-5p (and other miRNAs w/seed AGUGGUU)	0.939	TargetScan Human	High (predicted)	SPOCK1		Human,Mouse,Rat	Adipose,Amygdala,Astrocytes,Bladder,Brain,Cerebellum,Cerebral Cortex,Cytotoxic T cells,Dorsal Root Ganglion,Endothelial cells not otherwise specified,Epidermis,Granule cells,Heart,Hippocampus,Hypothalamus,Kidney,Lung,Mammary Gland,Neurons not otherwise specified,Olfactory Bulb,Other Cells,Other Nervous System,Ovary,Pancreas,Pituitary Gland,Placenta,Prostate Gland,Retina,Salivary Gland,Skeletal Mu…
mmu-miR-140-5p	miR-140-5p (and other miRNAs w/seed AGUGGUU)	0.939	TargetScan Human	High (predicted)	STK3	HIPPO signaling	Human,Mouse,Rat	Activated CD56dim NK cells,Activated Vd1 Gamma-delta T cells,Activated Vd2 Gamma-delta T cells,Adipose,Amygdala,B lymphocytes not otherwise specified,BDCA-1+ dendritic cells,BDCA-3+ dendritic cells,Bladder,Cerebellum,Cerebral Cortex,Cytotoxic T cells,Dorsal Root Ganglion,Effector T cells,Epidermis,Fibroblasts,Heart,Hippocampus,Hypothalamus,Immature monocyte-derived dendritic cells,Kidney,Large In…
mmu-miR-140-5p	miR-140-5p (and other miRNAs w/seed AGUGGUU)	0.939	TargetScan Human	High (predicted)	SUSD3		Human,Mouse,Rat	Activated helper T cells,B lymphocytes not otherwise specified,BDCA-1+ dendritic cells,BDCA-3+ dendritic cells,Cytotoxic T cells,Effector T cells,Heart,Kidney,Naive helper T cells,Natural T-regulatory cells,Ovary,Retina,Skeletal Muscle,Testis,Th1 cells,Th2 cells,J774,MCF7,MDA-MB-231,RPMI-8266,THP-1
mmu-miR-140-5p	miR-140-5p (and other miRNAs w/seed AGUGGUU)	0.939	TargetScan Human	High (predicted)	TCP11L2		Human,Mouse,Rat	Adipose,Amygdala,B lymphocytes not otherwise specified,BDCA-1+ dendritic cells,BDCA-3+ dendritic cells,Bladder,Central memory cytotoxic T cells,Cerebellum,Cerebral Cortex,Cytotoxic T cells,Dorsal Root Ganglion,Effector memory cytotoxic T cells,Effector memory RA+ cytotoxic T cells,Effector T cells,Epidermis,Heart,Hippocampus,Hypothalamus,Kidney,Large Intestine,Liver,Lung,Mammary Gland,Mature mono…
mmu-miR-140-5p	miR-140-5p (and other miRNAs w/seed AGUGGUU)	0.939	TargetScan Human	High (predicted)	TFRC	Clathrin-mediated Endocytosis Signaling,Hepatic Fibrosis Signaling Pathway,Iron homeostasis signaling pathway,Virus Entry via Endocytic Pathways	Human,Mouse,Rat	Activated CD56bright NK cells,Activated CD56dim NK cells,Activated helper T cells,Activated Vd1 Gamma-delta T cells,Activated Vd2 Gamma-delta T cells,Adipose,Adrenal Gland,Amygdala,B lymphocytes not otherwise specified,BDCA-1+ dendritic cells,BDCA-3+ dendritic cells,Bladder,Brain,CD4+ T-lymphocytes,CD56bright NK cells,CD56dim NK cells,Central memory cytotoxic T cells,Central memory helper T cells…
mmu-miR-140-5p	miR-140-5p (and other miRNAs w/seed AGUGGUU)	0.939	TargetScan Human	High (predicted)	TIMM23	Necroptosis Signaling Pathway,Sirtuin Signaling Pathway	Human,Mouse,Rat	Adipose,Amygdala,B lymphocytes not otherwise specified,Bladder,Cerebellum,Cerebral Cortex,Cytotoxic T cells,Dorsal Root Ganglion,Effector T cells,Epidermis,Heart,Hippocampus,Hypothalamus,Kidney,Large Intestine,Liver,Lung,Mammary Gland,Murine NKT cells,Olfactory Bulb,Ovary,Pancreas,Pituitary Gland,Placenta,Prostate Gland,Retina,Salivary Gland,Skeletal Muscle,Small Intestine,Spleen,Stomach,Substant…
mmu-miR-140-5p	miR-140-5p (and other miRNAs w/seed AGUGGUU)	0.939	TargetScan Human	High (predicted)	TNF	14-3-3-mediated Signaling,Activation of IRF by Cytosolic Pattern Recognition Receptors,Acute Phase Response Signaling,Adipogenesis pathway,Adrenomedullin signaling pathway,Agranulocyte Adhesion and Diapedesis,Airway Inflammation in Asthma,Airway Pathology in Chronic Obstructive Pulmonary Disease,Allograft Rejection Signaling,Altered T Cell and B Cell Signaling in Rheumatoid Arthritis,Antioxidant …	Human,Mouse,Rat	Adipocytes,Adipose,Amygdala,Astrocytes,B lymphocytes not otherwise specified,Beta islet cells,Bladder,Bone marrow cells not otherwise specified,Bone marrow-derived dendritic cells,Bone marrow-derived macrophages,Brain,Brainstem,Cardiomyocytes,Cartilage Tissue,Cerebellum,Cerebral Cortex,Cornea,Crypt,Cytotoxic T cells,Dendritic cells not otherwise specified,Dermis,Dorsal Root Ganglion,Effector T ce…
mmu-miR-140-5p	miR-140-5p (and other miRNAs w/seed AGUGGUU)	0.939	TargetScan Human	High (predicted)	TSPAN12		Human,Mouse,Rat	Adipose,Amygdala,Bladder,Cerebellum,Cerebral Cortex,Cytotoxic T cells,Dorsal Root Ganglion,Effector memory RA+ cytotoxic T cells,Epidermis,Heart,Hippocampus,Hypothalamus,Kidney,Large Intestine,Liver,Lung,Mammary Gland,Mature monocyte-derived dendritic cells,Monocyte-derived macrophage,Olfactory Bulb,Other Cells,Other Organ Systems,Ovary,Pancreas,Pituitary Gland,Prostate Gland,Retina,Salivary Glan…
mmu-miR-140-5p	miR-140-5p (and other miRNAs w/seed AGUGGUU)	0.939	TargetScan Human	High (predicted)	UBE2V1	Hypoxia Signaling in the Cardiovascular System,NF-κB Signaling,Protein Ubiquitination Pathway	Human,Mouse,Rat	Adipose,Adrenal Gland,Amygdala,B lymphocytes not otherwise specified,Bladder,Brain,Cerebellum,Cerebral Cortex,Cytotoxic T cells,Dorsal Root Ganglion,Effector T cells,Epidermis,Heart,Hippocampus,Hypothalamus,Kidney,Large Intestine,Liver,Lung,Lymph node,Mammary Gland,Murine NKT cells,Olfactory Bulb,Other Tissues and Primary Cells,Ovary,Pancreas,Peripheral blood leukocytes not otherwise specified,Pi…
mmu-miR-140-5p	miR-140-5p (and other miRNAs w/seed AGUGGUU)	0.939	TargetScan Human,miRecords	Experimentally Observed,Moderate (predicted)	VEGFA	Amyotrophic Lateral Sclerosis Signaling,Axonal Guidance Signaling,BEX2 Signaling Pathway,Bladder Cancer Signaling,Breast Cancer Regulation by Stathmin1,Clathrin-mediated Endocytosis Signaling,Colorectal Cancer Metastasis Signaling,Corticotropin Releasing Hormone Signaling,EIF2 Signaling,Endocannabinoid Cancer Inhibition Pathway,eNOS Signaling,Ephrin Receptor Signaling,Estrogen Receptor Signaling,…	Human,Mouse,Rat	Adipocytes,Adipose,Adrenal Gland,Amygdala,Astrocytes,B lymphocytes not otherwise specified,Beta islet cells,Bladder,Blood platelets,Bone marrow cells not otherwise specified,Brain,Cardiomyocytes,Cartilage Tissue,Cerebellum,Cerebral Cortex,Cerebral Ventricles,Chondrocytes,Choroid Plexus,Cornea,Cytotoxic T cells,Dendritic cells not otherwise specified,Dermis,Dorsal Root Ganglion,Effector T cells,Em…
mmu-miR-140-5p	miR-140-5p (and other miRNAs w/seed AGUGGUU)	0.939	TargetScan Human	High (predicted)	VEZF1		Human,Mouse,Rat	Activated CD56bright NK cells,Activated CD56dim NK cells,Activated helper T cells,Activated Vd1 Gamma-delta T cells,Activated Vd2 Gamma-delta T cells,Adipose,Amygdala,B lymphocytes not otherwise specified,BDCA-1+ dendritic cells,BDCA-3+ dendritic cells,Bladder,Brain,CD56bright NK cells,CD56dim NK cells,Central memory cytotoxic T cells,Central memory helper T cells,Cerebellum,Cerebral Cortex,Cytot…
mmu-miR-140-5p	miR-140-5p (and other miRNAs w/seed AGUGGUU)	0.939	TargetScan Human	High (predicted)	WNT9A	Axonal Guidance Signaling,Basal Cell Carcinoma Signaling,Cardiac Hypertrophy Signaling (Enhanced),Colorectal Cancer Metastasis Signaling,Factors Promoting Cardiogenesis in Vertebrates,Glioblastoma Multiforme Signaling,Hepatic Fibrosis Signaling Pathway,HOTAIR Regulatory Pathway,Human Embryonic Stem Cell Pluripotency,Molecular Mechanisms of Cancer,Ovarian Cancer Signaling,PCP pathway,Regulation Of…	Human,Mouse,Rat	Amygdala,Bladder,Calvaria,Cerebellum,Cerebral Cortex,Dorsal Root Ganglion,Endothelial cells not otherwise specified,Heart,Hippocampus,Kidney,Large Intestine,Liver,Lung,Mammary Gland,Olfactory Bulb,Osteoblasts,Other Cells,Ovary,Pituitary Gland,Retina,Skeletal Muscle,Testis,HeLa,PC-3,T47-D
mmu-miR-140-5p	miR-140-5p (and other miRNAs w/seed AGUGGUU)	0.939	TargetScan Human	High (predicted)	YOD1		Human,Mouse,Rat	Activated Vd1 Gamma-delta T cells,Activated Vd2 Gamma-delta T cells,Adipose,Amygdala,B lymphocytes not otherwise specified,BDCA-1+ dendritic cells,BDCA-3+ dendritic cells,Bladder,CD56bright NK cells,Central memory cytotoxic T cells,Cerebellum,Cerebral Cortex,Cytotoxic T cells,Dorsal Root Ganglion,Effector memory cytotoxic T cells,Effector memory RA+ cytotoxic T cells,Effector T cells,Epidermis,He…
mmu-miR-140-5p	miR-140-5p (and other miRNAs w/seed AGUGGUU)	0.939	TargetScan Human	High (predicted)	ZNF800		Human,Mouse,Rat	Adipose,Amygdala,B lymphocytes not otherwise specified,BDCA-1+ dendritic cells,BDCA-3+ dendritic cells,Bladder,Central memory cytotoxic T cells,Cerebellum,Cytotoxic T cells,Effector memory cytotoxic T cells,Effector memory RA+ cytotoxic T cells,Effector T cells,Epidermis,Heart,Hypothalamus,Immature monocyte-derived dendritic cells,Kidney,Large Intestine,Liver,Lung,Mature monocyte-derived dendriti…
mmu-miR-205-5p	miR-205-5p (and other miRNAs w/seed CCUUCAU)	-3.659	TargetScan Human	High (predicted)	ACSL1	Acetate Conversion to Acetyl-CoA,Ethanol Degradation II,Ethanol Degradation IV,Fatty Acid Activation,Fatty Acid β-oxidation I,LPS/IL-1 Mediated Inhibition of RXR Function,Mitochondrial L-carnitine Shuttle Pathway,Oxidative Ethanol Degradation III,Stearate Biosynthesis I (Animals),Type II Diabetes Mellitus Signaling,γ-linolenate Biosynthesis II (Animals)	Human,Mouse,Rat	Activated CD56bright NK cells,Activated helper T cells,Activated Vd1 Gamma-delta T cells,Activated Vd2 Gamma-delta T cells,Adipocytes,Adipose,B lymphocytes not otherwise specified,BDCA-1+ dendritic cells,BDCA-3+ dendritic cells,Bladder,Brain,CD56bright NK cells,CD56dim NK cells,Central memory cytotoxic T cells,Central memory helper T cells,Cerebral Cortex,Cytotoxic T cells,Dorsal Root Ganglion,Ef…
mmu-miR-205-5p	miR-205-5p (and other miRNAs w/seed CCUUCAU)	-3.659	TargetScan Human	High (predicted)	ARHGAP17		Human,Mouse,Rat	Adipose,Amygdala,B lymphocytes not otherwise specified,Bladder,Cerebellum,Cerebral Cortex,Cytotoxic T cells,Dorsal Root Ganglion,Effector T cells,Epidermis,Heart,Hippocampus,Hypothalamus,Kidney,Large Intestine,Liver,Lung,Mammary Gland,Olfactory Bulb,Ovary,Pancreas,Pituitary Gland,Placenta,Prostate Gland,Retina,Salivary Gland,Skeletal Muscle,Small Intestine,Spleen,Stomach,Substantia Nigra,Thymus,U…
mmu-miR-205-5p	miR-205-5p (and other miRNAs w/seed CCUUCAU)	-3.659	TargetScan Human	High (predicted)	ASPA		Human,Mouse,Rat	Adipose,Amygdala,B lymphocytes not otherwise specified,Bladder,Cerebellum,Cerebral Cortex,Cytotoxic T cells,Dorsal Root Ganglion,Effector T cells,Epidermis,Heart,Hippocampus,Hypothalamus,Kidney,Large Intestine,Liver,Lung,Mammary Gland,Microglia,Olfactory Bulb,Ovary,Pituitary Gland,Placenta,Prostate Gland,Retina,Salivary Gland,Skeletal Muscle,Small Intestine,Spleen,Stomach,Substantia Nigra,Testis,…
mmu-miR-205-5p	miR-205-5p (and other miRNAs w/seed CCUUCAU)	-3.659	miRecords	Experimentally Observed	ATP1A1	3-phosphoinositide Biosynthesis,3-phosphoinositide Degradation,D-myo-inositol (1,4,5,6)-Tetrakisphosphate Biosynthesis,D-myo-inositol (3,4,5,6)-tetrakisphosphate Biosynthesis,D-myo-inositol-5-phosphate Metabolism,Superpathway of Inositol Phosphate Compounds	Human,Mouse,Rat	Adipose,Amygdala,B lymphocytes not otherwise specified,Beta islet cells,Bladder,Brain,Brainstem,Cardiomyocytes,Cerebellum,Cerebral Cortex,Cerebral Ventricles,Choroid Plexus,Cytotoxic T cells,Dorsal Root Ganglion,Effector T cells,Epidermis,Epithelial cells not otherwise specified,Granule Cell Layer,Granule cells,Heart,Hematopoietic progenitor cells,Hippocampus,Hypothalamus,Immune cells not otherwi…
mmu-miR-205-5p	miR-205-5p (and other miRNAs w/seed CCUUCAU)	-3.659	TargetScan Human	High (predicted)	B4GALT4		Human,Mouse,Rat	Activated CD56bright NK cells,Activated CD56dim NK cells,Activated Vd1 Gamma-delta T cells,Activated Vd2 Gamma-delta T cells,Adipose,Amygdala,B lymphocytes not otherwise specified,BDCA-1+ dendritic cells,BDCA-3+ dendritic cells,Bladder,Central memory cytotoxic T cells,Central memory helper T cells,Cerebellum,Cerebral Cortex,Cornea,Cytotoxic T cells,Dorsal Root Ganglion,Effector memory cytotoxic T…
mmu-miR-205-5p	miR-205-5p (and other miRNAs w/seed CCUUCAU)	-3.659	TargetScan Human	High (predicted)	BICC1		Human,Mouse,Rat	Activated helper T cells,Adipose,Bladder,CD56dim NK cells,Central memory cytotoxic T cells,Central memory helper T cells,Cytotoxic T cells,Dorsal Root Ganglion,Effector memory helper T cells,Epidermis,Heart,Kidney,Lung,Monocyte-derived macrophage,Naive helper T cells,Natural T-regulatory cells,Neutrophils,Ovary,Placenta,Prostate Gland,Retina,Skeletal Muscle,Th1 cells,Th2 cells,Uterus,Vd1 Gamma-de…
mmu-miR-205-5p	miR-205-5p (and other miRNAs w/seed CCUUCAU)	-3.659	TargetScan Human	High (predicted)	BMPER		Human,Mouse,Rat	Adipose,Amygdala,Bladder,Brain,Cerebral Cortex,Dorsal Root Ganglion,Endothelial cells not otherwise specified,Epidermis,Granulosa cells,Heart,Hippocampus,Hypothalamus,Large Intestine,Liver,Lung,Ovary,Pituitary Gland,Placenta,Retina,Skeletal Muscle,Skin,Smooth Muscle,Spleen,Substantia Nigra,Testis,Uterus,Vascular smooth muscle cells,293 cells,BT-549,EKVX,HeLa,HOP-62,HS 578T,NCI-H226,Other Cell Lin…
mmu-miR-205-5p	miR-205-5p (and other miRNAs w/seed CCUUCAU)	-3.659	TargetScan Human	High (predicted)	CALCRL	Adrenomedullin signaling pathway,Breast Cancer Regulation by Stathmin1	Human,Mouse,Rat	Activated helper T cells,Adipocytes,Adipose,Astrocytes,B lymphocytes not otherwise specified,BDCA-1+ dendritic cells,BDCA-3+ dendritic cells,Bladder,Brain,Cerebral Cortex,Cytotoxic T cells,Dendritic cells not otherwise specified,Dermis,Effector memory helper T cells,Effector T cells,Endothelial cells not otherwise specified,Fibroblasts,Heart,HUVEC cells,Hypothalamus,Immature monocyte-derived dend…
mmu-miR-205-5p	miR-205-5p (and other miRNAs w/seed CCUUCAU)	-3.659	TargetScan Human	High (predicted)	CDH11	Gα12/13 Signaling,RhoGDI Signaling,Signaling by Rho Family GTPases,Synaptogenesis Signaling Pathway	Human,Mouse,Rat	Adipose,Amygdala,Bladder,Brain,Cerebellum,Cerebral Cortex,Dorsal Root Ganglion,Epidermis,Fibroblasts,Hematopoietic progenitor cells,Hippocampus,Hypothalamus,Kidney,Large Intestine,Lens,Liver,Lung,Mesenchymal stem cells,Osteoblasts,Other Cells,Other Organ Systems,Other Tissues and Primary Cells,Ovary,Pituitary Gland,Placenta,Prostate Gland,Retina,Skin,Stromal cells,Substantia Nigra,Testis,Thymus,T…
mmu-miR-205-5p	miR-205-5p (and other miRNAs w/seed CCUUCAU)	-3.659	TargetScan Human	High (predicted)	CDPF1		Human,Mouse	Activated helper T cells,BDCA-1+ dendritic cells,BDCA-3+ dendritic cells,Cytotoxic T cells,Dorsal Root Ganglion,Effector T cells,Large Intestine,Lung,Mature monocyte-derived dendritic cells,Monocyte-derived macrophage,Natural T-regulatory cells,Placenta,Plasmacytoid dendritic cells,Skeletal Muscle,Spleen,Testis,Th1 cells,Th2 cells,Thymus,786-0,A498,A549-ATCC,ACHN,BT-549,CAKI-1,CCRF-CEM,COLO205,DU…
mmu-miR-205-5p	miR-205-5p (and other miRNAs w/seed CCUUCAU)	-3.659	TargetScan Human	High (predicted)	CES1	Retinol Biosynthesis,Triacylglycerol Degradation,Xenobiotic Metabolism PXR Signaling Pathway,Xenobiotic Metabolism Signaling	Human,Mouse,Rat	Adipose,Epidermis,Esophagus,Heart,Hepatocytes,Kidney,Large Intestine,Liver,Lung,Mammary Gland,Other Cells,Other Organ Systems,Ovary,Pituitary Gland,Prostate Gland,Retina,Salivary Gland,Skeletal Muscle,Skin,Small Intestine,Stomach,Uterus,3T3-L1 cells,Caco2 cells,H460,HCC-2998,HepG2,UACC-257
mmu-miR-205-5p	miR-205-5p (and other miRNAs w/seed CCUUCAU)	-3.659	TargetScan Human	High (predicted)	CFL2	Actin Cytoskeleton Signaling,Axonal Guidance Signaling,B Cell Receptor Signaling,CCR3 Signaling in Eosinophils,Cdc42 Signaling,Ephrin A Signaling,Ephrin B Signaling,Ephrin Receptor Signaling,Estrogen Receptor Signaling,Germ Cell-Sertoli Cell Junction Signaling,ILK Signaling,Natural Killer Cell Signaling,PAK Signaling,Rac Signaling,RhoA Signaling,RhoGDI Signaling,Role of Tissue Factor in Cancer,Se…	Human,Mouse,Rat	Adipose,Amygdala,B lymphocytes not otherwise specified,Bladder,Brain,Cerebellum,Cerebral Cortex,Cytotoxic T cells,Dorsal Root Ganglion,Effector T cells,Epidermis,Heart,Hippocampus,Hypothalamus,Kidney,Large Intestine,Liver,Lung,Mammary Gland,Murine NKT cells,Olfactory Bulb,Other Cells,Ovary,Pancreas,Pituitary Gland,Placenta,Prostate Gland,Retina,Skeletal Muscle,Spleen,Stomach,Substantia Nigra,Test…
mmu-miR-205-5p	miR-205-5p (and other miRNAs w/seed CCUUCAU)	-3.659	TargetScan Human	High (predicted)	CISD3		Human,Mouse	Activated helper T cells,Adipose,B lymphocytes not otherwise specified,BDCA-1+ dendritic cells,BDCA-3+ dendritic cells,Dorsal Root Ganglion,Effector memory cytotoxic T cells,Effector memory RA+ cytotoxic T cells,Heart,Hypothalamus,Immature monocyte-derived dendritic cells,Kidney,Large Intestine,Mature monocyte-derived dendritic cells,Monocyte-derived macrophage,Naive helper T cells,Natural T-regu…
mmu-miR-205-5p	miR-205-5p (and other miRNAs w/seed CCUUCAU)	-3.659	TargetScan Human	High (predicted)	CLDN11	Agranulocyte Adhesion and Diapedesis,Granulocyte Adhesion and Diapedesis,Leukocyte Extravasation Signaling,Sertoli Cell-Sertoli Cell Junction Signaling,Tight Junction Signaling	Human,Mouse,Rat	Adipose,Amygdala,B lymphocytes not otherwise specified,Brain,Caudate Nucleus,Cerebellum,Cerebral Cortex,Cytotoxic T cells,Dorsal Root Ganglion,Effector T cells,Epidermis,Gray Matter,Heart,Hippocampus,Hypothalamus,Kidney,Large Intestine,Liver,Olfactory Bulb,Ovary,Pancreas,Pituitary Gland,Placenta,Prostate Gland,Retina,Sertoli cells,Skeletal Muscle,Small Intestine,Spleen,Striatum,Substantia Nigra,T…
mmu-miR-205-5p	miR-205-5p (and other miRNAs w/seed CCUUCAU)	-3.659	TargetScan Human	High (predicted)	CLTC	Clathrin-mediated Endocytosis Signaling,CTLA4 Signaling in Cytotoxic T Lymphocytes,Huntington's Disease Signaling,Opioid Signaling Pathway,Virus Entry via Endocytic Pathways	Human,Mouse,Rat	Activated CD56bright NK cells,Activated CD56dim NK cells,Activated helper T cells,Activated Vd1 Gamma-delta T cells,Activated Vd2 Gamma-delta T cells,Adipose,Amygdala,B lymphocytes not otherwise specified,BDCA-1+ dendritic cells,BDCA-3+ dendritic cells,Bladder,CD56bright NK cells,CD56dim NK cells,Central memory cytotoxic T cells,Central memory helper T cells,Cerebellum,Cerebral Cortex,Cytotoxic T…
mmu-miR-205-5p	miR-205-5p (and other miRNAs w/seed CCUUCAU)	-3.659	TargetScan Human	High (predicted)	DMXL2		Human,Mouse,Rat	Adipose,Amygdala,BDCA-1+ dendritic cells,BDCA-3+ dendritic cells,Bladder,Cerebellum,Cerebral Cortex,Cytotoxic T cells,Dorsal Root Ganglion,Epidermis,Heart,Hippocampus,Hypothalamus,Immature monocyte-derived dendritic cells,Kidney,Large Intestine,Liver,Lung,Mammary Gland,Mature monocyte-derived dendritic cells,Memory B cells,Monocyte-derived macrophage,Neutrophils,Olfactory Bulb,Ovary,Pituitary Gla…
mmu-miR-205-5p	miR-205-5p (and other miRNAs w/seed CCUUCAU)	-3.659	miRecords	Experimentally Observed	DOK4	GDNF Family Ligand-Receptor Interactions	Human,Mouse,Rat	Adipose,Amygdala,B lymphocytes not otherwise specified,Bladder,Brain,Cerebellum,Cerebral Cortex,Cytotoxic T cells,Dorsal Root Ganglion,Effector T cells,Epidermis,Heart,Hippocampus,Hypothalamus,Kidney,Large Intestine,Liver,Lung,Mammary Gland,Olfactory Bulb,Ovary,Pancreas,PBMCs,Peripheral blood lymphocytes,Pituitary Gland,Placenta,Prostate Gland,Retina,Skeletal Muscle,Small Intestine,Spleen,Stomach…
mmu-miR-205-5p	miR-205-5p (and other miRNAs w/seed CCUUCAU)	-3.659	miRecords	Experimentally Observed	ERBB3	Agrin Interactions at Neuromuscular Junction,ErbB Signaling,ErbB2-ErbB3 Signaling,HER-2 Signaling in Breast Cancer,IL-15 Production,Neuregulin Signaling,Sperm Motility	Human,Mouse,Rat	Adipose,Amygdala,B lymphocytes not otherwise specified,Bladder,Brain,Cerebellum,Cerebral Cortex,Cytotoxic T cells,Dermis,Dorsal Root Ganglion,Effector T cells,Endothelial cells not otherwise specified,Epidermis,Epithelial cells not otherwise specified,Gray Matter,Heart,Hepatocytes,Hippocampus,Hypothalamus,Keratinocytes,Kidney,Large Intestine,Liver,Lung,Mammary Gland,Melanocytes,Mesenchymal stem c…
mmu-miR-205-5p	miR-205-5p (and other miRNAs w/seed CCUUCAU)	-3.659	TargetScan Human	High (predicted)	FAM136A		Human,Mouse,Rat	Adipose,Amygdala,B lymphocytes not otherwise specified,Bladder,Cerebral Cortex,Cytotoxic T cells,Dorsal Root Ganglion,Effector T cells,Epidermis,Heart,Hippocampus,Hypothalamus,Kidney,Large Intestine,Liver,Lung,Mammary Gland,Murine NKT cells,Olfactory Bulb,Ovary,Pituitary Gland,Placenta,Prostate Gland,Retina,Salivary Gland,Skeletal Muscle,Small Intestine,Stomach,Substantia Nigra,Thymus,Uterus,J774…
mmu-miR-205-5p	miR-205-5p (and other miRNAs w/seed CCUUCAU)	-3.659	TargetScan Human	High (predicted)	FMN1		Human,Mouse,Rat	Cerebral Cortex,Fibroblasts,Hippocampus,Kidney,Plasmacytoid dendritic cells,Skeletal Muscle,Small Intestine,Testis,A498,COLO205,IGROV1,J774,LOX IMVI,M14,MALME-3M,OVCAR-5,SF-268,SF-539,SK-MEL-2,SK-MEL-28,SK-MEL-5,T47-D,TK-10,U251,UACC-257,UACC-62
mmu-miR-205-5p	miR-205-5p (and other miRNAs w/seed CCUUCAU)	-3.659	TargetScan Human	High (predicted)	GPX8	Apelin Adipocyte Signaling Pathway,Glutathione Redox Reactions I	Human,Mouse,Rat	Adipose,Bladder,Cerebellum,Dorsal Root Ganglion,Epidermis,Heart,Hippocampus,Hypothalamus,Kidney,Large Intestine,Lung,Olfactory Bulb,Ovary,Placenta,Prostate Gland,Retina,Skeletal Muscle,Small Intestine,Spleen,Stomach,Substantia Nigra,Thymus,Uterus,HeLa,THP-1
mmu-miR-205-5p	miR-205-5p (and other miRNAs w/seed CCUUCAU)	-3.659	TargetScan Human	High (predicted)	GXYLT1		Human,Mouse,Rat	Adipose,Amygdala,B lymphocytes not otherwise specified,BDCA-1+ dendritic cells,BDCA-3+ dendritic cells,Bladder,Central memory cytotoxic T cells,Cerebellum,Cerebral Cortex,Cytotoxic T cells,Dorsal Root Ganglion,Effector memory cytotoxic T cells,Effector memory RA+ cytotoxic T cells,Effector T cells,Epidermis,Heart,Hippocampus,Hypothalamus,Immature monocyte-derived dendritic cells,Kidney,Large Inte…
mmu-miR-205-5p	miR-205-5p (and other miRNAs w/seed CCUUCAU)	-3.659	TargetScan Human	High (predicted)	HS3ST1	Chondroitin Sulfate Biosynthesis,Chondroitin Sulfate Biosynthesis (Late Stages),Dermatan Sulfate Biosynthesis,Dermatan Sulfate Biosynthesis (Late Stages),Heparan Sulfate Biosynthesis,Heparan Sulfate Biosynthesis (Late Stages),LPS/IL-1 Mediated Inhibition of RXR Function,Xenobiotic Metabolism CAR Signaling Pathway,Xenobiotic Metabolism PXR Signaling Pathway,Xenobiotic Metabolism Signaling	Human,Mouse,Rat	Adipose,Amygdala,B lymphocytes not otherwise specified,Bladder,Brain,Cerebellum,Cerebral Cortex,Cytotoxic T cells,Dorsal Root Ganglion,Heart,Hippocampus,Hypothalamus,Kidney,Large Intestine,Liver,Lung,Mammary Gland,Olfactory Bulb,Ovary,Pancreas,Pituitary Gland,Placenta,Retina,Skeletal Muscle,Spleen,Stomach,Substantia Nigra,Uterus,HCC-2998,HCT-116,HOP-92,HT29,KM-12,NCI-H332M,Other Cell Line,OVCAR-5…
mmu-miR-205-5p	miR-205-5p (and other miRNAs w/seed CCUUCAU)	-3.659	TargetScan Human	High (predicted)	HSD17B11	Estrogen Biosynthesis,Estrogen-Dependent Breast Cancer Signaling	Human,Mouse,Rat	Activated CD56bright NK cells,Activated CD56dim NK cells,Activated helper T cells,Activated Vd1 Gamma-delta T cells,Activated Vd2 Gamma-delta T cells,Adipose,Adrenal Gland,B lymphocytes not otherwise specified,BDCA-1+ dendritic cells,BDCA-3+ dendritic cells,Brain,CD56bright NK cells,CD56dim NK cells,Central memory cytotoxic T cells,Central memory helper T cells,Cerebellum,Cerebral Cortex,Cytotoxi…
mmu-miR-205-5p	miR-205-5p (and other miRNAs w/seed CCUUCAU)	-3.659	TargetScan Human,miRecords	Experimentally Observed,Moderate (predicted)	INPPL1	1D-myo-inositol Hexakisphosphate Biosynthesis II (Mammalian),3-phosphoinositide Degradation,B Cell Receptor Signaling,D-myo-inositol (1,3,4)-trisphosphate Biosynthesis,D-myo-inositol (1,4,5)-trisphosphate Degradation,Fc Epsilon RI Signaling,IL-4 Signaling,Insulin Receptor Signaling,PDGF Signaling,PI3K/AKT Signaling,PTEN Signaling,Superpathway of D-myo-inositol (1,4,5)-trisphosphate Metabolism,Sup…	Human,Mouse,Rat	Heart,Liver,Murine NKT cells,Pancreas,Placenta,Skeletal Muscle,Thyroid Gland,786-0,A498,A549-ATCC,ACHN,BT-549,CAKI-1,CCRF-CEM,COLO205,DU-145,EKVX,H460,HCC-2998,HCT-116,HCT-15,HeLa,HL-60,HOP-62,HOP-92,HS 578T,HT29,IGROV1,J774,Jurkat,K-562,KM-12,LOX IMVI,M14,MALME-3M,MCF7,MDA-MB-231,MDA-MB-435,MDA-N,MOLT-4,NCI-ADR-RES,NCI-H226,NCI-H23,NCI-H332M,NCI-H522,Other Cell Line,Other CNS Cell Lines,Other Le…
mmu-miR-205-5p	miR-205-5p (and other miRNAs w/seed CCUUCAU)	-3.659	TargetScan Human	High (predicted)	KAT2B	Adipogenesis pathway,AMPK Signaling,Androgen Signaling,Cell Cycle: G2/M DNA Damage Checkpoint Regulation,Glucocorticoid Receptor Signaling,HMGB1 Signaling,p53 Signaling,RAR Activation,Senescence Pathway	Human,Mouse,Rat	Activated CD56bright NK cells,Activated CD56dim NK cells,Activated helper T cells,Activated Vd1 Gamma-delta T cells,Activated Vd2 Gamma-delta T cells,Adipose,Amygdala,B lymphocytes not otherwise specified,BDCA-1+ dendritic cells,BDCA-3+ dendritic cells,Bladder,CD56dim NK cells,Central memory cytotoxic T cells,Central memory helper T cells,Cerebellum,Cytotoxic T cells,Dorsal Root Ganglion,Effector…
mmu-miR-205-5p	miR-205-5p (and other miRNAs w/seed CCUUCAU)	-3.659	TargetScan Human	High (predicted)	LRP1	Colorectal Cancer Metastasis Signaling,Factors Promoting Cardiogenesis in Vertebrates,Inhibition of Matrix Metalloproteases,Iron homeostasis signaling pathway,Molecular Mechanisms of Cancer,Osteoarthritis Pathway,Role of Macrophages, Fibroblasts and Endothelial Cells in Rheumatoid Arthritis,Role of Osteoblasts, Osteoclasts and Chondrocytes in Rheumatoid Arthritis,Synaptogenesis Signaling Pathway,…	Human,Mouse,Rat	Adipose,Amygdala,Bladder,Brain,Cerebellum,Cerebral Cortex,Cortical neurons,Dorsal Root Ganglion,Effector T cells,Endothelial cells not otherwise specified,Epidermis,Heart,Hippocampus,Hypothalamus,Kidney,Large Intestine,Liver,Lung,Mammary Gland,Monocyte-derived macrophage,Neurons not otherwise specified,Olfactory Bulb,Other Cells,Other Nervous System,Ovary,Peritoneal macrophages,Pituitary Gland,Pl…
mmu-miR-205-5p	miR-205-5p (and other miRNAs w/seed CCUUCAU)	-3.659	TargetScan Human	High (predicted)	LRRK2	Mitochondrial Dysfunction	Human,Mouse,Rat	Adipose,Amygdala,B lymphocytes not otherwise specified,BDCA-1+ dendritic cells,BDCA-3+ dendritic cells,Bladder,Brain,Brainstem,Cerebellum,Cerebral Cortex,Cytotoxic T cells,Dorsal Root Ganglion,Effector T cells,Epidermis,Heart,Hippocampus,Hypothalamus,Immune cells not otherwise specified,Kidney,Large Intestine,Liver,Lung,Mammary Gland,Mature monocyte-derived dendritic cells,Medulla Oblongata,Micro…
mmu-miR-205-5p	miR-205-5p (and other miRNAs w/seed CCUUCAU)	-3.659	miRecords	Experimentally Observed	MED1	Aryl Hydrocarbon Receptor Signaling,Estrogen Receptor Signaling,Glucocorticoid Receptor Signaling,p53 Signaling,PPAR Signaling,PPARα/RXRα Activation,RAR Activation,TR/RXR Activation,VDR/RXR Activation,Xenobiotic Metabolism CAR Signaling Pathway,Xenobiotic Metabolism PXR Signaling Pathway,Xenobiotic Metabolism Signaling	Human,Mouse,Rat	Activated CD56bright NK cells,Activated CD56dim NK cells,Activated helper T cells,Activated Vd1 Gamma-delta T cells,Activated Vd2 Gamma-delta T cells,Adipose,Adrenal Gland,Amygdala,B lymphocytes not otherwise specified,BDCA-1+ dendritic cells,BDCA-3+ dendritic cells,Bladder,Brain,CD56bright NK cells,CD56dim NK cells,Central memory cytotoxic T cells,Central memory helper T cells,Cytotoxic T cells,…
mmu-miR-205-5p	miR-205-5p (and other miRNAs w/seed CCUUCAU)	-3.659	TargetScan Human	High (predicted)	NACC2		Human,Mouse,Rat	Adipose,Amygdala,B lymphocytes not otherwise specified,BDCA-1+ dendritic cells,Bladder,Cerebellum,Cerebral Cortex,Cytotoxic T cells,Dorsal Root Ganglion,Effector T cells,Epidermis,Heart,Hippocampus,Hypothalamus,Kidney,Large Intestine,Liver,Lung,Mammary Gland,Mature monocyte-derived dendritic cells,Monocyte-derived macrophage,Olfactory Bulb,Ovary,Pancreas,Pituitary Gland,Placenta,Prostate Gland,Re…
mmu-miR-205-5p	miR-205-5p (and other miRNAs w/seed CCUUCAU)	-3.659	TargetScan Human	High (predicted)	NEU1		Human,Mouse,Rat	Activated Vd1 Gamma-delta T cells,Activated Vd2 Gamma-delta T cells,Adipose,Amygdala,B lymphocytes not otherwise specified,BDCA-1+ dendritic cells,BDCA-3+ dendritic cells,Bladder,Brain,CD56dim NK cells,Central memory cytotoxic T cells,Cerebellum,Cerebral Cortex,Cytotoxic T cells,Dorsal Root Ganglion,Effector memory cytotoxic T cells,Effector memory RA+ cytotoxic T cells,Effector T cells,Epidermis…
mmu-miR-205-5p	miR-205-5p (and other miRNAs w/seed CCUUCAU)	-3.659	TargetScan Human	High (predicted)	OSTN		Human,Mouse,Rat	Calvaria,Skeletal Muscle
mmu-miR-205-5p	miR-205-5p (and other miRNAs w/seed CCUUCAU)	-3.659	TargetScan Human	High (predicted)	POLR3GL		Human,Mouse,Rat	Activated helper T cells,Adrenal Gland,Amygdala,BDCA-1+ dendritic cells,BDCA-3+ dendritic cells,Bladder,Brain,Brainstem,Caudate Nucleus,Central memory cytotoxic T cells,Cerebellum,Cerebral Cortex,Corpus Callosum,Effector memory cytotoxic T cells,Effector memory RA+ cytotoxic T cells,Esophagus,Heart,Hippocampus,Immature monocyte-derived dendritic cells,Kidney,Large Intestine,Liver,Lung,Lymph node,…
mmu-miR-205-5p	miR-205-5p (and other miRNAs w/seed CCUUCAU)	-3.659	TargetScan Human	High (predicted)	PPP2R2D		Human,Mouse,Rat	Adipose,Amygdala,B lymphocytes not otherwise specified,Bladder,Cerebellum,Cerebral Cortex,Cytotoxic T cells,Dorsal Root Ganglion,Effector T cells,Epidermis,Heart,Hippocampus,Hypothalamus,Kidney,Large Intestine,Liver,Lung,Mammary Gland,Olfactory Bulb,Ovary,Pituitary Gland,Placenta,Prostate Gland,Retina,Skeletal Muscle,Small Intestine,Spleen,Stomach,Substantia Nigra,Testis,Thymus,Uterus,J774,Other …
mmu-miR-205-5p	miR-205-5p (and other miRNAs w/seed CCUUCAU)	-3.659	TargetScan Human,miRecords	Experimentally Observed,Moderate (predicted)	PRKCE	14-3-3-mediated Signaling,Aldosterone Signaling in Epithelial Cells,Amyloid Processing,Androgen Signaling,Apelin Cardiomyocyte Signaling Pathway,Apelin Endothelial Signaling Pathway,Apoptosis Signaling,Axonal Guidance Signaling,Breast Cancer Regulation by Stathmin1,Calcium-induced T Lymphocyte Apoptosis,Cardiac Hypertrophy Signaling (Enhanced),CCR3 Signaling in Eosinophils,CCR5 Signaling in Macro…	Human,Mouse,Rat	Adipose,Amygdala,B lymphocytes not otherwise specified,BDCA-1+ dendritic cells,BDCA-3+ dendritic cells,Bladder,Brain,Cerebellum,Cerebral Cortex,Cytotoxic T cells,Dermis,Dorsal Root Ganglion,Effector T cells,Epidermis,Heart,Hematopoietic progenitor cells,Hippocampus,Hypothalamus,Keratinocytes,Kidney,Large Intestine,Liver,Lung,Mammary Gland,Melanocytes,Murine NKT cells,Olfactory Bulb,Other Cells,Ot…
mmu-miR-205-5p	miR-205-5p (and other miRNAs w/seed CCUUCAU)	-3.659	miRecords	Experimentally Observed	PTEN	3-phosphoinositide Biosynthesis,3-phosphoinositide Degradation,B Cell Receptor Signaling,BEX2 Signaling Pathway,Cancer Drug Resistance By Drug Efflux,Cardiac Hypertrophy Signaling (Enhanced),D-myo-inositol (1,3,4)-trisphosphate Biosynthesis,D-myo-inositol (1,4,5,6)-Tetrakisphosphate Biosynthesis,D-myo-inositol (3,4,5,6)-tetrakisphosphate Biosynthesis,D-myo-inositol-5-phosphate Metabolism,Endometr…	Human,Mouse,Rat	Activated CD56bright NK cells,Activated CD56dim NK cells,Activated helper T cells,Activated Vd1 Gamma-delta T cells,Activated Vd2 Gamma-delta T cells,Adipose,Amygdala,B lymphocytes not otherwise specified,BDCA-1+ dendritic cells,BDCA-3+ dendritic cells,Bladder,Brain,CD4+ T-lymphocytes,CD56dim NK cells,Central memory cytotoxic T cells,Central memory helper T cells,Cerebellum,Cerebral Cortex,Corpus…
mmu-miR-205-5p	miR-205-5p (and other miRNAs w/seed CCUUCAU)	-3.659	TargetScan Human	High (predicted)	RBM41		Human,Mouse,Rat	Activated Vd1 Gamma-delta T cells,Activated Vd2 Gamma-delta T cells,Adipose,Amygdala,B lymphocytes not otherwise specified,BDCA-1+ dendritic cells,BDCA-3+ dendritic cells,Bladder,Cerebellum,Cerebral Cortex,Cytotoxic T cells,Dorsal Root Ganglion,Effector T cells,Epidermis,Hippocampus,Hypothalamus,Immature monocyte-derived dendritic cells,Kidney,Large Intestine,Lung,Mammary Gland,Mature monocyte-de…
mmu-miR-205-5p	miR-205-5p (and other miRNAs w/seed CCUUCAU)	-3.659	TargetScan Human	High (predicted)	RNF146		Human,Mouse,Rat	Adipose,Amygdala,B lymphocytes not otherwise specified,Bladder,Cerebellum,Cerebral Cortex,Cytotoxic T cells,Dorsal Root Ganglion,Effector T cells,Epidermis,Heart,Hippocampus,Hypothalamus,Kidney,Large Intestine,Liver,Lung,Mammary Gland,Olfactory Bulb,Ovary,Pancreas,Pituitary Gland,Placenta,Prostate Gland,Retina,Salivary Gland,Skeletal Muscle,Small Intestine,Spleen,Stomach,Substantia Nigra,Testis,T…
mmu-miR-205-5p	miR-205-5p (and other miRNAs w/seed CCUUCAU)	-3.659	TargetScan Human	High (predicted)	SLC35A1		Human,Mouse,Rat	Adipose,Amygdala,B lymphocytes not otherwise specified,Bladder,Brain,Cerebellum,Cerebral Cortex,Cytotoxic T cells,Dorsal Root Ganglion,Effector T cells,Epidermis,Heart,Hippocampus,Hypothalamus,Kidney,Large Intestine,Liver,Lung,Mammary Gland,Memory B cells,Murine NKT cells,Naive B cells,Olfactory Bulb,Other Tissues and Primary Cells,Ovary,Pituitary Gland,Placenta,Prostate Gland,Retina,Salivary Gla…
mmu-miR-205-5p	miR-205-5p (and other miRNAs w/seed CCUUCAU)	-3.659	TargetScan Human	High (predicted)	SMC6		Human,Mouse,Rat	Activated CD56bright NK cells,Activated CD56dim NK cells,Activated helper T cells,Activated Vd1 Gamma-delta T cells,Activated Vd2 Gamma-delta T cells,Adipose,Amygdala,B lymphocytes not otherwise specified,BDCA-1+ dendritic cells,BDCA-3+ dendritic cells,Bladder,Brain,CD56bright NK cells,Central memory cytotoxic T cells,Central memory helper T cells,Cerebellum,Cerebral Cortex,Cytotoxic T cells,Dors…
mmu-miR-205-5p	miR-205-5p (and other miRNAs w/seed CCUUCAU)	-3.659	TargetScan Human	High (predicted)	SORBS1	Ephrin Receptor Signaling,Epithelial Adherens Junction Signaling,Germ Cell-Sertoli Cell Junction Signaling,Sertoli Cell-Sertoli Cell Junction Signaling	Human,Mouse,Rat	Adipose,Amygdala,Bladder,Brain,Cerebellum,Cerebral Cortex,Cytotoxic T cells,Dorsal Root Ganglion,Epidermis,Heart,Hippocampus,Hypothalamus,Kidney,Large Intestine,Liver,Lung,Mammary Gland,Murine NKT cells,Olfactory Bulb,Ovary,Pituitary Gland,Placenta,Prostate Gland,Retina,Salivary Gland,Skeletal Muscle,Small Intestine,Stomach,Substantia Nigra,Testis,Thymus,Uterus,3T3-L1 cells,CAKI-1,COLO205,J774,M1…
mmu-miR-205-5p	miR-205-5p (and other miRNAs w/seed CCUUCAU)	-3.659	TargetScan Human	High (predicted)	TGFA	Breast Cancer Regulation by Stathmin1,ErbB Signaling,Glioma Signaling,Hepatic Fibrosis / Hepatic Stellate Cell Activation,HIF1α Signaling,Neuregulin Signaling,NF-κB Signaling,Non-Small Cell Lung Cancer Signaling,Pancreatic Adenocarcinoma Signaling,Renal Cell Carcinoma Signaling,STAT3 Pathway	Human,Mouse,Rat	Activated helper T cells,Adipose,Amygdala,B lymphocytes not otherwise specified,BDCA-1+ dendritic cells,BDCA-3+ dendritic cells,Bladder,Brain,Caudate Nucleus,CD56bright NK cells,CD56dim NK cells,Central memory cytotoxic T cells,Central memory helper T cells,Cerebellum,Cerebral Cortex,Cytotoxic T cells,Dorsal Root Ganglion,Effector memory cytotoxic T cells,Effector memory RA+ cytotoxic T cells,Eff…
mmu-miR-205-5p	miR-205-5p (and other miRNAs w/seed CCUUCAU)	-3.659	TargetScan Human	High (predicted)	TIMM17A	Necroptosis Signaling Pathway,Sirtuin Signaling Pathway	Human,Mouse,Rat	Activated Vd1 Gamma-delta T cells,Activated Vd2 Gamma-delta T cells,Adipose,Amygdala,B lymphocytes not otherwise specified,BDCA-1+ dendritic cells,BDCA-3+ dendritic cells,Bladder,Central memory cytotoxic T cells,Cerebellum,Cerebral Cortex,Cytotoxic T cells,Dorsal Root Ganglion,Effector memory RA+ cytotoxic T cells,Effector T cells,Epidermis,Heart,Hippocampus,Hypothalamus,Immature monocyte-derived…
mmu-miR-205-5p	miR-205-5p (and other miRNAs w/seed CCUUCAU)	-3.659	TargetScan Human	High (predicted)	TMEM154		Human,Mouse,Rat	Activated helper T cells,Adipose,B lymphocytes not otherwise specified,BDCA-1+ dendritic cells,BDCA-3+ dendritic cells,Bladder,Central memory cytotoxic T cells,Cerebellum,Cytotoxic T cells,Effector memory cytotoxic T cells,Effector memory RA+ cytotoxic T cells,Effector T cells,Epidermis,Heart,Liver,Lung,Mammary Gland,Naive helper T cells,Natural T-regulatory cells,Placenta,Plasmacytoid dendritic …
mmu-miR-205-5p	miR-205-5p (and other miRNAs w/seed CCUUCAU)	-3.659	TargetScan Human	High (predicted)	TNFAIP8		Human,Mouse,Rat	Adipose,Adrenal Gland,B lymphocytes not otherwise specified,Bladder,Brain,Cytotoxic T cells,Dorsal Root Ganglion,Effector T cells,Epidermis,Heart,HUVEC cells,Hypothalamus,Kidney,Large Intestine,Lung,Lymph node,Mammary Gland,Memory B cells,Murine NKT cells,Naive B cells,Olfactory Bulb,Other Tissues and Primary Cells,Ovary,Placenta,Prostate Gland,Retina,Skeletal Muscle,Spinal Cord,Spleen,Testis,Thy…
mmu-miR-205-5p	miR-205-5p (and other miRNAs w/seed CCUUCAU)	-3.659	TargetScan Human	High (predicted)	TP53BP2	HIPPO signaling,p53 Signaling	Human,Mouse,Rat	Activated CD56bright NK cells,Activated CD56dim NK cells,Activated helper T cells,Activated Vd1 Gamma-delta T cells,Activated Vd2 Gamma-delta T cells,Adipose,Amygdala,B lymphocytes not otherwise specified,BDCA-1+ dendritic cells,BDCA-3+ dendritic cells,Bladder,Brain,CD56bright NK cells,CD56dim NK cells,Central memory cytotoxic T cells,Central memory helper T cells,Cerebellum,Cerebral Cortex,Cytot…
mmu-miR-205-5p	miR-205-5p (and other miRNAs w/seed CCUUCAU)	-3.659	Ingenuity Expert Findings	Experimentally Observed	TRPS1		Human,Mouse,Rat	Adipose,Adrenal Gland,Amygdala,B lymphocytes not otherwise specified,Bladder,Brain,Brainstem,Caudate Nucleus,Cerebellum,Cerebral Cortex,Cytotoxic T cells,Dorsal Root Ganglion,Effector T cells,Epidermis,Heart,Hippocampus,Hypothalamus,Kidney,Large Intestine,Liver,Lung,Lymph node,Mammary Gland,Medulla Oblongata,Olfactory Bulb,Other Cells,Other Tissues and Primary Cells,Ovary,Pancreas,Peripheral bloo…
mmu-miR-205-5p	miR-205-5p (and other miRNAs w/seed CCUUCAU)	-3.659	TargetScan Human,miRecords	Experimentally Observed,Moderate (predicted)	VEGFA	Amyotrophic Lateral Sclerosis Signaling,Axonal Guidance Signaling,BEX2 Signaling Pathway,Bladder Cancer Signaling,Breast Cancer Regulation by Stathmin1,Clathrin-mediated Endocytosis Signaling,Colorectal Cancer Metastasis Signaling,Corticotropin Releasing Hormone Signaling,EIF2 Signaling,Endocannabinoid Cancer Inhibition Pathway,eNOS Signaling,Ephrin Receptor Signaling,Estrogen Receptor Signaling,…	Human,Mouse,Rat	Adipocytes,Adipose,Adrenal Gland,Amygdala,Astrocytes,B lymphocytes not otherwise specified,Beta islet cells,Bladder,Blood platelets,Bone marrow cells not otherwise specified,Brain,Cardiomyocytes,Cartilage Tissue,Cerebellum,Cerebral Cortex,Cerebral Ventricles,Chondrocytes,Choroid Plexus,Cornea,Cytotoxic T cells,Dendritic cells not otherwise specified,Dermis,Dorsal Root Ganglion,Effector T cells,Em…
mmu-miR-205-5p	miR-205-5p (and other miRNAs w/seed CCUUCAU)	-3.659	TargetScan Human	High (predicted)	YES1	Epithelial Adherens Junction Signaling,Fcγ Receptor-mediated Phagocytosis in Macrophages and Monocytes,IL-15 Production,Insulin Secretion Signaling Pathway,Opioid Signaling Pathway,Reelin Signaling in Neurons,Role of Tissue Factor in Cancer,Sperm Motility,Synaptogenesis Signaling Pathway,Systemic Lupus Erythematosus In B Cell Signaling Pathway,Systemic Lupus Erythematosus In T Cell Signaling Path…	Human,Mouse,Rat	Activated helper T cells,Activated Vd1 Gamma-delta T cells,Activated Vd2 Gamma-delta T cells,Adipose,Amygdala,Bladder,Blood platelets,Brain,CD56dim NK cells,Central memory cytotoxic T cells,Central memory helper T cells,Cerebellum,Cerebral Cortex,Cytotoxic T cells,Dermis,Dorsal Root Ganglion,Effector memory cytotoxic T cells,Effector memory helper T cells,Effector memory RA+ cytotoxic T cells,Emb…
mmu-miR-205-5p	miR-205-5p (and other miRNAs w/seed CCUUCAU)	-3.659	TargetScan Human,miRecords	Experimentally Observed,Moderate (predicted)	ZEB1	ATM Signaling,PEDF Signaling,Regulation Of The Epithelial Mesenchymal Transition By Growth Factors Pathway,Regulation of the Epithelial-Mesenchymal Transition Pathway,Sumoylation Pathway	Human,Mouse,Rat	Adipose,Amygdala,B lymphocytes not otherwise specified,Bladder,Cerebellum,Cerebral Cortex,Cytotoxic T cells,Dorsal Root Ganglion,Effector T cells,Epidermis,Heart,Hippocampus,Hypothalamus,Kidney,Large Intestine,Liver,Lung,Mammary Gland,Murine NKT cells,Olfactory Bulb,Ovary,Pancreas,Pituitary Gland,Placenta,Prostate Gland,Retina,Salivary Gland,Skeletal Muscle,Small Intestine,Spleen,Stomach,Substant…
mmu-miR-205-5p	miR-205-5p (and other miRNAs w/seed CCUUCAU)	-3.659	TargetScan Human,miRecords	Experimentally Observed,Moderate (predicted)	ZEB2	Regulation Of The Epithelial Mesenchymal Transition By Growth Factors Pathway,Regulation of the Epithelial-Mesenchymal Transition Pathway	Human,Mouse,Rat	Adipose,Amygdala,B lymphocytes not otherwise specified,BDCA-1+ dendritic cells,Bladder,Bone marrow cells not otherwise specified,Central memory cytotoxic T cells,Cerebellum,Cerebral Cortex,Cytotoxic T cells,Dorsal Root Ganglion,Effector memory cytotoxic T cells,Effector memory RA+ cytotoxic T cells,Effector T cells,Epidermis,Granulocytes not otherwise specified,Heart,Hematopoietic progenitor cell…
mmu-miR-205-5p	miR-205-5p (and other miRNAs w/seed CCUUCAU)	-3.659	TargetScan Human	High (predicted)	ZNF23		Human,Mouse,Rat	Adipose,Amygdala,Bladder,Cerebellum,Cerebral Cortex,Cytotoxic T cells,Dorsal Root Ganglion,Effector T cells,Epidermis,Heart,Hippocampus,Hypothalamus,Kidney,Large Intestine,Mammary Gland,Olfactory Bulb,Ovary,Pituitary Gland,Placenta,Retina,Skeletal Muscle,Stomach,Substantia Nigra,Testis
mmu-miR-208b-3p	miR-208a-3p (and other miRNAs w/seed UAAGACG)	2.556	Ingenuity Expert Findings	Experimentally Observed	CD14	Actin Cytoskeleton Signaling,Hepatic Cholestasis,Hepatic Fibrosis / Hepatic Stellate Cell Activation,IL-10 Signaling,IL-6 Signaling,iNOS Signaling,LPS-stimulated MAPK Signaling,LPS/IL-1 Mediated Inhibition of RXR Function,LXR/RXR Activation,Macropinocytosis Signaling,MIF Regulation of Innate Immunity,MIF-mediated Glucocorticoid Regulation,Toll-like Receptor Signaling,VDR/RXR Activation	Human,Mouse,Rat	Adipocytes,Adipose,Adrenal Gland,Amygdala,B lymphocytes not otherwise specified,BDCA-1+ dendritic cells,Bladder,Brain,Brainstem,Calvaria,Cerebral Ventricles,Choroid Plexus,Cytotoxic T cells,Dendritic cells not otherwise specified,Effector T cells,Endothelial cells not otherwise specified,Eosinophils,Epidermis,Epithelial cells not otherwise specified,Granulocytes not otherwise specified,Heart,Hema…
mmu-miR-208b-3p	miR-208a-3p (and other miRNAs w/seed UAAGACG)	2.556	Ingenuity Expert Findings	Experimentally Observed	CD40LG	Airway Pathology in Chronic Obstructive Pulmonary Disease,Allograft Rejection Signaling,Altered T Cell and B Cell Signaling in Rheumatoid Arthritis,Atherosclerosis Signaling,Autoimmune Thyroid Disease Signaling,Cardiac Hypertrophy Signaling (Enhanced),CD40 Signaling,Communication between Innate and Adaptive Immune Cells,Crosstalk between Dendritic Cells and Natural Killer Cells,Dendritic Cell Mat…	Human,Mouse,Rat	Activated helper T cells,Activated Vd1 Gamma-delta T cells,Activated Vd2 Gamma-delta T cells,B lymphocytes not otherwise specified,Blood platelets,Brain,CD4+ T-lymphocytes,Central memory cytotoxic T cells,Central memory helper T cells,Cytotoxic T cells,Dendritic cells not otherwise specified,Effector memory cytotoxic T cells,Effector memory helper T cells,Endothelial cells not otherwise specified…
mmu-miR-208b-3p	miR-208a-3p (and other miRNAs w/seed UAAGACG)	2.556	TargetScan Human	High (predicted)	CSNK2A2	Amyloid Processing,Clathrin-mediated Endocytosis Signaling,EGF Signaling,IGF-1 Signaling,IL-2 Signaling,IL-6 Signaling,NF-κB Signaling,PD-1, PD-L1 cancer immunotherapy pathway,PDGF Signaling,PTEN Signaling,RAR Activation,Wnt/β-catenin Signaling	Human,Mouse,Rat	Activated CD56bright NK cells,Activated CD56dim NK cells,Activated helper T cells,Activated Vd1 Gamma-delta T cells,Activated Vd2 Gamma-delta T cells,Adipose,Amygdala,B lymphocytes not otherwise specified,BDCA-1+ dendritic cells,BDCA-3+ dendritic cells,Bladder,CD56dim NK cells,Central memory cytotoxic T cells,Central memory helper T cells,Cerebellum,Cerebral Cortex,Cytotoxic T cells,Dorsal Root G…
mmu-miR-208b-3p	miR-208a-3p (and other miRNAs w/seed UAAGACG)	2.556	TargetScan Human	High (predicted)	ELAVL4		Human,Mouse,Rat	Activated Vd1 Gamma-delta T cells,Adipose,Amygdala,B lymphocytes not otherwise specified,Bladder,Brain,Brainstem,Cells not otherwise specified,Cerebellum,Cerebral Cortex,Cytotoxic T cells,Dorsal Root Ganglion,Effector T cells,Epidermis,Granule cells,Heart,Hippocampus,Hypothalamus,Kidney,Large Intestine,Lens,Liver,Mammary Gland,Medulla Oblongata,Neurons not otherwise specified,Olfactory Bulb,Other…
mmu-miR-208b-3p	miR-208a-3p (and other miRNAs w/seed UAAGACG)	2.556	Ingenuity Expert Findings,TargetScan Human	Experimentally Observed,High (predicted)	ETS1	B Cell Receptor Signaling,ERK/MAPK Signaling,GM-CSF Signaling,HGF Signaling,Regulation Of The Epithelial Mesenchymal Transition By Growth Factors Pathway,Regulation of the Epithelial-Mesenchymal Transition Pathway,Renal Cell Carcinoma Signaling,Senescence Pathway,Sumoylation Pathway,Telomerase Signaling	Human,Mouse,Rat	Activated helper T cells,Activated Vd1 Gamma-delta T cells,Activated Vd2 Gamma-delta T cells,Adipose,Amygdala,Astrocytes,B lymphocytes not otherwise specified,BDCA-1+ dendritic cells,BDCA-3+ dendritic cells,Bladder,Brain,Central memory cytotoxic T cells,Central memory helper T cells,Cerebellum,Cerebral Cortex,Cytotoxic T cells,Dermis,Dorsal Root Ganglion,Effector memory cytotoxic T cells,Effector…
mmu-miR-208b-3p	miR-208a-3p (and other miRNAs w/seed UAAGACG)	2.556	TargetScan Human	High (predicted)	FN3KRP		Human,Mouse,Rat	Activated CD56bright NK cells,Activated CD56dim NK cells,Activated helper T cells,Activated Vd1 Gamma-delta T cells,Activated Vd2 Gamma-delta T cells,Adipose,Amygdala,B lymphocytes not otherwise specified,BDCA-1+ dendritic cells,BDCA-3+ dendritic cells,Bladder,Central memory cytotoxic T cells,Central memory helper T cells,Cerebellum,Cerebral Cortex,Cytotoxic T cells,Dorsal Root Ganglion,Effector …
mmu-miR-208b-3p	miR-208a-3p (and other miRNAs w/seed UAAGACG)	2.556	TargetScan Human	High (predicted)	FOXN2		Human,Mouse,Rat	Activated helper T cells,Activated Vd1 Gamma-delta T cells,Activated Vd2 Gamma-delta T cells,Adipose,Amygdala,B lymphocytes not otherwise specified,BDCA-1+ dendritic cells,BDCA-3+ dendritic cells,Bladder,CD56dim NK cells,Central memory cytotoxic T cells,Cerebellum,Cerebral Cortex,Cytotoxic T cells,Dorsal Root Ganglion,Effector memory cytotoxic T cells,Effector memory RA+ cytotoxic T cells,Effecto…
mmu-miR-208b-3p	miR-208a-3p (and other miRNAs w/seed UAAGACG)	2.556	TargetScan Human	High (predicted)	LEP	Adipogenesis pathway,Airway Pathology in Chronic Obstructive Pulmonary Disease,AMPK Signaling,Cardiac Hypertrophy Signaling (Enhanced),Dendritic Cell Maturation,Estrogen Receptor Signaling,Hepatic Cholestasis,Hepatic Fibrosis / Hepatic Stellate Cell Activation,Hepatic Fibrosis Signaling Pathway,HMGB1 Signaling,Leptin Signaling in Obesity,Osteoarthritis Pathway,Role of Pattern Recognition Receptor…	Human,Mouse,Rat	Adipocytes,Adipose,Amygdala,B lymphocytes not otherwise specified,Bladder,Brain,Cartilage Tissue,Cells not otherwise specified,Cerebellum,Cerebral Cortex,Crypt,Cytotoxic T cells,Dorsal Root Ganglion,Effector T cells,Epidermis,Epithelial cells not otherwise specified,Heart,Hippocampus,Hypothalamus,Kidney,Large Intestine,Liver,Lung,Mammary Gland,Neurons not otherwise specified,Olfactory Bulb,Other …
mmu-miR-208b-3p	miR-208a-3p (and other miRNAs w/seed UAAGACG)	2.556	Ingenuity Expert Findings,TargetScan Human,miRecords	Experimentally Observed,Moderate (predicted)	MED13	Estrogen Receptor Signaling	Human,Mouse,Rat	Activated CD56bright NK cells,Activated CD56dim NK cells,Activated helper T cells,Activated Vd1 Gamma-delta T cells,Activated Vd2 Gamma-delta T cells,Adipose,Adrenal Gland,Amygdala,B lymphocytes not otherwise specified,BDCA-1+ dendritic cells,BDCA-3+ dendritic cells,Bladder,Brain,CD56bright NK cells,Central memory cytotoxic T cells,Central memory helper T cells,Cerebral Cortex,Cytotoxic T cells,D…
mmu-miR-208b-3p	miR-208a-3p (and other miRNAs w/seed UAAGACG)	2.556	TargetScan Human	High (predicted)	NCOA7	Aryl Hydrocarbon Receptor Signaling	Human,Mouse,Rat	Activated helper T cells,Adipose,Amygdala,B lymphocytes not otherwise specified,BDCA-1+ dendritic cells,BDCA-3+ dendritic cells,Bladder,Brain,Central memory cytotoxic T cells,Cerebellum,Cerebral Cortex,Cytotoxic T cells,Dorsal Root Ganglion,Effector memory cytotoxic T cells,Effector memory RA+ cytotoxic T cells,Effector T cells,Epidermis,Heart,Hippocampus,Hypothalamus,Immature monocyte-derived de…
mmu-miR-208b-3p	miR-208a-3p (and other miRNAs w/seed UAAGACG)	2.556	Ingenuity Expert Findings,TargetScan Human	Experimentally Observed,High (predicted)	PDCD4	Hepatic Fibrosis Signaling Pathway,PD-1, PD-L1 cancer immunotherapy pathway	Human,Mouse,Rat	Activated CD56bright NK cells,Activated CD56dim NK cells,Activated helper T cells,Activated Vd1 Gamma-delta T cells,Activated Vd2 Gamma-delta T cells,Adipose,Amygdala,B lymphocytes not otherwise specified,BDCA-1+ dendritic cells,BDCA-3+ dendritic cells,Bladder,CD56bright NK cells,CD56dim NK cells,Central memory cytotoxic T cells,Central memory helper T cells,Cerebellum,Cerebral Cortex,Cytotoxic T…
mmu-miR-208b-3p	miR-208a-3p (and other miRNAs w/seed UAAGACG)	2.556	TargetScan Human	High (predicted)	PSMA4	Protein Ubiquitination Pathway	Human,Mouse,Rat	Activated CD56bright NK cells,Activated CD56dim NK cells,Activated helper T cells,Activated Vd1 Gamma-delta T cells,Activated Vd2 Gamma-delta T cells,Adipose,Amygdala,B lymphocytes not otherwise specified,BDCA-1+ dendritic cells,BDCA-3+ dendritic cells,Bladder,CD56bright NK cells,CD56dim NK cells,Central memory cytotoxic T cells,Central memory helper T cells,Cerebellum,Cerebral Cortex,Cytotoxic T…
mmu-miR-208b-3p	miR-208a-3p (and other miRNAs w/seed UAAGACG)	2.556	Ingenuity Expert Findings	Experimentally Observed	PTGIR	Breast Cancer Regulation by Stathmin1,cAMP-mediated signaling,Eicosanoid Signaling,G-Protein Coupled Receptor Signaling,Gαs Signaling	Human,Mouse,Rat	Activated helper T cells,Adipose,Amygdala,B lymphocytes not otherwise specified,Bladder,Bone marrow-derived dendritic cells,Cardiomyocytes,CD4+ T-lymphocytes,Cerebellum,Cerebral Cortex,Cytotoxic T cells,Dorsal Root Ganglion,Effector T cells,Epidermis,Fibroblasts,Heart,Hippocampus,HUVEC cells,Hypothalamus,Kidney,Large Intestine,Liver,Lung,Macrophages not otherwise specified,Mature monocyte-derived…
mmu-miR-208b-3p	miR-208a-3p (and other miRNAs w/seed UAAGACG)	2.556	TargetScan Human	High (predicted)	SLC30A4		Human,Mouse,Rat	Adipose,Amygdala,B lymphocytes not otherwise specified,Bladder,Cerebellum,Cerebral Cortex,Dorsal Root Ganglion,Epidermis,Heart,Hippocampus,Hypothalamus,Kidney,Large Intestine,Lung,Mammary Gland,Olfactory Bulb,Other Organ Systems,Ovary,Pancreas,Placenta,Prostate Gland,Retina,Skeletal Muscle,Small Intestine,Spleen,Substantia Nigra,Testis,Thymus,Uterus,HMC-1,J774,RAW 264.7,RBL-2H3
mmu-miR-208b-3p	miR-208a-3p (and other miRNAs w/seed UAAGACG)	2.556	TargetScan Human	High (predicted)	SMN1/SMN2		Human,Mouse,Rat	Adipose,Amygdala,B lymphocytes not otherwise specified,Bladder,Brain,Brainstem,Cerebellum,Cerebral Cortex,Cytotoxic T cells,Dorsal Root Ganglion,Effector T cells,Epidermis,Heart,Hippocampus,Hypothalamus,Kidney,Large Intestine,Liver,Lung,Mammary Gland,Medulla Oblongata,Memory B cells,Naive B cells,Neurons not otherwise specified,Olfactory Bulb,Oocytes,Other Cells,Other Nervous System,Other Neurons…
mmu-miR-208b-3p	miR-208a-3p (and other miRNAs w/seed UAAGACG)	2.556	TargetScan Human	High (predicted)	STC1		Human,Mouse,Rat	Brain,Endothelial cells not otherwise specified,Epithelial cells not otherwise specified,Kidney,Neurons not otherwise specified,Oocytes,Osteoblasts,Other Epithelial cells,Other Organ Systems,Ovary,Placenta,786-0,A549-ATCC,ACHN,BT-549,CAKI-1,DU-145,EKVX,H460,HOP-62,HOP-92,HS 578T,IGROV1,LOX IMVI,MCF7,MDA-MB-231,NCI-H23,Other Cell Line,Other Lung Cancer Cell Lines,OVCAR-4,RXF-393,SF-295,SF-539,SK-M…
mmu-miR-208b-3p	miR-208a-3p (and other miRNAs w/seed UAAGACG)	2.556	TargetScan Human	High (predicted)	STX17	Autophagy	Human,Mouse,Rat	Adipose,B lymphocytes not otherwise specified,Beta islet cells,Bladder,Cerebellum,Cytotoxic T cells,Effector T cells,Epidermis,Heart,Kidney,Large Intestine,Liver,Lung,Olfactory Bulb,Ovary,Pancreas,Pituitary Gland,Prostate Gland,Retina,Salivary Gland,Skeletal Muscle,Stomach,Testis,Thymus,Uterus,786-0,A498,A549-ATCC,ACHN,CAKI-1,COLO205,DU-145,H460,HCC-2998,HCT-116,HCT-15,HL-60,HOP-62,HOP-92,HS 578T…
mmu-miR-208b-3p	miR-208a-3p (and other miRNAs w/seed UAAGACG)	2.556	TargetScan Human	High (predicted)	UBE2N	Hypoxia Signaling in the Cardiovascular System,NER Pathway,NF-κB Signaling,Protein Ubiquitination Pathway	Human,Mouse,Rat	Activated CD56bright NK cells,Activated CD56dim NK cells,Activated helper T cells,Activated Vd1 Gamma-delta T cells,Activated Vd2 Gamma-delta T cells,Adipose,Amygdala,B lymphocytes not otherwise specified,BDCA-1+ dendritic cells,BDCA-3+ dendritic cells,Bladder,Brain,CD56dim NK cells,Central memory cytotoxic T cells,Central memory helper T cells,Cerebellum,Cerebral Cortex,Cortical neurons,Cytotoxi…
mmu-miR-208b-3p	miR-208a-3p (and other miRNAs w/seed UAAGACG)	2.556	TargetScan Human	High (predicted)	UBE2V2	Hypoxia Signaling in the Cardiovascular System,Protein Ubiquitination Pathway	Human,Mouse,Rat	Activated CD56bright NK cells,Activated CD56dim NK cells,Activated helper T cells,Activated Vd1 Gamma-delta T cells,Activated Vd2 Gamma-delta T cells,Adipose,Amygdala,B lymphocytes not otherwise specified,BDCA-1+ dendritic cells,BDCA-3+ dendritic cells,Bladder,Brain,CD56dim NK cells,Central memory cytotoxic T cells,Central memory helper T cells,Cerebellum,Cerebral Cortex,Cytotoxic T cells,Dorsal …
mmu-miR-208b-3p	miR-208a-3p (and other miRNAs w/seed UAAGACG)	2.556	TargetScan Human	High (predicted)	ZNF24		Human,Mouse,Rat	Activated Vd1 Gamma-delta T cells,Activated Vd2 Gamma-delta T cells,Adipose,Amygdala,BDCA-1+ dendritic cells,BDCA-3+ dendritic cells,Central memory cytotoxic T cells,Cerebellum,Cytotoxic T cells,Dorsal Root Ganglion,Effector memory cytotoxic T cells,Effector memory helper T cells,Effector memory RA+ cytotoxic T cells,Effector T cells,Heart,Hippocampus,Hypothalamus,Immature monocyte-derived dendri…
mmu-miR-455-3p	miR-455-3p (miRNAs w/seed CAGUCCA)	1.352	TargetScan Human	High (predicted)	AGTR1	Apelin Cardiac Fibroblast Signaling Pathway,Breast Cancer Regulation by Stathmin1,cAMP-mediated signaling,Cardiac Hypertrophy Signaling (Enhanced),Coronavirus Pathogenesis Pathway,G-Protein Coupled Receptor Signaling,Gαi Signaling,Gαq Signaling,Hepatic Fibrosis / Hepatic Stellate Cell Activation,Hepatic Fibrosis Signaling Pathway,p70S6K Signaling,Renin-Angiotensin Signaling	Human,Mouse,Rat	Adipocytes,Adipose,Adrenal Gland,Astrocytes,Brain,Brainstem,Cartilage Tissue,Cells not otherwise specified,Cerebral Ventricles,Chondrocytes,Dermis,Dorsal Root Ganglion,Epidermis,Fibroblasts,Heart,Keratinocytes,Kidney,Liver,Lung,Neurons not otherwise specified,Organ Systems not otherwise specified,Other Tissues and Primary Cells,Ovary,Pancreas,Pituitary Gland,Placenta,Prostate Gland,Skeletal Muscl…
mmu-miR-455-3p	miR-455-3p (miRNAs w/seed CAGUCCA)	1.352	TargetScan Human	High (predicted)	BCL2L12		Human,Mouse,Rat	Kidney,Large Intestine,Liver,Other Organ Systems,Other Tissues and Primary Cells,Pancreas,Placenta,Prostate Gland,Skeletal Muscle,Small Intestine,Spinal Cord,Thymus,786-0,A498,A549-ATCC,ACHN,BT-549,CAKI-1,CCRF-CEM,COLO205,DU-145,EKVX,H460,HCC-2998,HCT-116,HCT-15,HL-60,HOP-62,HOP-92,HS 578T,HT29,IGROV1,K-562,KM-12,LOX IMVI,M14,MALME-3M,MCF7,MDA-MB-231,MDA-MB-435,MDA-N,MOLT-4,NCI-ADR-RES,NCI-H226,N…
mmu-miR-455-3p	miR-455-3p (miRNAs w/seed CAGUCCA)	1.352	TargetScan Human	High (predicted)	BUD13	Spliceosomal Cycle	Human,Mouse,Rat	Adipose,Amygdala,B lymphocytes not otherwise specified,Bladder,Cerebellum,Cerebral Cortex,Cytotoxic T cells,Dorsal Root Ganglion,Effector T cells,Epidermis,Heart,Hippocampus,Hypothalamus,Kidney,Large Intestine,Liver,Lung,Mammary Gland,Olfactory Bulb,Ovary,Pancreas,Pituitary Gland,Placenta,Prostate Gland,Retina,Salivary Gland,Skeletal Muscle,Small Intestine,Spleen,Stomach,Substantia Nigra,Testis,T…
mmu-miR-455-3p	miR-455-3p (miRNAs w/seed CAGUCCA)	1.352	TargetScan Human	High (predicted)	C3orf38		Human,Mouse	Activated helper T cells,Adipose,BDCA-1+ dendritic cells,BDCA-3+ dendritic cells,Bladder,Central memory cytotoxic T cells,Cerebellum,Cytotoxic T cells,Effector memory cytotoxic T cells,Effector memory RA+ cytotoxic T cells,Effector T cells,Epidermis,Heart,Hippocampus,Hypothalamus,Immature monocyte-derived dendritic cells,Kidney,Large Intestine,Liver,Lung,Mature monocyte-derived dendritic cells,Mo…
mmu-miR-455-3p	miR-455-3p (miRNAs w/seed CAGUCCA)	1.352	TargetScan Human	High (predicted)	CCNH	Adipogenesis pathway,Androgen Signaling,Assembly of RNA Polymerase II Complex,Cyclins and Cell Cycle Regulation,Glucocorticoid Receptor Signaling,NER Pathway,Nucleotide Excision Repair Pathway,RAR Activation	Human,Mouse,Rat	Activated CD56bright NK cells,Activated CD56dim NK cells,Activated helper T cells,Activated Vd1 Gamma-delta T cells,Activated Vd2 Gamma-delta T cells,Adipose,Amygdala,B lymphocytes not otherwise specified,BDCA-1+ dendritic cells,BDCA-3+ dendritic cells,CD56bright NK cells,CD56dim NK cells,Central memory cytotoxic T cells,Central memory helper T cells,Cerebellum,Cerebral Cortex,Cytotoxic T cells,D…
mmu-miR-455-3p	miR-455-3p (miRNAs w/seed CAGUCCA)	1.352	TargetScan Human	High (predicted)	CNPPD1		Human,Mouse,Rat	Activated CD56bright NK cells,Activated helper T cells,Activated Vd1 Gamma-delta T cells,Activated Vd2 Gamma-delta T cells,Adipose,Amygdala,B lymphocytes not otherwise specified,BDCA-1+ dendritic cells,BDCA-3+ dendritic cells,Bladder,CD56dim NK cells,Central memory cytotoxic T cells,Central memory helper T cells,Cerebellum,Cerebral Cortex,Cytotoxic T cells,Dorsal Root Ganglion,Effector memory cyt…
mmu-miR-455-3p	miR-455-3p (miRNAs w/seed CAGUCCA)	1.352	TargetScan Human	High (predicted)	CRYBG3		Human,Mouse,Rat	Activated Vd1 Gamma-delta T cells,Activated Vd2 Gamma-delta T cells,Adipose,B lymphocytes not otherwise specified,BDCA-1+ dendritic cells,BDCA-3+ dendritic cells,Bladder,Central memory helper T cells,Effector memory helper T cells,Epidermis,Heart,Immature monocyte-derived dendritic cells,Lung,Mammary Gland,Mature monocyte-derived dendritic cells,Monocyte-derived macrophage,Natural T-regulatory ce…
mmu-miR-455-3p	miR-455-3p (miRNAs w/seed CAGUCCA)	1.352	TargetScan Human	High (predicted)	CUL3	NRF2-mediated Oxidative Stress Response,Xenobiotic Metabolism General Signaling Pathway,Xenobiotic Metabolism Signaling	Human,Mouse,Rat	Adipose,Amygdala,B lymphocytes not otherwise specified,Bladder,Brain,Cerebellum,Cerebral Cortex,Cytotoxic T cells,Dorsal Root Ganglion,Effector T cells,Epidermis,Fibroblasts,Heart,Hippocampus,Hypothalamus,Immune cells not otherwise specified,Kidney,Large Intestine,Liver,Lung,Mammary Gland,Murine NKT cells,Olfactory Bulb,Other Tissues and Primary Cells,Ovary,Pancreas,Peripheral blood leukocytes no…
mmu-miR-455-3p	miR-455-3p (miRNAs w/seed CAGUCCA)	1.352	TargetScan Human	High (predicted)	DYNLL1	Phagosome Maturation	Human,Mouse,Rat	Activated CD56bright NK cells,Activated CD56dim NK cells,Activated helper T cells,Activated Vd1 Gamma-delta T cells,Activated Vd2 Gamma-delta T cells,Adipose,Amygdala,B lymphocytes not otherwise specified,BDCA-1+ dendritic cells,BDCA-3+ dendritic cells,Bladder,Brain,Central memory cytotoxic T cells,Central memory helper T cells,Cerebellum,Cerebral Cortex,Cytotoxic T cells,Dorsal Root Ganglion,Eff…
mmu-miR-455-3p	miR-455-3p (miRNAs w/seed CAGUCCA)	1.352	TargetScan Human	High (predicted)	EID1		Human,Mouse,Rat	Activated CD56bright NK cells,Activated CD56dim NK cells,Activated helper T cells,Activated Vd1 Gamma-delta T cells,Activated Vd2 Gamma-delta T cells,Adipose,Amygdala,B lymphocytes not otherwise specified,BDCA-1+ dendritic cells,BDCA-3+ dendritic cells,Bladder,Brain,CD56dim NK cells,Central memory cytotoxic T cells,Central memory helper T cells,Cerebellum,Cerebral Cortex,Cytotoxic T cells,Dorsal …
mmu-miR-455-3p	miR-455-3p (miRNAs w/seed CAGUCCA)	1.352	TargetScan Human	High (predicted)	FABP4	Adipogenesis pathway,LPS/IL-1 Mediated Inhibition of RXR Function	Human,Mouse,Rat	Adipocytes,Adipose,Bladder,Calvaria,Dorsal Root Ganglion,Epidermis,Heart,Immature monocyte-derived dendritic cells,Kidney,Large Intestine,Liver,Lung,Macrophages not otherwise specified,Mammary Gland,Mature monocyte-derived dendritic cells,Monocyte-derived macrophage,Other Cells,Other Epithelial cells,Other Organ Systems,Other Tissues and Primary Cells,Ovary,Pancreas,Pituitary Gland,Placenta,Prost…
mmu-miR-455-3p	miR-455-3p (miRNAs w/seed CAGUCCA)	1.352	TargetScan Human	High (predicted)	GABARAPL2	Sirtuin Signaling Pathway	Human,Mouse,Rat	Adipose,Amygdala,B lymphocytes not otherwise specified,Bladder,Brain,Cerebellum,Cerebral Cortex,Cytotoxic T cells,Dorsal Root Ganglion,Effector T cells,Epidermis,Heart,Hippocampus,Hypothalamus,Kidney,Large Intestine,Liver,Lung,Mammary Gland,Memory B cells,Murine NKT cells,Naive B cells,Olfactory Bulb,Ovary,Pancreas,Pituitary Gland,Placenta,Prostate Gland,Retina,Salivary Gland,Skeletal Muscle,Smal…
mmu-miR-455-3p	miR-455-3p (miRNAs w/seed CAGUCCA)	1.352	TargetScan Human	High (predicted)	GNPNAT1	UDP-N-acetyl-D-galactosamine Biosynthesis II,UDP-N-acetyl-D-glucosamine Biosynthesis II	Human,Mouse,Rat	Activated helper T cells,Adipose,Amygdala,B lymphocytes not otherwise specified,BDCA-1+ dendritic cells,BDCA-3+ dendritic cells,Bladder,Brain,Central memory cytotoxic T cells,Cerebellum,Cerebral Cortex,Cytotoxic T cells,Dorsal Root Ganglion,Effector memory cytotoxic T cells,Effector memory RA+ cytotoxic T cells,Effector T cells,Epidermis,Heart,Hepatocytes,Hippocampus,Hypothalamus,Immature monocyt…
mmu-miR-455-3p	miR-455-3p (miRNAs w/seed CAGUCCA)	1.352	TargetScan Human	High (predicted)	IGFBP4	Hepatic Fibrosis / Hepatic Stellate Cell Activation,IGF-1 Signaling	Human,Mouse,Rat	Activated CD56bright NK cells,Activated CD56dim NK cells,Activated Vd1 Gamma-delta T cells,Adipose,Amygdala,Bladder,Brain,CD56bright NK cells,Cerebellum,Cerebral Cortex,Cerebral Ventricles,Choroid Plexus,Cortical neurons,Cytotoxic T cells,Dorsal Root Ganglion,Effector memory cytotoxic T cells,Effector T cells,Epidermis,Fibroblasts,Granulosa cells,Heart,Hematopoietic progenitor cells,Hepatocytes,H…
mmu-miR-455-3p	miR-455-3p (miRNAs w/seed CAGUCCA)	1.352	TargetScan Human	High (predicted)	IL10RB	Cardiac Hypertrophy Signaling (Enhanced),IL-10 Signaling,IL-22 Signaling,PI3K/AKT Signaling,STAT3 Pathway,T Cell Exhaustion Signaling Pathway,T Helper Cell Differentiation,Th1 and Th2 Activation Pathway,Th1 Pathway	Human,Mouse,Rat	Activated CD56bright NK cells,Activated helper T cells,Activated Vd1 Gamma-delta T cells,Activated Vd2 Gamma-delta T cells,Adipose,Adrenal Gland,Amygdala,B lymphocytes not otherwise specified,BDCA-1+ dendritic cells,BDCA-3+ dendritic cells,Beta islet cells,Bladder,Brain,CD56bright NK cells,CD56dim NK cells,Central memory cytotoxic T cells,Central memory helper T cells,Cerebellum,Cerebral Cortex,C…
mmu-miR-455-3p	miR-455-3p (miRNAs w/seed CAGUCCA)	1.352	TargetScan Human	High (predicted)	JTB		Human,Mouse,Rat	Adipose,Amygdala,B lymphocytes not otherwise specified,Bladder,Cerebellum,Cerebral Cortex,Cytotoxic T cells,Dorsal Root Ganglion,Effector T cells,Epidermis,Heart,Hippocampus,Hypothalamus,Kidney,Large Intestine,Liver,Lung,Mammary Gland,Memory B cells,Murine NKT cells,Naive B cells,Olfactory Bulb,Ovary,Pancreas,Pituitary Gland,Placenta,Prostate Gland,Retina,Salivary Gland,Skeletal Muscle,Small Inte…
mmu-miR-455-3p	miR-455-3p (miRNAs w/seed CAGUCCA)	1.352	TargetScan Human	High (predicted)	MTFR1L		Human,Mouse,Rat	Adipose,Amygdala,Bladder,Cerebellum,Cerebral Cortex,Dorsal Root Ganglion,Heart,Hypothalamus,Kidney,Lung,Murine NKT cells,Olfactory Bulb,Ovary,Pituitary Gland,Prostate Gland,Salivary Gland,Skeletal Muscle,Spleen,Substantia Nigra,786-0,CAKI-1,COLO205,EKVX,HCT-116,HL-60,HOP-62,HS 578T,IGROV1,J774,K-562,LOX IMVI,M14,MALME-3M,MDA-MB-231,MDA-MB-435,MDA-N,NCI-ADR-RES,NCI-H23,NCI-H332M,NCI-H522,OVCAR-8,P…
mmu-miR-455-3p	miR-455-3p (miRNAs w/seed CAGUCCA)	1.352	TargetScan Human	High (predicted)	NADK2	NAD Phosphorylation and Dephosphorylation	Human,Mouse,Rat	Activated helper T cells,Adipose,Amygdala,B lymphocytes not otherwise specified,BDCA-1+ dendritic cells,BDCA-3+ dendritic cells,Bladder,Central memory cytotoxic T cells,Cerebellum,Cerebral Cortex,Cytotoxic T cells,Dorsal Root Ganglion,Effector memory cytotoxic T cells,Effector memory RA+ cytotoxic T cells,Effector T cells,Epidermis,Heart,Hippocampus,Hypothalamus,Immature monocyte-derived dendriti…
mmu-miR-455-3p	miR-455-3p (miRNAs w/seed CAGUCCA)	1.352	TargetScan Human	High (predicted)	NFIB	Aryl Hydrocarbon Receptor Signaling	Human,Mouse,Rat	Adipose,Amygdala,Bladder,Brain,Cerebellum,Cerebral Cortex,Dorsal Root Ganglion,Epidermis,Fibroblasts,Granule cells,Heart,Hippocampus,Hypothalamus,Kidney,Large Intestine,Liver,Lung,Mammary Gland,Neurons not otherwise specified,Olfactory Bulb,Other Endothelial cells,Other Tissues and Primary Cells,Ovary,Pancreas,Peripheral blood leukocytes not otherwise specified,Pituitary Gland,Placenta,Prostate G…
mmu-miR-455-3p	miR-455-3p (miRNAs w/seed CAGUCCA)	1.352	TargetScan Human	High (predicted)	PHKB	Protein Kinase A Signaling,α-Adrenergic Signaling	Human,Mouse,Rat	Adipose,BDCA-1+ dendritic cells,BDCA-3+ dendritic cells,Bladder,Cytotoxic T cells,Effector T cells,Kidney,Large Intestine,Lung,Mature monocyte-derived dendritic cells,Memory B cells,Monocyte-derived macrophage,Naive B cells,Ovary,Pituitary Gland,Plasmacytoid dendritic cells,Prostate Gland,Retina,Skeletal Muscle,Substantia Nigra,786-0,A498,A549-ATCC,ACHN,CAKI-1,CCRF-CEM,COLO205,DU-145,EKVX,H460,HC…
mmu-miR-455-3p	miR-455-3p (miRNAs w/seed CAGUCCA)	1.352	TargetScan Human	High (predicted)	PRKAB2	AMPK Signaling,Apelin Adipocyte Signaling Pathway,Apelin Cardiac Fibroblast Signaling Pathway,Apelin Endothelial Signaling Pathway,Apelin Muscle Signaling Pathway,Apelin Pancreas Signaling Pathway,Endocannabinoid Cancer Inhibition Pathway,eNOS Signaling,Estrogen Receptor Signaling,Glucocorticoid Receptor Signaling,mTOR Signaling,Osteoarthritis Pathway,PPARα/RXRα Activation,Type II Diabetes Mellit…	Human,Mouse,Rat	Activated CD56dim NK cells,Activated Vd1 Gamma-delta T cells,Activated Vd2 Gamma-delta T cells,BDCA-1+ dendritic cells,BDCA-3+ dendritic cells,CD56bright NK cells,CD56dim NK cells,Central memory cytotoxic T cells,Central memory helper T cells,Cytotoxic T cells,Effector memory cytotoxic T cells,Effector memory RA+ cytotoxic T cells,Granulosa cells,Immature monocyte-derived dendritic cells,Mature m…
mmu-miR-455-3p	miR-455-3p (miRNAs w/seed CAGUCCA)	1.352	TargetScan Human	High (predicted)	PRKD3	14-3-3-mediated Signaling,Aldosterone Signaling in Epithelial Cells,Androgen Signaling,Apelin Cardiomyocyte Signaling Pathway,Apelin Endothelial Signaling Pathway,Axonal Guidance Signaling,Breast Cancer Regulation by Stathmin1,Calcium-induced T Lymphocyte Apoptosis,Cardiac Hypertrophy Signaling (Enhanced),CCR3 Signaling in Eosinophils,CCR5 Signaling in Macrophages,Cholecystokinin/Gastrin-mediated…	Human,Mouse,Rat	Adipose,Amygdala,B lymphocytes not otherwise specified,BDCA-1+ dendritic cells,BDCA-3+ dendritic cells,Bladder,Central memory cytotoxic T cells,Cerebellum,Cerebral Cortex,Cytotoxic T cells,Dermis,Dorsal Root Ganglion,Effector memory cytotoxic T cells,Effector memory RA+ cytotoxic T cells,Effector T cells,Epidermis,Heart,Hippocampus,Hypothalamus,Keratinocytes,Kidney,Large Intestine,Liver,Lung,Mamm…
mmu-miR-455-3p	miR-455-3p (miRNAs w/seed CAGUCCA)	1.352	TargetScan Human	High (predicted)	PSMD8	Protein Ubiquitination Pathway	Human,Mouse,Rat	Activated CD56bright NK cells,Activated CD56dim NK cells,Activated helper T cells,Activated Vd1 Gamma-delta T cells,Activated Vd2 Gamma-delta T cells,Adipose,Amygdala,B lymphocytes not otherwise specified,BDCA-1+ dendritic cells,BDCA-3+ dendritic cells,Bladder,CD56dim NK cells,Central memory cytotoxic T cells,Central memory helper T cells,Cerebellum,Cerebral Cortex,Cytotoxic T cells,Dorsal Root G…
mmu-miR-455-3p	miR-455-3p (miRNAs w/seed CAGUCCA)	1.352	TargetScan Human	High (predicted)	RARB	Aryl Hydrocarbon Receptor Signaling,Non-Small Cell Lung Cancer Signaling,RAR Activation,Retinoic acid Mediated Apoptosis Signaling,Sirtuin Signaling Pathway,Small Cell Lung Cancer Signaling,White Adipose Tissue Browning Pathway,Wnt/β-catenin Signaling	Human,Mouse,Rat	Activated CD56bright NK cells,Activated helper T cells,Adipose,Adrenal Gland,Amygdala,Astrocytes,B lymphocytes not otherwise specified,Bladder,Brain,CD56dim NK cells,Central memory cytotoxic T cells,Central memory helper T cells,Cerebellum,Cerebral Cortex,Cytotoxic T cells,Dermis,Dorsal Root Ganglion,Effector memory helper T cells,Effector T cells,Epidermis,Epithelial cells not otherwise specifie…
mmu-miR-455-3p	miR-455-3p (miRNAs w/seed CAGUCCA)	1.352	TargetScan Human	High (predicted)	RGS10	cAMP-mediated signaling,G-Protein Coupled Receptor Signaling,Gαi Signaling,Opioid Signaling Pathway	Human,Mouse,Rat	Activated CD56bright NK cells,Activated helper T cells,Activated Vd1 Gamma-delta T cells,Activated Vd2 Gamma-delta T cells,Adipose,Amygdala,B lymphocytes not otherwise specified,BDCA-1+ dendritic cells,BDCA-3+ dendritic cells,Bladder,Brain,Brainstem,Central memory cytotoxic T cells,Central memory helper T cells,Cerebellum,Cerebral Cortex,Cytotoxic T cells,Dorsal Root Ganglion,Effector memory cyto…
mmu-miR-455-3p	miR-455-3p (miRNAs w/seed CAGUCCA)	1.352	TargetScan Human	High (predicted)	RTN3		Human,Mouse,Rat	Adipose,Amygdala,B lymphocytes not otherwise specified,Bladder,Brain,Cerebellum,Cerebral Cortex,Cytotoxic T cells,Dorsal Root Ganglion,Effector T cells,Epidermis,Heart,Hippocampus,Hypothalamus,Kidney,Large Intestine,Liver,Lung,Mammary Gland,Murine NKT cells,Neurons not otherwise specified,Olfactory Bulb,Ovary,Pancreas,Pituitary Gland,Placenta,Prostate Gland,Retina,Salivary Gland,Skeletal Muscle,S…
mmu-miR-455-3p	miR-455-3p (miRNAs w/seed CAGUCCA)	1.352	TargetScan Human	High (predicted)	RTN4	Axonal Guidance Signaling	Human,Mouse,Rat	Adipose,Amygdala,B lymphocytes not otherwise specified,BDCA-1+ dendritic cells,BDCA-3+ dendritic cells,Bladder,Bone marrow-derived macrophages,Brain,Central memory cytotoxic T cells,Cerebellum,Cerebral Cortex,Cytotoxic T cells,Dorsal Root Ganglion,Effector memory cytotoxic T cells,Effector memory RA+ cytotoxic T cells,Effector T cells,Epidermis,Granule Cell Layer,Gray Matter,Heart,Hippocampus,HUV…
mmu-miR-455-3p	miR-455-3p (miRNAs w/seed CAGUCCA)	1.352	TargetScan Human	High (predicted)	SLC22A4		Human,Mouse,Rat	Activated Vd1 Gamma-delta T cells,Activated Vd2 Gamma-delta T cells,Adipose,BDCA-1+ dendritic cells,Brain,Cells not otherwise specified,Cerebellum,Cerebral Ventricles,Choroid Plexus,Epidermis,Heart,Immature monocyte-derived dendritic cells,Kidney,Liver,Lung,Monocyte-derived macrophage,Neurons not otherwise specified,Neutrophils,Other Organ Systems,Other Tissues and Primary Cells,PBMCs,Peripheral …
mmu-miR-455-3p	miR-455-3p (miRNAs w/seed CAGUCCA)	1.352	TargetScan Human	High (predicted)	SLC25A3	Induction of Apoptosis by HIV1,Necroptosis Signaling Pathway	Human,Mouse,Rat	Adipose,Amygdala,B lymphocytes not otherwise specified,Bladder,Cerebellum,Cerebral Cortex,Cytotoxic T cells,Dorsal Root Ganglion,Effector T cells,Epidermis,Heart,Hippocampus,Hypothalamus,Kidney,Large Intestine,Liver,Lung,Mammary Gland,Memory B cells,Naive B cells,Olfactory Bulb,Ovary,Pancreas,Pituitary Gland,Placenta,Prostate Gland,Retina,Salivary Gland,Skeletal Muscle,Small Intestine,Spleen,Stom…
mmu-miR-455-3p	miR-455-3p (miRNAs w/seed CAGUCCA)	1.352	TargetScan Human	High (predicted)	SRPK3		Human,Mouse,Rat	Adipose,B lymphocytes not otherwise specified,Heart,Skeletal Muscle,Spleen
mmu-miR-455-3p	miR-455-3p (miRNAs w/seed CAGUCCA)	1.352	TargetScan Human	High (predicted)	SUCLA2	TCA Cycle II (Eukaryotic)	Human,Mouse,Rat	Adipose,Amygdala,B lymphocytes not otherwise specified,Bladder,Brain,Cerebellum,Cerebral Cortex,Cytotoxic T cells,Dorsal Root Ganglion,Effector T cells,Epidermis,Heart,Hippocampus,Hypothalamus,Kidney,Large Intestine,Liver,Lung,Lymph node,Mammary Gland,Memory B cells,Naive B cells,Olfactory Bulb,Other Tissues and Primary Cells,Ovary,Pancreas,Peripheral blood leukocytes not otherwise specified,Pitu…
mmu-miR-455-3p	miR-455-3p (miRNAs w/seed CAGUCCA)	1.352	TargetScan Human	High (predicted)	TFRC	Clathrin-mediated Endocytosis Signaling,Hepatic Fibrosis Signaling Pathway,Iron homeostasis signaling pathway,Virus Entry via Endocytic Pathways	Human,Mouse,Rat	Activated CD56bright NK cells,Activated CD56dim NK cells,Activated helper T cells,Activated Vd1 Gamma-delta T cells,Activated Vd2 Gamma-delta T cells,Adipose,Adrenal Gland,Amygdala,B lymphocytes not otherwise specified,BDCA-1+ dendritic cells,BDCA-3+ dendritic cells,Bladder,Brain,CD4+ T-lymphocytes,CD56bright NK cells,CD56dim NK cells,Central memory cytotoxic T cells,Central memory helper T cells…
mmu-miR-455-3p	miR-455-3p (miRNAs w/seed CAGUCCA)	1.352	TargetScan Human	High (predicted)	TMEFF1		Human,Mouse,Rat	Adipose,Amygdala,BDCA-1+ dendritic cells,BDCA-3+ dendritic cells,Bladder,Brain,Central memory helper T cells,Cerebellum,Cerebral Cortex,Dorsal Root Ganglion,Epidermis,Granule cells,Heart,Hippocampus,Hypothalamus,Immature monocyte-derived dendritic cells,Kidney,Large Intestine,Liver,Lung,Mammary Gland,Mature monocyte-derived dendritic cells,Olfactory Bulb,Other Tissues and Primary Cells,Ovary,Panc…
mmu-miR-455-3p	miR-455-3p (miRNAs w/seed CAGUCCA)	1.352	TargetScan Human	High (predicted)	TMEM273		Human,Mouse,Rat	Adipose,Amygdala,B lymphocytes not otherwise specified,BDCA-1+ dendritic cells,BDCA-3+ dendritic cells,Bladder,Cerebellum,Cerebral Cortex,Cytotoxic T cells,Dorsal Root Ganglion,Effector memory RA+ cytotoxic T cells,Effector T cells,Epidermis,Heart,Hippocampus,Hypothalamus,Immature monocyte-derived dendritic cells,Kidney,Large Intestine,Liver,Lung,Mammary Gland,Mature monocyte-derived dendritic ce…
mmu-miR-455-3p	miR-455-3p (miRNAs w/seed CAGUCCA)	1.352	TargetScan Human	High (predicted)	TTK	Kinetochore Metaphase Signaling Pathway,Pyridoxal 5'-phosphate Salvage Pathway,Salvage Pathways of Pyrimidine Ribonucleotides	Human,Mouse,Rat	Activated helper T cells,Activated Vd1 Gamma-delta T cells,Activated Vd2 Gamma-delta T cells,Cytotoxic T cells,Effector memory helper T cells,Effector T cells,Epidermis,Large Intestine,Mammary Gland,Mature monocyte-derived dendritic cells,Memory B cells,Monocyte-derived macrophage,Naive B cells,Natural T-regulatory cells,Other Cells,Ovary,Retina,Skeletal Muscle,Small Intestine,Stomach,Testis,Th1 …
mmu-miR-455-3p	miR-455-3p (miRNAs w/seed CAGUCCA)	1.352	TargetScan Human	High (predicted)	UBE2Q2	Hypoxia Signaling in the Cardiovascular System,Protein Ubiquitination Pathway	Human,Mouse,Rat	Activated helper T cells,Adipose,Amygdala,B lymphocytes not otherwise specified,BDCA-1+ dendritic cells,BDCA-3+ dendritic cells,Bladder,Central memory cytotoxic T cells,Cerebellum,Cerebral Cortex,Cytotoxic T cells,Dorsal Root Ganglion,Effector memory cytotoxic T cells,Effector memory RA+ cytotoxic T cells,Effector T cells,Epidermis,Heart,Hippocampus,Hypothalamus,Immature monocyte-derived dendriti…
mmu-miR-499-5p	miR-499-5p (and other miRNAs w/seed UAAGACU)	1.773	TargetScan Human	High (predicted)	ANKRD49		Human,Mouse,Rat	Activated CD56bright NK cells,Activated CD56dim NK cells,Activated helper T cells,Activated Vd1 Gamma-delta T cells,Activated Vd2 Gamma-delta T cells,Adipose,B lymphocytes not otherwise specified,BDCA-1+ dendritic cells,BDCA-3+ dendritic cells,Bladder,CD56dim NK cells,Central memory cytotoxic T cells,Central memory helper T cells,Cytotoxic T cells,Dorsal Root Ganglion,Effector memory cytotoxic T …
mmu-miR-499-5p	miR-499-5p (and other miRNAs w/seed UAAGACU)	1.773	TargetScan Human	High (predicted)	ARGLU1		Human,Mouse,Rat	Activated helper T cells,Adipose,Amygdala,B lymphocytes not otherwise specified,BDCA-1+ dendritic cells,BDCA-3+ dendritic cells,Bladder,Central memory cytotoxic T cells,Cerebellum,Cerebral Cortex,Cytotoxic T cells,Dorsal Root Ganglion,Effector memory cytotoxic T cells,Effector memory RA+ cytotoxic T cells,Effector T cells,Epidermis,Heart,Hippocampus,Hypothalamus,Immature monocyte-derived dendriti…
mmu-miR-499-5p	miR-499-5p (and other miRNAs w/seed UAAGACU)	1.773	TargetScan Human	High (predicted)	C10orf88		Human,Mouse,Rat	Activated helper T cells,Amygdala,B lymphocytes not otherwise specified,BDCA-1+ dendritic cells,BDCA-3+ dendritic cells,Bladder,Central memory cytotoxic T cells,Cerebellum,Cerebral Cortex,Cytotoxic T cells,Dorsal Root Ganglion,Effector memory cytotoxic T cells,Effector memory RA+ cytotoxic T cells,Epidermis,Heart,Hippocampus,Hypothalamus,Immature monocyte-derived dendritic cells,Kidney,Large Inte…
mmu-miR-499-5p	miR-499-5p (and other miRNAs w/seed UAAGACU)	1.773	TargetScan Human	High (predicted)	C4orf19		Human,Mouse,Rat	Activated CD56dim NK cells,Activated helper T cells,Bladder,CD56bright NK cells,CD56dim NK cells,Central memory helper T cells,Cerebellum,Effector memory helper T cells,Kidney,Large Intestine,Liver,Lung,Mammary Gland,Natural T-regulatory cells,Olfactory Bulb,Ovary,Pancreas,Prostate Gland,Salivary Gland,Skeletal Muscle,Small Intestine,Stomach,Uterus,Vd2 Gamma-delta T cells,COLO205,HeLa,HT29,J774,K…
mmu-miR-499-5p	miR-499-5p (and other miRNAs w/seed UAAGACU)	1.773	TargetScan Human	High (predicted)	CCDC175		Human,Mouse,Rat	Adipose,Amygdala,B lymphocytes not otherwise specified,Bladder,Cerebellum,Cerebral Cortex,Cytotoxic T cells,Dorsal Root Ganglion,Effector T cells,Epidermis,Heart,Hippocampus,Hypothalamus,Kidney,Large Intestine,Liver,Lung,Mammary Gland,Olfactory Bulb,Pancreas,Pituitary Gland,Placenta,Prostate Gland,Retina,Salivary Gland,Skeletal Muscle,Small Intestine,Spleen,Stomach,Substantia Nigra,Testis,Thymus,…
mmu-miR-499-5p	miR-499-5p (and other miRNAs w/seed UAAGACU)	1.773	TargetScan Human	High (predicted)	CD38		Human,Mouse,Rat	Adipose,Amygdala,Astrocytes,B lymphocytes not otherwise specified,Bladder,Blood platelets,CD34+ cells,CD4+ T-lymphocytes,Cells not otherwise specified,Cerebellum,Cerebral Cortex,Cytotoxic T cells,Dermis,Dorsal Root Ganglion,Effector T cells,Epidermis,Heart,Hematopoietic progenitor cells,Hippocampus,Hypothalamus,Kidney,Large Intestine,Liver,Lung,Lymphocytes not otherwise specified,Mammary Gland,Mo…
mmu-miR-499-5p	miR-499-5p (and other miRNAs w/seed UAAGACU)	1.773	TargetScan Human	High (predicted)	CENPS/CENPS-CORT		Human,Mouse,Rat	Activated CD56bright NK cells,Activated CD56dim NK cells,Activated helper T cells,Activated Vd1 Gamma-delta T cells,Activated Vd2 Gamma-delta T cells,Adipose,Amygdala,B lymphocytes not otherwise specified,BDCA-1+ dendritic cells,BDCA-3+ dendritic cells,Central memory cytotoxic T cells,Central memory helper T cells,Cerebellum,Cerebral Cortex,Cytotoxic T cells,Dorsal Root Ganglion,Effector memory c…
mmu-miR-499-5p	miR-499-5p (and other miRNAs w/seed UAAGACU)	1.773	TargetScan Human	High (predicted)	DDX1		Human,Mouse,Rat	Activated CD56bright NK cells,Activated CD56dim NK cells,Activated helper T cells,Activated Vd1 Gamma-delta T cells,Activated Vd2 Gamma-delta T cells,Adipose,Amygdala,B lymphocytes not otherwise specified,BDCA-1+ dendritic cells,BDCA-3+ dendritic cells,Bladder,CD56dim NK cells,Central memory cytotoxic T cells,Central memory helper T cells,Cerebellum,Cerebral Cortex,Cytotoxic T cells,Dorsal Root G…
mmu-miR-499-5p	miR-499-5p (and other miRNAs w/seed UAAGACU)	1.773	TargetScan Human	High (predicted)	ELAVL4		Human,Mouse,Rat	Activated Vd1 Gamma-delta T cells,Adipose,Amygdala,B lymphocytes not otherwise specified,Bladder,Brain,Brainstem,Cells not otherwise specified,Cerebellum,Cerebral Cortex,Cytotoxic T cells,Dorsal Root Ganglion,Effector T cells,Epidermis,Granule cells,Heart,Hippocampus,Hypothalamus,Kidney,Large Intestine,Lens,Liver,Mammary Gland,Medulla Oblongata,Neurons not otherwise specified,Olfactory Bulb,Other…
mmu-miR-499-5p	miR-499-5p (and other miRNAs w/seed UAAGACU)	1.773	TargetScan Human	High (predicted)	EPB41L2		Human,Mouse,Rat	Adipose,Amygdala,B lymphocytes not otherwise specified,Bladder,Cerebellum,Cerebral Cortex,Cytotoxic T cells,Dorsal Root Ganglion,Effector T cells,Epidermis,Heart,Hematopoietic progenitor cells,Hippocampus,Hypothalamus,Kidney,Large Intestine,Liver,Lung,Memory B cells,Naive B cells,Olfactory Bulb,Ovary,Pituitary Gland,Placenta,Retina,Skeletal Muscle,Small Intestine,Spleen,Stomach,Substantia Nigra,T…
mmu-miR-499-5p	miR-499-5p (and other miRNAs w/seed UAAGACU)	1.773	TargetScan Human	High (predicted)	GDF9		Human,Mouse,Rat	Activated helper T cells,Adipose,Adrenal Gland,Amygdala,B lymphocytes not otherwise specified,Bladder,Brain,CD56bright NK cells,CD56dim NK cells,Central memory helper T cells,Cerebellum,Cerebral Cortex,Dorsal Root Ganglion,Effector memory helper T cells,Effector memory RA+ cytotoxic T cells,Epidermis,Granulosa cells,Hippocampus,Hypothalamus,Immature monocyte-derived dendritic cells,Immune cells n…
mmu-miR-499-5p	miR-499-5p (and other miRNAs w/seed UAAGACU)	1.773	TargetScan Human	High (predicted)	GRPR	Breast Cancer Regulation by Stathmin1,GPCR-Mediated Integration of Enteroendocrine Signaling Exemplified by an L Cell	Human,Mouse,Rat	Activated CD56bright NK cells,Amygdala,Brain,Brainstem,Cerebral Cortex,Epithelial cells not otherwise specified,Fibroblasts,Hypothalamus,Lung,Mammary Gland,Medulla Oblongata,Neurons not otherwise specified,Other Cells,Other Nervous System,Other Neurons,Pancreas,Prostate Gland,Stomach,J774,Other CNS Cell Lines,Other Colon Cancer Cell Lines,Other Fibroblast cell lines,Other Kidney cell lines,RAW 26…
mmu-miR-499-5p	miR-499-5p (and other miRNAs w/seed UAAGACU)	1.773	TargetScan Human	High (predicted)	GSTZ1	Apelin Adipocyte Signaling Pathway,Aryl Hydrocarbon Receptor Signaling,Glutathione Redox Reactions I,Glutathione-mediated Detoxification,LPS/IL-1 Mediated Inhibition of RXR Function,NRF2-mediated Oxidative Stress Response,Tyrosine Degradation I,Xenobiotic Metabolism AHR Signaling Pathway,Xenobiotic Metabolism CAR Signaling Pathway,Xenobiotic Metabolism General Signaling Pathway,Xenobiotic Metabol…	Human,Mouse,Rat	Activated helper T cells,Adipose,Amygdala,B lymphocytes not otherwise specified,BDCA-1+ dendritic cells,BDCA-3+ dendritic cells,Bladder,Cerebellum,Cerebral Cortex,Cytotoxic T cells,Dorsal Root Ganglion,Effector T cells,Epidermis,Heart,Hippocampus,Hypothalamus,Kidney,Large Intestine,Liver,Lung,Mammary Gland,Memory B cells,Monocyte-derived macrophage,Murine NKT cells,Olfactory Bulb,Ovary,Pancreas,P…
mmu-miR-499-5p	miR-499-5p (and other miRNAs w/seed UAAGACU)	1.773	TargetScan Human	High (predicted)	H2AZ1	Kinetochore Metaphase Signaling Pathway	Human,Mouse,Rat	Activated CD56bright NK cells,Activated CD56dim NK cells,Activated helper T cells,Activated Vd1 Gamma-delta T cells,Activated Vd2 Gamma-delta T cells,Adipose,Amygdala,B lymphocytes not otherwise specified,BDCA-1+ dendritic cells,BDCA-3+ dendritic cells,Bladder,CD56bright NK cells,CD56dim NK cells,Central memory cytotoxic T cells,Central memory helper T cells,Cerebellum,Cerebral Cortex,Cytotoxic T…
mmu-miR-499-5p	miR-499-5p (and other miRNAs w/seed UAAGACU)	1.773	TargetScan Human	High (predicted)	H3-3A/H3-3B	DNA Methylation and Transcriptional Repression Signaling,ERK/MAPK Signaling,HOTAIR Regulatory Pathway,NER Pathway,p38 MAPK Signaling,Protein Kinase A Signaling,Sirtuin Signaling Pathway,Transcriptional Regulatory Network in Embryonic Stem Cells,UVB-Induced MAPK Signaling	Human,Mouse,Rat	Activated CD56bright NK cells,Activated CD56dim NK cells,Activated helper T cells,Activated Vd1 Gamma-delta T cells,Activated Vd2 Gamma-delta T cells,Adipose,Amygdala,B lymphocytes not otherwise specified,BDCA-1+ dendritic cells,BDCA-3+ dendritic cells,Bladder,Brain,CD56bright NK cells,CD56dim NK cells,Central memory cytotoxic T cells,Central memory helper T cells,Cerebellum,Cerebral Cortex,Cytot…
mmu-miR-499-5p	miR-499-5p (and other miRNAs w/seed UAAGACU)	1.773	TargetScan Human	High (predicted)	H4C9	DNA Methylation and Transcriptional Repression Signaling,NER Pathway,Transcriptional Regulatory Network in Embryonic Stem Cells	Human,Mouse,Rat	Adipose,B lymphocytes not otherwise specified,Heart,Large Intestine,Mature monocyte-derived dendritic cells,Ovary,Pituitary Gland,Skeletal Muscle,Vd1 Gamma-delta T cells,CCRF-CEM,MALME-3M
mmu-miR-499-5p	miR-499-5p (and other miRNAs w/seed UAAGACU)	1.773	TargetScan Human	High (predicted)	HNRNPC	Systemic Lupus Erythematosus Signaling	Human,Mouse,Rat	Activated CD56bright NK cells,Activated helper T cells,Activated Vd1 Gamma-delta T cells,Activated Vd2 Gamma-delta T cells,Adipose,Amygdala,B lymphocytes not otherwise specified,BDCA-1+ dendritic cells,BDCA-3+ dendritic cells,Bladder,Central memory cytotoxic T cells,Cerebellum,Cerebral Cortex,Cytotoxic T cells,Dorsal Root Ganglion,Effector memory cytotoxic T cells,Effector memory RA+ cytotoxic T …
mmu-miR-499-5p	miR-499-5p (and other miRNAs w/seed UAAGACU)	1.773	TargetScan Human	High (predicted)	INIP		Human,Mouse,Rat	Adipose,Amygdala,B lymphocytes not otherwise specified,Bladder,Cerebellum,Cerebral Cortex,Cytotoxic T cells,Dorsal Root Ganglion,Effector T cells,Epidermis,Heart,Hippocampus,Hypothalamus,Immature monocyte-derived dendritic cells,Kidney,Large Intestine,Liver,Lung,Mammary Gland,Monocyte-derived macrophage,Olfactory Bulb,Ovary,Pancreas,Pituitary Gland,Placenta,Prostate Gland,Retina,Salivary Gland,Sk…
mmu-miR-499-5p	miR-499-5p (and other miRNAs w/seed UAAGACU)	1.773	TargetScan Human	High (predicted)	LGMN		Human,Mouse,Rat	Adipose,Amygdala,B lymphocytes not otherwise specified,BDCA-1+ dendritic cells,BDCA-3+ dendritic cells,Bladder,Cerebellum,Cerebral Cortex,Cytotoxic T cells,Dorsal Root Ganglion,Effector T cells,Epidermis,Esophagus,Heart,Hippocampus,Hypothalamus,Immature monocyte-derived dendritic cells,Kidney,Large Intestine,Liver,Lung,Lymph node,Mammary Gland,Mature monocyte-derived dendritic cells,Memory B cell…
mmu-miR-499-5p	miR-499-5p (and other miRNAs w/seed UAAGACU)	1.773	TargetScan Human	High (predicted)	LIMA1		Human,Mouse,Rat	Adipose,Amygdala,B lymphocytes not otherwise specified,Bladder,Brain,Cerebellum,Cytotoxic T cells,Dorsal Root Ganglion,Epidermis,Epithelial cells not otherwise specified,Heart,Hippocampus,Hypothalamus,Immune cells not otherwise specified,Kidney,Large Intestine,Liver,Lung,Mammary Gland,Olfactory Bulb,Ovary,Pancreas,Pituitary Gland,Placenta,Prostate Gland,Retina,Salivary Gland,Skeletal Muscle,Small…
mmu-miR-499-5p	miR-499-5p (and other miRNAs w/seed UAAGACU)	1.773	TargetScan Human	High (predicted)	LIPA		Human,Mouse,Rat	Activated CD56bright NK cells,Activated CD56dim NK cells,Activated helper T cells,Activated Vd1 Gamma-delta T cells,Activated Vd2 Gamma-delta T cells,Adipose,Amygdala,B lymphocytes not otherwise specified,BDCA-1+ dendritic cells,BDCA-3+ dendritic cells,Bladder,CD56bright NK cells,CD56dim NK cells,Central memory cytotoxic T cells,Central memory helper T cells,Cerebellum,Cerebral Cortex,Cytotoxic T…
mmu-miR-499-5p	miR-499-5p (and other miRNAs w/seed UAAGACU)	1.773	TargetScan Human	High (predicted)	MAMDC2		Human,Mouse,Rat	Adipose,Amygdala,B lymphocytes not otherwise specified,Bladder,Cerebellum,Cerebral Cortex,Cytotoxic T cells,Dorsal Root Ganglion,Effector T cells,Epidermis,Heart,Hippocampus,Hypothalamus,Kidney,Large Intestine,Liver,Lung,Olfactory Bulb,Ovary,Pancreas,Pituitary Gland,Placenta,Prostate Gland,Retina,Salivary Gland,Skeletal Muscle,Small Intestine,Stomach,Substantia Nigra,Testis,Thymus,Uterus,ACHN,HeL…
mmu-miR-499-5p	miR-499-5p (and other miRNAs w/seed UAAGACU)	1.773	TargetScan Human	High (predicted)	MTX2		Human,Mouse,Rat	Activated CD56bright NK cells,Activated CD56dim NK cells,Activated helper T cells,Activated Vd1 Gamma-delta T cells,Activated Vd2 Gamma-delta T cells,Adipose,Amygdala,B lymphocytes not otherwise specified,BDCA-1+ dendritic cells,BDCA-3+ dendritic cells,Bladder,CD56bright NK cells,Central memory cytotoxic T cells,Central memory helper T cells,Cerebellum,Cerebral Cortex,Cytotoxic T cells,Dorsal Roo…
mmu-miR-499-5p	miR-499-5p (and other miRNAs w/seed UAAGACU)	1.773	TargetScan Human	High (predicted)	NRARP		Human,Mouse,Rat	Adipose,Amygdala,B lymphocytes not otherwise specified,BDCA-1+ dendritic cells,BDCA-3+ dendritic cells,Bladder,Cerebellum,Cerebral Cortex,Cytotoxic T cells,Dorsal Root Ganglion,Effector T cells,Epidermis,Heart,Hematopoietic progenitor cells,Hippocampus,Hypothalamus,Large Intestine,Lung,Lymph node,Mammary Gland,Natural T-regulatory cells,Olfactory Bulb,Other Tissues and Primary Cells,Ovary,Pancrea…
mmu-miR-499-5p	miR-499-5p (and other miRNAs w/seed UAAGACU)	1.773	TargetScan Human	High (predicted)	OSBPL1A		Human,Mouse,Rat	Adipose,Amygdala,Bladder,Brain,Brainstem,Cerebellum,Cerebral Cortex,Cytotoxic T cells,Dorsal Root Ganglion,Effector T cells,Epidermis,Heart,Hippocampus,Hypothalamus,Immune cells not otherwise specified,Kidney,Large Intestine,Liver,Lung,Macrophages not otherwise specified,Mammary Gland,Medulla Oblongata,Monocyte-derived macrophage,Monocytes not otherwise specified,Olfactory Bulb,Ovary,Pituitary Gl…
mmu-miR-499-5p	miR-499-5p (and other miRNAs w/seed UAAGACU)	1.773	TargetScan Human	High (predicted)	P4HA1		Human,Mouse,Rat	Astrocytes,Brain,Cartilage Tissue,Chondrocytes,Fibroblasts,Heart,Large Intestine,Liver,Lung,Memory B cells,Monocyte-derived macrophage,Monocytes not otherwise specified,Murine NKT cells,Naive B cells,Neurons not otherwise specified,Placenta,Skin,Smooth Muscle,Smooth muscle cells not otherwise specified,786-0,A498,A549-ATCC,ACHN,BT-549,CAKI-1,CCRF-CEM,COLO205,DU-145,EKVX,H460,HCC-2998,HCT-116,HCT-…
mmu-miR-499-5p	miR-499-5p (and other miRNAs w/seed UAAGACU)	1.773	TargetScan Human	High (predicted)	PFN2	Actin Cytoskeleton Signaling,Axonal Guidance Signaling,Integrin Signaling,PCP pathway,Regulation of Actin-based Motility by Rho,RhoA Signaling	Human,Mouse,Rat	Adipose,Amygdala,Bladder,Brain,Cerebellum,Cerebral Cortex,Dorsal Root Ganglion,Epidermis,Granule Cell Layer,Granule cells,Heart,Hippocampus,Hypothalamus,Kidney,Large Intestine,Liver,Lung,Memory B cells,Naive B cells,Olfactory Bulb,Other Nervous System,Other Neurons,Ovary,Pancreas,Pituitary Gland,Placenta,Prostate Gland,Purkinje cells,Retina,Skeletal Muscle,Skin,Small Intestine,Spinal Cord,Spleen,…
mmu-miR-499-5p	miR-499-5p (and other miRNAs w/seed UAAGACU)	1.773	TargetScan Human	High (predicted)	POLB	BER pathway	Human,Mouse,Rat	Activated CD56bright NK cells,Activated CD56dim NK cells,Activated helper T cells,Activated Vd1 Gamma-delta T cells,Activated Vd2 Gamma-delta T cells,Adipose,Amygdala,B lymphocytes not otherwise specified,BDCA-1+ dendritic cells,BDCA-3+ dendritic cells,Bladder,Brain,CD56dim NK cells,Central memory cytotoxic T cells,Central memory helper T cells,Cerebellum,Cytotoxic T cells,Dorsal Root Ganglion,Ef…
mmu-miR-499-5p	miR-499-5p (and other miRNAs w/seed UAAGACU)	1.773	TargetScan Human	High (predicted)	PRPSAP1		Human,Mouse,Rat	Activated CD56bright NK cells,Activated CD56dim NK cells,Activated helper T cells,Activated Vd1 Gamma-delta T cells,Activated Vd2 Gamma-delta T cells,Adipose,Amygdala,B lymphocytes not otherwise specified,BDCA-1+ dendritic cells,BDCA-3+ dendritic cells,Bladder,CD56bright NK cells,CD56dim NK cells,Central memory cytotoxic T cells,Central memory helper T cells,Cerebellum,Cerebral Cortex,Cytotoxic T…
mmu-miR-499-5p	miR-499-5p (and other miRNAs w/seed UAAGACU)	1.773	TargetScan Human	High (predicted)	RAB5C	Amyotrophic Lateral Sclerosis Signaling,Caveolar-mediated Endocytosis Signaling,Clathrin-mediated Endocytosis Signaling,Phagosome Maturation,Remodeling of Epithelial Adherens Junctions,Synaptogenesis Signaling Pathway	Human,Mouse,Rat	Adipose,Amygdala,B lymphocytes not otherwise specified,Bladder,Cerebellum,Cerebral Cortex,Cytotoxic T cells,Dorsal Root Ganglion,Effector T cells,Epidermis,Heart,Hippocampus,Hypothalamus,Kidney,Large Intestine,Liver,Lung,Mammary Gland,Memory B cells,Murine NKT cells,Naive B cells,Olfactory Bulb,Ovary,Pancreas,Pituitary Gland,Placenta,Prostate Gland,Retina,Salivary Gland,Skeletal Muscle,Small Inte…
mmu-miR-499-5p	miR-499-5p (and other miRNAs w/seed UAAGACU)	1.773	TargetScan Human	High (predicted)	RCN2		Human,Mouse,Rat	Activated CD56bright NK cells,Activated CD56dim NK cells,Activated helper T cells,Activated Vd1 Gamma-delta T cells,Activated Vd2 Gamma-delta T cells,Adipose,Amygdala,B lymphocytes not otherwise specified,BDCA-1+ dendritic cells,BDCA-3+ dendritic cells,Bladder,CD56bright NK cells,CD56dim NK cells,Central memory cytotoxic T cells,Central memory helper T cells,Cerebellum,Cerebral Cortex,Cytotoxic T…
mmu-miR-499-5p	miR-499-5p (and other miRNAs w/seed UAAGACU)	1.773	TargetScan Human	High (predicted)	SELENOS		Human,Mouse,Rat	Adipose,Amygdala,B lymphocytes not otherwise specified,Bladder,Brain,Cerebellum,Cerebral Cortex,Cytotoxic T cells,Dorsal Root Ganglion,Effector T cells,Epidermis,Heart,Hippocampus,Hypothalamus,Kidney,Large Intestine,Liver,Lung,Mammary Gland,Murine NKT cells,Nucleus Accumbens,Olfactory Bulb,Other Nervous System,Other Organ Systems,Other Tissues and Primary Cells,Ovary,Pancreas,Parietal Lobe,Pituit…
mmu-miR-499-5p	miR-499-5p (and other miRNAs w/seed UAAGACU)	1.773	TargetScan Human	High (predicted)	SINHCAF		Human,Mouse,Rat	Adipose,Amygdala,B lymphocytes not otherwise specified,Bladder,Cerebellum,Cerebral Cortex,Cytotoxic T cells,Dorsal Root Ganglion,Effector T cells,Epidermis,Heart,Hippocampus,Hypothalamus,Kidney,Large Intestine,Liver,Lung,Mammary Gland,Murine NKT cells,Olfactory Bulb,Ovary,Pancreas,Pituitary Gland,Placenta,Prostate Gland,Retina,Salivary Gland,Skeletal Muscle,Small Intestine,Spleen,Stomach,Substant…
mmu-miR-499-5p	miR-499-5p (and other miRNAs w/seed UAAGACU)	1.773	TargetScan Human	High (predicted)	SLC30A4		Human,Mouse,Rat	Adipose,Amygdala,B lymphocytes not otherwise specified,Bladder,Cerebellum,Cerebral Cortex,Dorsal Root Ganglion,Epidermis,Heart,Hippocampus,Hypothalamus,Kidney,Large Intestine,Lung,Mammary Gland,Olfactory Bulb,Other Organ Systems,Ovary,Pancreas,Placenta,Prostate Gland,Retina,Skeletal Muscle,Small Intestine,Spleen,Substantia Nigra,Testis,Thymus,Uterus,HMC-1,J774,RAW 264.7,RBL-2H3
mmu-miR-499-5p	miR-499-5p (and other miRNAs w/seed UAAGACU)	1.773	TargetScan Human	High (predicted)	SOCS6	Acute Phase Response Signaling,Growth Hormone Signaling,IGF-1 Signaling,JAK/Stat Signaling,Prolactin Signaling,Role of JAK2 in Hormone-like Cytokine Signaling,STAT3 Pathway,Type I Diabetes Mellitus Signaling,Type II Diabetes Mellitus Signaling	Human,Mouse,Rat	Activated CD56bright NK cells,Activated Vd1 Gamma-delta T cells,Adipose,Amygdala,B lymphocytes not otherwise specified,BDCA-1+ dendritic cells,BDCA-3+ dendritic cells,Bladder,CD56dim NK cells,Central memory helper T cells,Cerebellum,Cerebral Cortex,Cytotoxic T cells,Dermis,Dorsal Root Ganglion,Effector memory RA+ cytotoxic T cells,Effector T cells,Epidermis,Heart,Hippocampus,Hypothalamus,Immature…
mmu-miR-499-5p	miR-499-5p (and other miRNAs w/seed UAAGACU)	1.773	TargetScan Human,miRecords	Experimentally Observed,Moderate (predicted)	SOX6	Wnt/β-catenin Signaling	Human,Mouse,Rat	Adipose,BDCA-1+ dendritic cells,BDCA-3+ dendritic cells,Brain,Central memory cytotoxic T cells,Effector memory cytotoxic T cells,Effector memory RA+ cytotoxic T cells,Embryonic stem cells,Epidermis,Hematopoietic progenitor cells,Hypothalamus,Kidney,Liver,Mature monocyte-derived dendritic cells,Monocyte-derived macrophage,Naive helper T cells,Natural T-regulatory cells,Other Cells,Other Organ Syst…
mmu-miR-499-5p	miR-499-5p (and other miRNAs w/seed UAAGACU)	1.773	TargetScan Human	High (predicted)	TMEM47		Human,Mouse,Rat	Adipose,Amygdala,B lymphocytes not otherwise specified,Bladder,Cerebellum,Cerebral Cortex,Cytotoxic T cells,Dorsal Root Ganglion,Effector T cells,Epidermis,Heart,Hippocampus,Hypothalamus,Kidney,Large Intestine,Lung,Mammary Gland,Olfactory Bulb,Ovary,Pancreas,Pituitary Gland,Placenta,Prostate Gland,Retina,Salivary Gland,Skeletal Muscle,Small Intestine,Stomach,Substantia Nigra,Testis,Thymus,A498,BT…
mmu-miR-499-5p	miR-499-5p (and other miRNAs w/seed UAAGACU)	1.773	TargetScan Human	High (predicted)	TRUB1		Human,Mouse,Rat	Activated helper T cells,Adipose,Amygdala,B lymphocytes not otherwise specified,BDCA-1+ dendritic cells,BDCA-3+ dendritic cells,Bladder,Central memory cytotoxic T cells,Cerebellum,Cerebral Cortex,Cytotoxic T cells,Dorsal Root Ganglion,Effector memory cytotoxic T cells,Effector memory RA+ cytotoxic T cells,Effector T cells,Epidermis,Heart,Hippocampus,Hypothalamus,Immature monocyte-derived dendriti…
mmu-miR-499-5p	miR-499-5p (and other miRNAs w/seed UAAGACU)	1.773	TargetScan Human	High (predicted)	TVP23B		Human,Mouse,Rat	Adipose,Amygdala,B lymphocytes not otherwise specified,Bladder,Cerebellum,Cerebral Cortex,Cytotoxic T cells,Dorsal Root Ganglion,Effector T cells,Epidermis,Heart,Hippocampus,Hypothalamus,Kidney,Large Intestine,Liver,Lung,Mammary Gland,Olfactory Bulb,Ovary,Pancreas,Pituitary Gland,Placenta,Prostate Gland,Retina,Salivary Gland,Skeletal Muscle,Small Intestine,Spleen,Stomach,Substantia Nigra,Testis,T…
mmu-miR-499-5p	miR-499-5p (and other miRNAs w/seed UAAGACU)	1.773	TargetScan Human	High (predicted)	UBE2V2	Hypoxia Signaling in the Cardiovascular System,Protein Ubiquitination Pathway	Human,Mouse,Rat	Activated CD56bright NK cells,Activated CD56dim NK cells,Activated helper T cells,Activated Vd1 Gamma-delta T cells,Activated Vd2 Gamma-delta T cells,Adipose,Amygdala,B lymphocytes not otherwise specified,BDCA-1+ dendritic cells,BDCA-3+ dendritic cells,Bladder,Brain,CD56dim NK cells,Central memory cytotoxic T cells,Central memory helper T cells,Cerebellum,Cerebral Cortex,Cytotoxic T cells,Dorsal …
mmu-miR-499-5p	miR-499-5p (and other miRNAs w/seed UAAGACU)	1.773	TargetScan Human	High (predicted)	UFM1		Human,Mouse,Rat	Activated CD56bright NK cells,Activated CD56dim NK cells,Activated helper T cells,Activated Vd1 Gamma-delta T cells,Activated Vd2 Gamma-delta T cells,Adipose,Amygdala,B lymphocytes not otherwise specified,BDCA-1+ dendritic cells,BDCA-3+ dendritic cells,Bladder,CD56bright NK cells,CD56dim NK cells,Central memory cytotoxic T cells,Central memory helper T cells,Cerebellum,Cerebral Cortex,Cytotoxic T…
mmu-miR-499-5p	miR-499-5p (and other miRNAs w/seed UAAGACU)	1.773	TargetScan Human	High (predicted)	USP45	Protein Ubiquitination Pathway	Human,Mouse,Rat	Adipose,Amygdala,B lymphocytes not otherwise specified,BDCA-1+ dendritic cells,BDCA-3+ dendritic cells,Bladder,Central memory cytotoxic T cells,Cerebellum,Cerebral Cortex,Cytotoxic T cells,Dorsal Root Ganglion,Effector memory cytotoxic T cells,Effector memory RA+ cytotoxic T cells,Effector T cells,Epidermis,Heart,Hippocampus,Hypothalamus,Immature monocyte-derived dendritic cells,Kidney,Large Inte…
mmu-miR-499-5p	miR-499-5p (and other miRNAs w/seed UAAGACU)	1.773	TargetScan Human	High (predicted)	ZNF24		Human,Mouse,Rat	Activated Vd1 Gamma-delta T cells,Activated Vd2 Gamma-delta T cells,Adipose,Amygdala,BDCA-1+ dendritic cells,BDCA-3+ dendritic cells,Central memory cytotoxic T cells,Cerebellum,Cytotoxic T cells,Dorsal Root Ganglion,Effector memory cytotoxic T cells,Effector memory helper T cells,Effector memory RA+ cytotoxic T cells,Effector T cells,Heart,Hippocampus,Hypothalamus,Immature monocyte-derived dendri…
mmu-miR-499-5p	miR-499-5p (and other miRNAs w/seed UAAGACU)	1.773	TargetScan Human	High (predicted)	ZNRF2		Human,Mouse,Rat	Adipose,B lymphocytes not otherwise specified,BDCA-1+ dendritic cells,BDCA-3+ dendritic cells,Bladder,Brain,Cerebral Cortex,Cytotoxic T cells,Dorsal Root Ganglion,Effector memory cytotoxic T cells,Effector memory RA+ cytotoxic T cells,Effector T cells,Epidermis,Immature monocyte-derived dendritic cells,Kidney,Large Intestine,Liver,Lung,Mammary Gland,Mature monocyte-derived dendritic cells,Monocyt…
mmu-miR-682	miR-682 (miRNAs w/seed UGCAGUC)	-1.43	TargetScan Human	High (predicted)	ABCD1		Human,Mouse,Rat	Adipose,Adrenal Gland,Amygdala,B lymphocytes not otherwise specified,Bladder,Brain,Brainstem,Cerebellum,Cerebral Cortex,Cytotoxic T cells,Dorsal Root Ganglion,Effector T cells,Epidermis,Heart,Hippocampus,Hypothalamus,Kidney,Large Intestine,Liver,Lung,Macrophages not otherwise specified,Mammary Gland,Murine NKT cells,Olfactory Bulb,Other Nervous System,Other Neurons,Other Organ Systems,Ovary,Pancr…
mmu-miR-682	miR-682 (miRNAs w/seed UGCAGUC)	-1.43	TargetScan Human	High (predicted)	ARL1		Human,Mouse,Rat	Activated CD56bright NK cells,Activated CD56dim NK cells,Activated helper T cells,Activated Vd1 Gamma-delta T cells,Activated Vd2 Gamma-delta T cells,Adipose,Amygdala,B lymphocytes not otherwise specified,BDCA-1+ dendritic cells,BDCA-3+ dendritic cells,Bladder,Brain,Central memory cytotoxic T cells,Central memory helper T cells,Cerebellum,Cerebral Cortex,Cytotoxic T cells,Dorsal Root Ganglion,Eff…
mmu-miR-682	miR-682 (miRNAs w/seed UGCAGUC)	-1.43	TargetScan Human	High (predicted)	ARL8B		Human,Mouse,Rat	Adipose,Amygdala,B lymphocytes not otherwise specified,Bladder,Cerebellum,Cerebral Cortex,Cytotoxic T cells,Dorsal Root Ganglion,Effector T cells,Epidermis,Heart,Hippocampus,Hypothalamus,Kidney,Large Intestine,Liver,Lung,Mammary Gland,Murine NKT cells,Olfactory Bulb,Ovary,Pancreas,Pituitary Gland,Placenta,Prostate Gland,Retina,Salivary Gland,Skeletal Muscle,Small Intestine,Spleen,Stomach,Substant…
mmu-miR-682	miR-682 (miRNAs w/seed UGCAGUC)	-1.43	TargetScan Human	High (predicted)	ATP11C		Human,Mouse,Rat	Activated helper T cells,B lymphocytes not otherwise specified,BDCA-1+ dendritic cells,BDCA-3+ dendritic cells,Brain,Central memory cytotoxic T cells,Effector memory cytotoxic T cells,Effector memory RA+ cytotoxic T cells,Heart,Hematopoietic progenitor cells,Immature monocyte-derived dendritic cells,Immune cells not otherwise specified,Kidney,Large Intestine,Liver,Lung,Lymph node,Mature monocyte-…
mmu-miR-682	miR-682 (miRNAs w/seed UGCAGUC)	-1.43	TargetScan Human	High (predicted)	BCL7A		Human,Mouse,Rat	Adipose,Amygdala,B lymphocytes not otherwise specified,Bladder,Cerebellum,Cerebral Cortex,Cytotoxic T cells,Dorsal Root Ganglion,Effector T cells,Epidermis,Heart,Hippocampus,Hypothalamus,Kidney,Large Intestine,Liver,Lung,Mammary Gland,Memory B cells,Naive B cells,Olfactory Bulb,Ovary,Pancreas,Pituitary Gland,Placenta,Prostate Gland,Retina,Skeletal Muscle,Small Intestine,Spleen,Stomach,Substantia …
mmu-miR-682	miR-682 (miRNAs w/seed UGCAGUC)	-1.43	TargetScan Human	High (predicted)	BLOC1S3		Human,Mouse,Rat	Adipose,Amygdala,B lymphocytes not otherwise specified,Bladder,Cerebellum,Cerebral Cortex,Cytotoxic T cells,Dorsal Root Ganglion,Effector T cells,Epidermis,Heart,Hippocampus,Hypothalamus,Kidney,Large Intestine,Liver,Lung,Mammary Gland,Olfactory Bulb,Ovary,Pancreas,Pituitary Gland,Placenta,Prostate Gland,Retina,Salivary Gland,Skeletal Muscle,Small Intestine,Spleen,Stomach,Substantia Nigra,Testis,T…
mmu-miR-682	miR-682 (miRNAs w/seed UGCAGUC)	-1.43	TargetScan Human	High (predicted)	BMPR1A	Adipogenesis pathway,BMP signaling pathway,Cardiomyocyte Differentiation via BMP Receptors,Factors Promoting Cardiogenesis in Vertebrates,Human Embryonic Stem Cell Pluripotency,Iron homeostasis signaling pathway,Molecular Mechanisms of Cancer,Mouse Embryonic Stem Cell Pluripotency,NF-κB Signaling,Osteoarthritis Pathway,PTEN Signaling,Role of NANOG in Mammalian Embryonic Stem Cell Pluripotency,Rol…	Human,Mouse,Rat	Activated Vd1 Gamma-delta T cells,Activated Vd2 Gamma-delta T cells,Adipose,Adrenal Gland,Amygdala,Astrocytes,Bladder,Bone marrow-derived macrophages,Brain,Brainstem,CD4+ T-lymphocytes,Central memory cytotoxic T cells,Central memory helper T cells,Cerebellum,Cerebral Cortex,Cerebral Ventricles,Choroid Plexus,Cornea,Cytotoxic T cells,Dorsal Root Ganglion,Effector memory cytotoxic T cells,Effector …
mmu-miR-682	miR-682 (miRNAs w/seed UGCAGUC)	-1.43	TargetScan Human	High (predicted)	CCT6A		Human,Mouse,Rat	Activated CD56bright NK cells,Activated CD56dim NK cells,Activated helper T cells,Activated Vd1 Gamma-delta T cells,Activated Vd2 Gamma-delta T cells,Adipose,Amygdala,B lymphocytes not otherwise specified,BDCA-1+ dendritic cells,BDCA-3+ dendritic cells,Bladder,Central memory helper T cells,Cerebellum,Cerebral Cortex,Cytotoxic T cells,Dorsal Root Ganglion,Effector memory cytotoxic T cells,Effector…
mmu-miR-682	miR-682 (miRNAs w/seed UGCAGUC)	-1.43	TargetScan Human	High (predicted)	CERS5		Human,Mouse,Rat	Activated helper T cells,BDCA-1+ dendritic cells,BDCA-3+ dendritic cells,Brain,Central memory cytotoxic T cells,Cerebellum,Dendritic cells not otherwise specified,Dorsal Root Ganglion,Effector memory cytotoxic T cells,Effector memory RA+ cytotoxic T cells,Epithelial cells not otherwise specified,Fibroblasts,Heart,Hematopoietic progenitor cells,Immature monocyte-derived dendritic cells,Kidney,Live…
mmu-miR-682	miR-682 (miRNAs w/seed UGCAGUC)	-1.43	TargetScan Human	High (predicted)	CHMP1B		Human,Mouse,Rat	Activated CD56bright NK cells,Activated helper T cells,Activated Vd1 Gamma-delta T cells,Activated Vd2 Gamma-delta T cells,Adipose,Amygdala,B lymphocytes not otherwise specified,BDCA-1+ dendritic cells,BDCA-3+ dendritic cells,Bladder,CD56bright NK cells,Central memory cytotoxic T cells,Central memory helper T cells,Cerebellum,Cerebral Cortex,Cytotoxic T cells,Dorsal Root Ganglion,Effector memory …
mmu-miR-682	miR-682 (miRNAs w/seed UGCAGUC)	-1.43	TargetScan Human	High (predicted)	COL2A1	Apelin Liver Signaling Pathway,Atherosclerosis Signaling,Dendritic Cell Maturation,GP6 Signaling Pathway,Hepatic Fibrosis / Hepatic Stellate Cell Activation,Hepatic Fibrosis Signaling Pathway,Intrinsic Prothrombin Activation Pathway,Natural Killer Cell Signaling,Osteoarthritis Pathway	Human,Mouse,Rat	Activated Vd2 Gamma-delta T cells,Cartilage Tissue,CD56dim NK cells,Chondrocytes,Dorsal Root Ganglion,Embryonic stem cells,Monocyte-derived macrophage,Monocytes not otherwise specified,Other Cells,Other Organ Systems,Other Tissues and Primary Cells,Smooth Muscle,Vascular smooth muscle cells,K-562,Other Cell Line,THP-1,UACC-62
mmu-miR-682	miR-682 (miRNAs w/seed UGCAGUC)	-1.43	TargetScan Human	High (predicted)	COX4I1	Mitochondrial Dysfunction,Oxidative Phosphorylation	Human,Mouse,Rat	Activated Vd1 Gamma-delta T cells,Activated Vd2 Gamma-delta T cells,Adipose,Amygdala,Astrocytes,B lymphocytes not otherwise specified,BDCA-1+ dendritic cells,BDCA-3+ dendritic cells,Bladder,Brain,CD56bright NK cells,CD56dim NK cells,Central memory cytotoxic T cells,Cerebellum,Cerebral Cortex,Cytotoxic T cells,Dorsal Root Ganglion,Effector memory cytotoxic T cells,Effector memory RA+ cytotoxic T c…
mmu-miR-682	miR-682 (miRNAs w/seed UGCAGUC)	-1.43	TargetScan Human	High (predicted)	CPLX2	Huntington's Disease Signaling,Synaptogenesis Signaling Pathway	Human,Mouse,Rat	Adipose,Amygdala,Astrocytes,B lymphocytes not otherwise specified,Beta islet cells,Bladder,Brain,Cerebellum,Cerebral Cortex,Dorsal Root Ganglion,Epidermis,Heart,Hippocampus,Hypothalamus,Kidney,Liver,Olfactory Bulb,Other Nervous System,Other Neurons,Ovary,Pancreas,Pituitary Gland,Placenta,Prostate Gland,Retina,Salivary Gland,Skeletal Muscle,Small Intestine,Spleen,Stomach,Striatum,Substantia Nigra,…
mmu-miR-682	miR-682 (miRNAs w/seed UGCAGUC)	-1.43	TargetScan Human	High (predicted)	DIPK1A		Human,Mouse,Rat	Adipose,Amygdala,B lymphocytes not otherwise specified,Bladder,Cerebellum,Cerebral Cortex,Cytotoxic T cells,Dorsal Root Ganglion,Effector T cells,Epidermis,Heart,Hippocampus,Hypothalamus,Kidney,Large Intestine,Liver,Lung,Mammary Gland,Olfactory Bulb,Ovary,Pancreas,Pituitary Gland,Placenta,Prostate Gland,Retina,Salivary Gland,Skeletal Muscle,Small Intestine,Spleen,Stomach,Substantia Nigra,Testis,T…
mmu-miR-682	miR-682 (miRNAs w/seed UGCAGUC)	-1.43	TargetScan Human	High (predicted)	EDDM3B		Human,Mouse,Rat	Adipose,Amygdala,B lymphocytes not otherwise specified,Bladder,Cerebellum,Cerebral Cortex,Cytotoxic T cells,Dorsal Root Ganglion,Effector T cells,Epidermis,Heart,Hippocampus,Hypothalamus,Kidney,Large Intestine,Liver,Lung,Mammary Gland,Olfactory Bulb,Ovary,Pancreas,Pituitary Gland,Placenta,Retina,Salivary Gland,Skeletal Muscle,Small Intestine,Spleen,Substantia Nigra,Testis,Thymus,Uterus
mmu-miR-682	miR-682 (miRNAs w/seed UGCAGUC)	-1.43	TargetScan Human	High (predicted)	GADD45B	ATM Signaling,GADD45 Signaling,Hereditary Breast Cancer Signaling,p53 Signaling,Senescence Pathway,Sirtuin Signaling Pathway	Human,Mouse,Rat	Adipose,Amygdala,B lymphocytes not otherwise specified,Bladder,Bone marrow-derived dendritic cells,Brain,Cerebellum,Cerebral Cortex,Cytotoxic T cells,Dorsal Root Ganglion,Effector memory helper T cells,Effector T cells,Epidermis,Heart,Hippocampus,Hypothalamus,Kidney,Large Intestine,Liver,Lung,Mammary Gland,Mature monocyte-derived dendritic cells,Murine NKT cells,Neutrophils,Olfactory Bulb,Other E…
mmu-miR-682	miR-682 (miRNAs w/seed UGCAGUC)	-1.43	TargetScan Human	High (predicted)	GLI3	Axonal Guidance Signaling,Basal Cell Carcinoma Signaling,Corticotropin Releasing Hormone Signaling,Hepatic Fibrosis Signaling Pathway,Osteoarthritis Pathway,Protein Kinase A Signaling,Regulation Of The Epithelial Mesenchymal Transition In Development Pathway,Sonic Hedgehog Signaling	Human,Mouse,Rat	Amygdala,Bladder,Brain,CD56dim NK cells,Cerebellum,Cerebral Cortex,Endothelial cells not otherwise specified,Epidermis,Heart,Hypothalamus,Large Intestine,Liver,Neutrophils,Other Tissues and Primary Cells,Ovary,Placenta,Skeletal Muscle,Stomach,Stromal cells,Subventricular Zone,Thymus,Uterus,A498,ACHN,BT-549,H460,HeLa,Hep3B,HOP-62,HS 578T,HuH7,LNCaP cells,LOX IMVI,M14,MDA-MB-435,Other Cell Line,Oth…
mmu-miR-682	miR-682 (miRNAs w/seed UGCAGUC)	-1.43	TargetScan Human	High (predicted)	H4C9	DNA Methylation and Transcriptional Repression Signaling,NER Pathway,Transcriptional Regulatory Network in Embryonic Stem Cells	Human,Mouse,Rat	Adipose,B lymphocytes not otherwise specified,Heart,Large Intestine,Mature monocyte-derived dendritic cells,Ovary,Pituitary Gland,Skeletal Muscle,Vd1 Gamma-delta T cells,CCRF-CEM,MALME-3M
mmu-miR-682	miR-682 (miRNAs w/seed UGCAGUC)	-1.43	TargetScan Human	High (predicted)	HIPK3		Human,Mouse,Rat	Activated helper T cells,Activated Vd1 Gamma-delta T cells,Activated Vd2 Gamma-delta T cells,Adipose,Amygdala,B lymphocytes not otherwise specified,BDCA-1+ dendritic cells,BDCA-3+ dendritic cells,Bladder,Central memory cytotoxic T cells,Central memory helper T cells,Cerebellum,Cytotoxic T cells,Dorsal Root Ganglion,Effector memory cytotoxic T cells,Effector memory helper T cells,Effector memory R…
mmu-miR-682	miR-682 (miRNAs w/seed UGCAGUC)	-1.43	TargetScan Human	High (predicted)	KCNB2		Human,Mouse,Rat	Adipose,Amygdala,Beta islet cells,Brain,CD56bright NK cells,Cerebellum,Cerebral Cortex,Cytotoxic T cells,Dorsal Root Ganglion,Effector T cells,Epidermis,Heart,Hippocampus,Hypothalamus,Kidney,Large Intestine,Liver,Lung,Mammary Gland,Naive helper T cells,Neurons not otherwise specified,Olfactory Bulb,Other Cells,Other Nervous System,Other Neurons,Other Organ Systems,Ovary,Pancreas,Pituitary Gland,P…
mmu-miR-682	miR-682 (miRNAs w/seed UGCAGUC)	-1.43	TargetScan Human	High (predicted)	KPNA1	RAN Signaling	Human,Mouse,Rat	Activated CD56bright NK cells,Activated CD56dim NK cells,Activated helper T cells,Activated Vd1 Gamma-delta T cells,Activated Vd2 Gamma-delta T cells,Adipose,Adrenal Gland,Amygdala,B lymphocytes not otherwise specified,BDCA-1+ dendritic cells,BDCA-3+ dendritic cells,Bladder,Brain,Central memory cytotoxic T cells,Central memory helper T cells,Cerebellum,Cerebral Cortex,Cytotoxic T cells,Dorsal Roo…
mmu-miR-682	miR-682 (miRNAs w/seed UGCAGUC)	-1.43	TargetScan Human	High (predicted)	LTA4H	Eicosanoid Signaling,Leukotriene Biosynthesis	Human,Mouse,Rat	Adipose,Amygdala,B lymphocytes not otherwise specified,Bladder,Blood platelets,Cerebellum,Cerebral Cortex,Cytotoxic T cells,Dorsal Root Ganglion,Effector T cells,Endothelial cells not otherwise specified,Epidermis,Fibroblasts,Heart,Hematopoietic progenitor cells,Hippocampus,HUVEC cells,Hypothalamus,Immune cells not otherwise specified,Kidney,Langerhans cells,Large Intestine,Liver,Lung,Lymphocytes…
mmu-miR-682	miR-682 (miRNAs w/seed UGCAGUC)	-1.43	TargetScan Human	High (predicted)	MAN1A1		Human,Mouse,Rat	Activated CD56bright NK cells,Activated CD56dim NK cells,Activated helper T cells,Activated Vd1 Gamma-delta T cells,Activated Vd2 Gamma-delta T cells,Adipose,Amygdala,B lymphocytes not otherwise specified,BDCA-1+ dendritic cells,BDCA-3+ dendritic cells,Bladder,Central memory cytotoxic T cells,Central memory helper T cells,Cerebellum,Cerebral Cortex,Cytotoxic T cells,Dorsal Root Ganglion,Effector …
mmu-miR-682	miR-682 (miRNAs w/seed UGCAGUC)	-1.43	TargetScan Human	High (predicted)	MPP6	Sertoli Cell-Sertoli Cell Junction Signaling	Human,Mouse,Rat	Adipose,Amygdala,B lymphocytes not otherwise specified,Bladder,Cerebellum,Cerebral Cortex,Cytotoxic T cells,Dorsal Root Ganglion,Effector T cells,Epidermis,Heart,Hippocampus,Hypothalamus,Kidney,Large Intestine,Liver,Lung,Mammary Gland,Olfactory Bulb,Ovary,Pituitary Gland,Placenta,Prostate Gland,Retina,Salivary Gland,Skeletal Muscle,Small Intestine,Spleen,Stomach,Substantia Nigra,Testis,Thymus,Ute…
mmu-miR-682	miR-682 (miRNAs w/seed UGCAGUC)	-1.43	TargetScan Human	High (predicted)	MTHFS	Folate Transformations I	Human,Mouse,Rat	Activated CD56bright NK cells,Activated helper T cells,Activated Vd1 Gamma-delta T cells,Activated Vd2 Gamma-delta T cells,Adipose,Amygdala,B lymphocytes not otherwise specified,BDCA-1+ dendritic cells,BDCA-3+ dendritic cells,Bladder,CD56bright NK cells,Central memory cytotoxic T cells,Central memory helper T cells,Cerebellum,Cerebral Cortex,Cytotoxic T cells,Dorsal Root Ganglion,Effector memory …
mmu-miR-682	miR-682 (miRNAs w/seed UGCAGUC)	-1.43	TargetScan Human	High (predicted)	NGF	Axonal Guidance Signaling,BEX2 Signaling Pathway,CDK5 Signaling,ERK5 Signaling,Human Embryonic Stem Cell Pluripotency,Huntington's Disease Signaling,Macropinocytosis Signaling,Neuroinflammation Signaling Pathway,Neurotrophin/TRK Signaling,NF-κB Signaling,NGF Signaling,PEDF Signaling,Thyroid Cancer Signaling	Human,Mouse,Rat	Adipocytes,Adipose,Astrocytes,Beta islet cells,Brain,Cells not otherwise specified,Cerebral Cortex,Dermis,Eosinophils,Granule Cell Layer,Granulosa cells,Hippocampus,Immune cells not otherwise specified,Keratinocytes,Kidney,Liver,Lymph node,Lymphocytes not otherwise specified,Mast cells,Neurons not otherwise specified,Olfactory Bulb,Other Bone marrow cells,Other Cells,Other Nervous System,Other Or…
mmu-miR-682	miR-682 (miRNAs w/seed UGCAGUC)	-1.43	TargetScan Human	High (predicted)	NID2		Human,Mouse,Rat	Adipose,CD56dim NK cells,Epidermis,Heart,Kidney,Lung,Ovary,Pituitary Gland,Placenta,Skeletal Muscle,Smooth Muscle,Uterus,Vascular smooth muscle cells,Vd1 Gamma-delta T cells,786-0,EKVX,H460,HOP-62,IGROV1,J774,NCI-ADR-RES,NCI-H522,Other Cell Line,OVCAR-3,OVCAR-4,RXF-393,SF-295,SF-539,SK-OV-3,SNB-75
mmu-miR-682	miR-682 (miRNAs w/seed UGCAGUC)	-1.43	TargetScan Human	High (predicted)	PDRG1		Human,Mouse,Rat	Activated helper T cells,Adipose,Amygdala,B lymphocytes not otherwise specified,BDCA-1+ dendritic cells,BDCA-3+ dendritic cells,Bladder,Central memory cytotoxic T cells,Cerebellum,Cerebral Cortex,Cytotoxic T cells,Dorsal Root Ganglion,Effector memory cytotoxic T cells,Effector memory RA+ cytotoxic T cells,Effector T cells,Epidermis,Heart,Hippocampus,Hypothalamus,Immature monocyte-derived dendriti…
mmu-miR-682	miR-682 (miRNAs w/seed UGCAGUC)	-1.43	TargetScan Human	High (predicted)	PIGK		Human,Mouse,Rat	Activated CD56bright NK cells,Activated CD56dim NK cells,Activated helper T cells,Activated Vd1 Gamma-delta T cells,Activated Vd2 Gamma-delta T cells,Adipose,Amygdala,B lymphocytes not otherwise specified,BDCA-1+ dendritic cells,BDCA-3+ dendritic cells,Bladder,Central memory cytotoxic T cells,Central memory helper T cells,Cerebellum,Cerebral Cortex,Cytotoxic T cells,Dorsal Root Ganglion,Effector …
mmu-miR-682	miR-682 (miRNAs w/seed UGCAGUC)	-1.43	TargetScan Human	High (predicted)	PPP2CA	AMPK Signaling,ATM Signaling,BEX2 Signaling Pathway,Breast Cancer Regulation by Stathmin1,Cardiac β-adrenergic Signaling,CDK5 Signaling,Cell Cycle Regulation by BTG Family Proteins,Ceramide Signaling,CTLA4 Signaling in Cytotoxic T Lymphocytes,Cyclins and Cell Cycle Regulation,Dopamine Receptor Signaling,Dopamine-DARPP32 Feedback in cAMP Signaling,ERK/MAPK Signaling,HIPPO signaling,ILK Signaling,I…	Human,Mouse,Rat	Activated CD56bright NK cells,Activated CD56dim NK cells,Activated helper T cells,Activated Vd1 Gamma-delta T cells,Activated Vd2 Gamma-delta T cells,Adipose,Amygdala,B lymphocytes not otherwise specified,BDCA-1+ dendritic cells,BDCA-3+ dendritic cells,Bladder,Brain,CD56bright NK cells,CD56dim NK cells,Central memory cytotoxic T cells,Central memory helper T cells,Cerebellum,Cerebral Cortex,Cytot…
mmu-miR-682	miR-682 (miRNAs w/seed UGCAGUC)	-1.43	TargetScan Human	High (predicted)	PRPF18	Spliceosomal Cycle,Systemic Lupus Erythematosus Signaling	Human,Mouse,Rat	Activated CD56bright NK cells,Activated CD56dim NK cells,Activated helper T cells,Activated Vd1 Gamma-delta T cells,Activated Vd2 Gamma-delta T cells,Adipose,Amygdala,B lymphocytes not otherwise specified,BDCA-1+ dendritic cells,BDCA-3+ dendritic cells,Bladder,CD56bright NK cells,CD56dim NK cells,Central memory cytotoxic T cells,Central memory helper T cells,Cerebellum,Cerebral Cortex,Cytotoxic T…
mmu-miR-682	miR-682 (miRNAs w/seed UGCAGUC)	-1.43	TargetScan Human	High (predicted)	RAB22A	AMPK Signaling	Human,Mouse,Rat	Activated CD56bright NK cells,Activated CD56dim NK cells,Activated helper T cells,Activated Vd1 Gamma-delta T cells,Activated Vd2 Gamma-delta T cells,Adipose,Amygdala,B lymphocytes not otherwise specified,BDCA-1+ dendritic cells,BDCA-3+ dendritic cells,Bladder,CD56bright NK cells,CD56dim NK cells,Central memory cytotoxic T cells,Central memory helper T cells,Cerebellum,Cerebral Cortex,Cytotoxic T…
mmu-miR-682	miR-682 (miRNAs w/seed UGCAGUC)	-1.43	TargetScan Human	High (predicted)	RCOR1	HOTAIR Regulatory Pathway,Huntington's Disease Signaling,Sumoylation Pathway	Human,Mouse,Rat	Activated CD56bright NK cells,Activated CD56dim NK cells,Activated helper T cells,Activated Vd1 Gamma-delta T cells,Activated Vd2 Gamma-delta T cells,Adipose,Amygdala,B lymphocytes not otherwise specified,BDCA-1+ dendritic cells,BDCA-3+ dendritic cells,Bladder,CD56bright NK cells,CD56dim NK cells,Central memory cytotoxic T cells,Central memory helper T cells,Cerebellum,Cerebral Cortex,Cytotoxic T…
mmu-miR-682	miR-682 (miRNAs w/seed UGCAGUC)	-1.43	TargetScan Human	High (predicted)	RHOC	Actin Nucleation by ARP-WASP Complex,Cardiac Hypertrophy Signaling,Cholecystokinin/Gastrin-mediated Signaling,Colorectal Cancer Metastasis Signaling,CXCR4 Signaling,Germ Cell-Sertoli Cell Junction Signaling,Glioblastoma Multiforme Signaling,Glioma Invasiveness Signaling,Gαq Signaling,Hepatic Fibrosis Signaling Pathway,HMGB1 Signaling,HOTAIR Regulatory Pathway,IL-8 Signaling,ILK Signaling,Integrin…	Human,Mouse,Rat	Activated CD56bright NK cells,Activated CD56dim NK cells,Activated Vd1 Gamma-delta T cells,Activated Vd2 Gamma-delta T cells,Adipose,BDCA-1+ dendritic cells,BDCA-3+ dendritic cells,Bladder,CD56bright NK cells,CD56dim NK cells,Central memory cytotoxic T cells,Cytotoxic T cells,Dorsal Root Ganglion,Effector memory cytotoxic T cells,Effector memory helper T cells,Effector memory RA+ cytotoxic T cell…
mmu-miR-682	miR-682 (miRNAs w/seed UGCAGUC)	-1.43	TargetScan Human	High (predicted)	SLC16A4		Human,Mouse,Rat	Adipocytes,Adipose,Beta islet cells,Memory B cells,Other Nervous System,Other Tissues and Primary Cells,Pancreas,Skeletal Muscle,Vd1 Gamma-delta T cells,A498,A549-ATCC,ACHN,CAKI-1,COLO205,H460,HOP-62,HOP-92,HT29,IGROV1,M14,MALME-3M,MCF7,MDA-MB-231,MDA-MB-435,OVCAR-5,SF-295,SK-MEL-2,SK-MEL-28,SK-MEL-5,SNB-75,U251,UACC-257,UACC-62,UO-31
mmu-miR-682	miR-682 (miRNAs w/seed UGCAGUC)	-1.43	TargetScan Human	High (predicted)	SPTLC1	Ceramide Biosynthesis,Endocannabinoid Cancer Inhibition Pathway	Human,Mouse,Rat	Activated CD56bright NK cells,Activated CD56dim NK cells,Activated helper T cells,Activated Vd1 Gamma-delta T cells,Activated Vd2 Gamma-delta T cells,Adipose,Amygdala,B lymphocytes not otherwise specified,BDCA-1+ dendritic cells,BDCA-3+ dendritic cells,Bladder,Brain,CD56bright NK cells,CD56dim NK cells,Central memory cytotoxic T cells,Central memory helper T cells,Cerebellum,Cytotoxic T cells,Dor…
mmu-miR-682	miR-682 (miRNAs w/seed UGCAGUC)	-1.43	TargetScan Human	High (predicted)	SUCLA2	TCA Cycle II (Eukaryotic)	Human,Mouse,Rat	Adipose,Amygdala,B lymphocytes not otherwise specified,Bladder,Brain,Cerebellum,Cerebral Cortex,Cytotoxic T cells,Dorsal Root Ganglion,Effector T cells,Epidermis,Heart,Hippocampus,Hypothalamus,Kidney,Large Intestine,Liver,Lung,Lymph node,Mammary Gland,Memory B cells,Naive B cells,Olfactory Bulb,Other Tissues and Primary Cells,Ovary,Pancreas,Peripheral blood leukocytes not otherwise specified,Pitu…
mmu-miR-682	miR-682 (miRNAs w/seed UGCAGUC)	-1.43	TargetScan Human	High (predicted)	TJAP1	Sertoli Cell-Sertoli Cell Junction Signaling	Human,Mouse,Rat	Activated CD56bright NK cells,Activated CD56dim NK cells,Activated helper T cells,Activated Vd1 Gamma-delta T cells,Activated Vd2 Gamma-delta T cells,BDCA-1+ dendritic cells,BDCA-3+ dendritic cells,Brain,Central memory cytotoxic T cells,Central memory helper T cells,Cytotoxic T cells,Effector memory cytotoxic T cells,Effector memory helper T cells,Effector memory RA+ cytotoxic T cells,Heart,Immat…
mmu-miR-682	miR-682 (miRNAs w/seed UGCAGUC)	-1.43	TargetScan Human	High (predicted)	TRIP13		Human,Mouse,Rat	Activated CD56bright NK cells,Activated CD56dim NK cells,Activated helper T cells,Activated Vd1 Gamma-delta T cells,Activated Vd2 Gamma-delta T cells,Adipose,Amygdala,B lymphocytes not otherwise specified,BDCA-3+ dendritic cells,Bladder,Central memory cytotoxic T cells,Central memory helper T cells,Cerebellum,Cerebral Cortex,Cytotoxic T cells,Dorsal Root Ganglion,Effector memory helper T cells,Ef…
mmu-miR-682	miR-682 (miRNAs w/seed UGCAGUC)	-1.43	TargetScan Human	High (predicted)	USP25	Protein Ubiquitination Pathway	Human,Mouse,Rat	Adipose,Amygdala,B lymphocytes not otherwise specified,BDCA-1+ dendritic cells,BDCA-3+ dendritic cells,Bladder,Central memory cytotoxic T cells,Cerebellum,Cerebral Cortex,Cytotoxic T cells,Dorsal Root Ganglion,Effector memory cytotoxic T cells,Effector memory RA+ cytotoxic T cells,Effector T cells,Epidermis,Heart,Hippocampus,Hypothalamus,Immature monocyte-derived dendritic cells,Kidney,Large Inte…
mmu-miR-682	miR-682 (miRNAs w/seed UGCAGUC)	-1.43	TargetScan Human	High (predicted)	VPREB1		Human,Mouse,Rat	Activated Vd2 Gamma-delta T cells,B lymphocytes not otherwise specified,Bone marrow cells not otherwise specified,Hematopoietic progenitor cells,Other B lymphocytes,Other Organ Systems,Other Tissues and Primary Cells,Pre-B lymphocytes,Pro-B lymphocytes,Vd1 Gamma-delta T cells

## Sheet: (Joint) sham vs DMM
© 2000-2020 QIAGEN. All rights reserved.
ID	Symbol	Expr Fold Change	Source	Confidence	Symbol	Pathway	Species	Tissue/Cell Line
mmu-miR-146a-5p	miR-146a-5p (and other miRNAs w/seed GAGAACU)	2.706	TargetScan Human	High (predicted)	ARF6	Clathrin-mediated Endocytosis Signaling,Fcγ Receptor-mediated Phagocytosis in Macrophages and Monocytes,Integrin Signaling,Lipid Antigen Presentation by CD1,Macropinocytosis Signaling,Paxillin Signaling,Remodeling of Epithelial Adherens Junctions	Human,Mouse,Rat	Activated CD56bright NK cells,Activated CD56dim NK cells,Activated helper T cells,Activated Vd1 Gamma-delta T cells,Activated Vd2 Gamma-delta T cells,Adipose,Amygdala,B lymphocytes not otherwise specified,BDCA-1+ dendritic cells,BDCA-3+ dendritic cells,Bladder,CD56bright NK cells,CD56dim NK cells,Central memory cytotoxic T cells,Central memory helper T cells,Cerebellum,Cerebral Cortex,Cytotoxic T…
mmu-miR-146a-5p	miR-146a-5p (and other miRNAs w/seed GAGAACU)	2.706	miRecords	Experimentally Observed	BRCA1	ATM Signaling,Cell Cycle: G2/M DNA Damage Checkpoint Regulation,DNA damage-induced 14-3-3σ Signaling,DNA Double-Strand Break Repair by Homologous Recombination,Endocannabinoid Developing Neuron Pathway,GADD45 Signaling,Hereditary Breast Cancer Signaling,Molecular Mechanisms of Cancer,Ovarian Cancer Signaling,p53 Signaling,Protein Ubiquitination Pathway,Regulation Of The Epithelial Mesenchymal Tra…	Human,Mouse,Rat	Adipose,Amygdala,B lymphocytes not otherwise specified,Bladder,Brain,Cerebellum,Cerebral Cortex,Cytotoxic T cells,Dorsal Root Ganglion,Effector T cells,Endothelial cells not otherwise specified,Epidermis,Heart,Hippocampus,Hypothalamus,Immune cells not otherwise specified,Kidney,Large Intestine,Liver,Lung,Mammary Gland,Memory B cells,Naive B cells,Olfactory Bulb,Other Cells,Other Organ Systems,Oth…
mmu-miR-146a-5p	miR-146a-5p (and other miRNAs w/seed GAGAACU)	2.706	TargetScan Human	High (predicted)	BRK1	Actin Cytoskeleton Signaling,Rac Signaling	Human,Mouse,Rat	Activated helper T cells,Adipose,Amygdala,B lymphocytes not otherwise specified,BDCA-1+ dendritic cells,BDCA-3+ dendritic cells,Bladder,Central memory cytotoxic T cells,Cerebellum,Cerebral Cortex,Cytotoxic T cells,Dorsal Root Ganglion,Effector memory cytotoxic T cells,Effector memory RA+ cytotoxic T cells,Effector T cells,Epidermis,Heart,Hippocampus,Hypothalamus,Immature monocyte-derived dendriti…
mmu-miR-146a-5p	miR-146a-5p (and other miRNAs w/seed GAGAACU)	2.706	TargetScan Human	High (predicted)	BSG		Human,Mouse,Rat	Adipose,Amygdala,B lymphocytes not otherwise specified,Bladder,Brain,Cardiomyocytes,Cells not otherwise specified,Cerebellum,Cerebral Cortex,Cytotoxic T cells,Dorsal Root Ganglion,Effector T cells,Epidermis,Epithelial cells not otherwise specified,Granulosa cells,Heart,Hippocampus,Hypothalamus,Kidney,Large Intestine,Liver,Lung,Lymphocytes not otherwise specified,Macrophages not otherwise specifie…
mmu-miR-146a-5p	miR-146a-5p (and other miRNAs w/seed GAGAACU)	2.706	Ingenuity Expert Findings	Experimentally Observed	CAMP	VDR/RXR Activation,White Adipose Tissue Browning Pathway	Human,Mouse,Rat	Bladder,Bone marrow cells not otherwise specified,Brain,Dorsal Root Ganglion,Epidermis,Epithelial cells not otherwise specified,Hematopoietic progenitor cells,Immature monocyte-derived dendritic cells,Immune cells not otherwise specified,Kidney,Large Intestine,Lung,Mast cells,Neutrophils,NK cells not otherwise specified,Other B lymphocytes,Other Cells,Other Epithelial cells,Other Organ Systems,Ot…
mmu-miR-146a-5p	miR-146a-5p (and other miRNAs w/seed GAGAACU)	2.706	TargetScan Human	High (predicted)	CCL5	Agranulocyte Adhesion and Diapedesis,CCR5 Signaling in Macrophages,Chemokine Signaling,Communication between Innate and Adaptive Immune Cells,Coronavirus Pathogenesis Pathway,Differential Regulation of Cytokine Production in Intestinal Epithelial Cells by IL-17A and IL-17F,Differential Regulation of Cytokine Production in Macrophages and T Helper Cells by IL-17A and IL-17F,Glucocorticoid Receptor…	Human,Mouse,Rat	Activated CD56bright NK cells,Activated CD56dim NK cells,Activated Vd1 Gamma-delta T cells,Activated Vd2 Gamma-delta T cells,Adipocytes,Adipose,Adrenal Gland,B lymphocytes not otherwise specified,BDCA-1+ dendritic cells,Blood platelets,Bone marrow cells not otherwise specified,Bone marrow-derived macrophages,CD56bright NK cells,CD56dim NK cells,Central memory cytotoxic T cells,Central memory help…
mmu-miR-146a-5p	miR-146a-5p (and other miRNAs w/seed GAGAACU)	2.706	TargetScan Human	High (predicted)	CCNI		Human,Mouse,Rat	Activated CD56bright NK cells,Activated CD56dim NK cells,Activated helper T cells,Activated Vd1 Gamma-delta T cells,Activated Vd2 Gamma-delta T cells,Adipose,Amygdala,B lymphocytes not otherwise specified,BDCA-1+ dendritic cells,BDCA-3+ dendritic cells,Bladder,Brain,CD56bright NK cells,CD56dim NK cells,Central memory cytotoxic T cells,Central memory helper T cells,Cerebellum,Cerebral Cortex,Cytot…
mmu-miR-146a-5p	miR-146a-5p (and other miRNAs w/seed GAGAACU)	2.706	Ingenuity Expert Findings	Experimentally Observed	CCR3	Atherosclerosis Signaling,Breast Cancer Regulation by Stathmin1,CCR3 Signaling in Eosinophils,Chemokine Signaling,Th1 and Th2 Activation Pathway,Th2 Pathway	Human,Mouse,Rat	Adipose,B lymphocytes not otherwise specified,Blood platelets,Bone marrow cells not otherwise specified,Brain,Dendritic cells not otherwise specified,Dermis,Effector memory helper T cells,Effector T cells,Endothelial cells not otherwise specified,Eosinophils,Granulocytes not otherwise specified,Hematopoietic progenitor cells,Hippocampus,Keratinocytes,Kidney,Large Intestine,Lung,Lymph node,Lymphoc…
mmu-miR-146a-5p	miR-146a-5p (and other miRNAs w/seed GAGAACU)	2.706	Ingenuity Expert Findings	Experimentally Observed	CD1D	Dendritic Cell Maturation,Lipid Antigen Presentation by CD1	Human,Mouse,Rat	Adipocytes,Adipose,B lymphocytes not otherwise specified,BDCA-1+ dendritic cells,BDCA-3+ dendritic cells,Cytotoxic T cells,Dendritic cells not otherwise specified,Effector T cells,Epidermis,Heart,Hematopoietic progenitor cells,Hepatocytes,Immature monocyte-derived dendritic cells,Liver,Lung,Lymph node,Lymphocytes not otherwise specified,Mammary Gland,Mast cells,Mature monocyte-derived dendritic c…
mmu-miR-146a-5p	miR-146a-5p (and other miRNAs w/seed GAGAACU)	2.706	Ingenuity Expert Findings	Experimentally Observed	CD40	Activation of IRF by Cytosolic Pattern Recognition Receptors,Allograft Rejection Signaling,Altered T Cell and B Cell Signaling in Rheumatoid Arthritis,Atherosclerosis Signaling,Autoimmune Thyroid Disease Signaling,B Cell Development,CD40 Signaling,Communication between Innate and Adaptive Immune Cells,Crosstalk between Dendritic Cells and Natural Killer Cells,Dendritic Cell Maturation,Hepatic Fib…	Human,Mouse,Rat	Activated CD56bright NK cells,Activated CD56dim NK cells,Activated helper T cells,Activated Vd1 Gamma-delta T cells,Activated Vd2 Gamma-delta T cells,Adipocytes,Adipose,Amygdala,Astrocytes,B lymphocytes not otherwise specified,BDCA-1+ dendritic cells,BDCA-3+ dendritic cells,Bladder,CD4+ T-lymphocytes,CD56bright NK cells,CD56dim NK cells,Central memory cytotoxic T cells,Central memory helper T cel…
mmu-miR-146a-5p	miR-146a-5p (and other miRNAs w/seed GAGAACU)	2.706	TargetScan Human,miRecords	Experimentally Observed,Moderate (predicted)	CDKN3	Protein Kinase A Signaling	Human,Mouse	Adipose,Amygdala,B lymphocytes not otherwise specified,Bladder,Brain,Cerebellum,Cerebral Cortex,Cytotoxic T cells,Dorsal Root Ganglion,Effector T cells,Epidermis,Heart,Hippocampus,Hypothalamus,Kidney,Large Intestine,Liver,Lung,Mammary Gland,Memory B cells,Monocyte-derived macrophage,Naive B cells,Olfactory Bulb,Ovary,Pancreas,Pituitary Gland,Placenta,Prostate Gland,Retina,Salivary Gland,Skeletal …
mmu-miR-146a-5p	miR-146a-5p (and other miRNAs w/seed GAGAACU)	2.706	Ingenuity Expert Findings,TargetScan Human,miRecords	Experimentally Observed,High (predicted)	CFH	Adrenomedullin signaling pathway,Complement System	Human,Mouse,Rat	Adipose,Amygdala,Bladder,Central memory helper T cells,Cerebellum,Cerebral Cortex,Dorsal Root Ganglion,Effector memory helper T cells,Epidermis,Epithelial cells not otherwise specified,Heart,Hippocampus,HUVEC cells,Hypothalamus,Immature monocyte-derived dendritic cells,Kidney,Large Intestine,Liver,Lung,Mammary Gland,Memory B cells,Microvascular endothelial cells,Olfactory Bulb,Other Cells,Other O…
mmu-miR-146a-5p	miR-146a-5p (and other miRNAs w/seed GAGAACU)	2.706	Ingenuity Expert Findings	Experimentally Observed	CHUK	4-1BB Signaling in T Lymphocytes,Activation of IRF by Cytosolic Pattern Recognition Receptors,Acute Phase Response Signaling,Altered T Cell and B Cell Signaling in Rheumatoid Arthritis,Angiopoietin Signaling,Antioxidant Action of Vitamin C,Apoptosis Signaling,April Mediated Signaling,B Cell Activating Factor Signaling,B Cell Receptor Signaling,Cardiac Hypertrophy Signaling (Enhanced),CD27 Signali…	Human,Mouse,Rat	Adipose,Amygdala,B lymphocytes not otherwise specified,Bladder,Brain,Cerebellum,Cerebral Cortex,Cytotoxic T cells,Dermis,Dorsal Root Ganglion,Effector T cells,Epidermis,Fibroblasts,Heart,Hippocampus,Hypothalamus,Keratinocytes,Kidney,Large Intestine,Liver,Lung,Mammary Gland,Memory B cells,Murine NKT cells,Naive B cells,Olfactory Bulb,Ovary,Pancreas,Pituitary Gland,Placenta,Prostate Gland,Retina,Sa…
mmu-miR-146a-5p	miR-146a-5p (and other miRNAs w/seed GAGAACU)	2.706	miRecords	Experimentally Observed	CXCR4	Agranulocyte Adhesion and Diapedesis,Atherosclerosis Signaling,Axonal Guidance Signaling,Chemokine Signaling,CXCR4 Signaling,Ephrin B Signaling,Ephrin Receptor Signaling,FAT10 Cancer Signaling Pathway,Granulocyte Adhesion and Diapedesis,Induction of Apoptosis by HIV1,Leukocyte Extravasation Signaling,Th1 and Th2 Activation Pathway,Th2 Pathway,Thyroid Cancer Signaling	Human,Mouse,Rat	Activated CD56bright NK cells,Activated CD56dim NK cells,Activated helper T cells,Activated Vd1 Gamma-delta T cells,Activated Vd2 Gamma-delta T cells,Adipose,Astrocytes,B lymphocytes not otherwise specified,BDCA-1+ dendritic cells,BDCA-3+ dendritic cells,Blood platelets,Brain,Cartilage Tissue,CD34+ cells,CD4+ T-lymphocytes,CD56bright NK cells,CD56dim NK cells,Cells not otherwise specified,Central…
mmu-miR-146a-5p	miR-146a-5p (and other miRNAs w/seed GAGAACU)	2.706	TargetScan Human	High (predicted)	DIS3L	Inhibition of ARE-Mediated mRNA Degradation Pathway	Human,Mouse,Rat	Activated helper T cells,B lymphocytes not otherwise specified,BDCA-1+ dendritic cells,BDCA-3+ dendritic cells,Central memory cytotoxic T cells,Cerebellum,Cytotoxic T cells,Dorsal Root Ganglion,Effector memory cytotoxic T cells,Effector memory RA+ cytotoxic T cells,Hypothalamus,Immature monocyte-derived dendritic cells,Mature monocyte-derived dendritic cells,Monocyte-derived macrophage,Naive help…
mmu-miR-146a-5p	miR-146a-5p (and other miRNAs w/seed GAGAACU)	2.706	TargetScan Human	High (predicted)	DMAC2		Human,Mouse,Rat	Activated CD56bright NK cells,Activated CD56dim NK cells,Activated helper T cells,Activated Vd1 Gamma-delta T cells,Activated Vd2 Gamma-delta T cells,Adipose,Amygdala,B lymphocytes not otherwise specified,BDCA-1+ dendritic cells,BDCA-3+ dendritic cells,Bladder,CD56dim NK cells,Central memory cytotoxic T cells,Central memory helper T cells,Cerebellum,Cerebral Cortex,Cytotoxic T cells,Dorsal Root G…
mmu-miR-146a-5p	miR-146a-5p (and other miRNAs w/seed GAGAACU)	2.706	Ingenuity Expert Findings	Experimentally Observed	DMBT1		Human,Mouse,Rat	Adipose,Crypt,Esophagus,Heart,Large Intestine,Lung,Lymph node,Other Cells,Other Organ Systems,Other Tissues and Primary Cells,Pancreas,Salivary Gland,Skeletal Muscle,Small Intestine,Spleen,Stomach,Thymus,A549-ATCC,EKVX,HOP-92,Jurkat,Other Lung Cancer Cell Lines,SW-480
mmu-miR-146a-5p	miR-146a-5p (and other miRNAs w/seed GAGAACU)	2.706	TargetScan Human	High (predicted)	DNAJC12	Aldosterone Signaling in Epithelial Cells,Protein Ubiquitination Pathway	Human,Mouse,Rat	Activated Vd2 Gamma-delta T cells,Adipose,Amygdala,B lymphocytes not otherwise specified,BDCA-1+ dendritic cells,Bladder,Cerebellum,Cerebral Cortex,Cytotoxic T cells,Dorsal Root Ganglion,Effector T cells,Epidermis,Heart,Hippocampus,Hypothalamus,Kidney,Large Intestine,Liver,Lung,Mammary Gland,Monocyte-derived macrophage,Olfactory Bulb,Ovary,Pancreas,Pituitary Gland,Placenta,Plasmacytoid dendritic …
mmu-miR-146a-5p	miR-146a-5p (and other miRNAs w/seed GAGAACU)	2.706	TargetScan Human	High (predicted)	DTNA		Human,Mouse,Rat	Amygdala,BDCA-1+ dendritic cells,Bladder,Brain,Cerebellum,Cerebral Cortex,Dorsal Root Ganglion,Epidermis,Granule Cell Layer,Granule cells,Heart,Hippocampus,Hypothalamus,Immature monocyte-derived dendritic cells,Lung,Monocyte-derived macrophage,Olfactory Bulb,Ovary,Pituitary Gland,Placenta,Prostate Gland,Retina,Salivary Gland,Skeletal Muscle,Stomach,Striatum,Substantia Nigra,Testis,DU-145,HCT-116,…
mmu-miR-146a-5p	miR-146a-5p (and other miRNAs w/seed GAGAACU)	2.706	miRecords	Experimentally Observed	FADD	Activation of IRF by Cytosolic Pattern Recognition Receptors,Cytotoxic T Lymphocyte-mediated Apoptosis of Target Cells,Death Receptor Signaling,Induction of Apoptosis by HIV1,Molecular Mechanisms of Cancer,Myc Mediated Apoptosis Signaling,Necroptosis Signaling Pathway,NF-κB Signaling,Osteoarthritis Pathway,p38 MAPK Signaling,Retinoic acid Mediated Apoptosis Signaling,Role of PKR in Interferon Ind…	Human,Mouse,Rat	Activated CD56bright NK cells,Activated CD56dim NK cells,Activated helper T cells,Activated Vd1 Gamma-delta T cells,Activated Vd2 Gamma-delta T cells,BDCA-1+ dendritic cells,BDCA-3+ dendritic cells,CD56bright NK cells,Central memory helper T cells,Dermis,Effector memory helper T cells,Epidermis,Hematopoietic progenitor cells,Hepatocytes,Immature monocyte-derived dendritic cells,Keratinocytes,Live…
mmu-miR-146a-5p	miR-146a-5p (and other miRNAs w/seed GAGAACU)	2.706	TargetScan Human	High (predicted)	GPM6B		Human,Mouse	Activated CD56dim NK cells,Activated Vd2 Gamma-delta T cells,Adipose,Amygdala,BDCA-1+ dendritic cells,BDCA-3+ dendritic cells,Bladder,Brain,CD56bright NK cells,CD56dim NK cells,Cerebellum,Cerebral Cortex,Dorsal Root Ganglion,Effector memory helper T cells,Effector T cells,Epidermis,Hippocampus,Hypothalamus,Large Intestine,Liver,Lung,Mammary Gland,Murine NKT cells,Naive helper T cells,Olfactory Bu…
mmu-miR-146a-5p	miR-146a-5p (and other miRNAs w/seed GAGAACU)	2.706	TargetScan Human	High (predicted)	HDAC8	Adipogenesis pathway,Calcium Signaling,Cardiac Hypertrophy Signaling (Enhanced),Cell Cycle: G1/S Checkpoint Regulation,Chronic Myeloid Leukemia Signaling,Cyclins and Cell Cycle Regulation,Hereditary Breast Cancer Signaling,Huntington's Disease Signaling,Phospholipase C Signaling,Role of NFAT in Cardiac Hypertrophy,Telomerase Signaling	Human,Mouse,Rat	Activated helper T cells,Adipocytes,Adipose,Amygdala,B lymphocytes not otherwise specified,BDCA-1+ dendritic cells,BDCA-3+ dendritic cells,Bladder,Bone marrow-derived macrophages,Brain,Brainstem,Central memory cytotoxic T cells,Cerebellum,Cerebral Cortex,Cytotoxic T cells,Dorsal Root Ganglion,Effector memory cytotoxic T cells,Effector memory RA+ cytotoxic T cells,Effector T cells,Epidermis,Gray M…
mmu-miR-146a-5p	miR-146a-5p (and other miRNAs w/seed GAGAACU)	2.706	Ingenuity Expert Findings	Experimentally Observed	IL10	Activation of IRF by Cytosolic Pattern Recognition Receptors,Allograft Rejection Signaling,Altered T Cell and B Cell Signaling in Rheumatoid Arthritis,Autoimmune Thyroid Disease Signaling,Communication between Innate and Adaptive Immune Cells,Dendritic Cell Maturation,Differential Regulation of Cytokine Production in Intestinal Epithelial Cells by IL-17A and IL-17F,Differential Regulation of Cyto…	Human,Mouse,Rat	Activated Vd1 Gamma-delta T cells,Activated Vd2 Gamma-delta T cells,Adipose,Amygdala,B lymphocytes not otherwise specified,Bladder,Bone marrow-derived macrophages,Brain,CD4+ T-lymphocytes,Cerebellum,Cerebral Cortex,Cytotoxic T cells,Dendritic cells not otherwise specified,Dermis,Dorsal Root Ganglion,Effector T cells,Endothelial cells not otherwise specified,Epidermis,Epithelial cells not otherwis…
mmu-miR-146a-5p	miR-146a-5p (and other miRNAs w/seed GAGAACU)	2.706	Ingenuity Expert Findings	Experimentally Observed	IL12RB2	Cardiac Hypertrophy Signaling (Enhanced),IL-12 Signaling and Production in Macrophages,IL-23 Signaling Pathway,Natural Killer Cell Signaling,PI3K/AKT Signaling,STAT3 Pathway,T Cell Exhaustion Signaling Pathway,T Helper Cell Differentiation,Th1 and Th2 Activation Pathway,Th1 Pathway,Th17 Activation Pathway,Th2 Pathway	Human,Mouse,Rat	Activated CD56bright NK cells,Activated CD56dim NK cells,Activated helper T cells,Activated Vd1 Gamma-delta T cells,Activated Vd2 Gamma-delta T cells,Adipose,Amygdala,B lymphocytes not otherwise specified,Bladder,Brain,CD56bright NK cells,Central memory cytotoxic T cells,Cerebellum,Cerebral Cortex,Cytotoxic T cells,Dorsal Root Ganglion,Effector T cells,Eosinophils,Epidermis,Heart,Hippocampus,Hypo…
mmu-miR-146a-5p	miR-146a-5p (and other miRNAs w/seed GAGAACU)	2.706	Ingenuity Expert Findings	Experimentally Observed	IL1R1	Acute Phase Response Signaling,Agranulocyte Adhesion and Diapedesis,Cardiac Hypertrophy Signaling (Enhanced),Granulocyte Adhesion and Diapedesis,Hepatic Cholestasis,Hepatic Fibrosis / Hepatic Stellate Cell Activation,Hepatic Fibrosis Signaling Pathway,HMGB1 Signaling,IL-1 Signaling,IL-10 Signaling,IL-6 Signaling,LPS/IL-1 Mediated Inhibition of RXR Function,LXR/RXR Activation,Neuroinflammation Sig…	Human,Mouse,Rat	Activated CD56bright NK cells,Activated CD56dim NK cells,Activated Vd1 Gamma-delta T cells,Activated Vd2 Gamma-delta T cells,Adipose,Adrenal Gland,Astrocytes,BDCA-1+ dendritic cells,Bladder,Brain,CD34+ cells,Cells not otherwise specified,Cerebral Cortex,Dermis,Dorsal Root Ganglion,Epidermis,Epithelial cells not otherwise specified,Granulosa cells,Heart,Hematopoietic progenitor cells,Hippocampus,H…
mmu-miR-146a-5p	miR-146a-5p (and other miRNAs w/seed GAGAACU)	2.706	Ingenuity Expert Findings	Experimentally Observed	IL1RAP	Acute Phase Response Signaling,Granulocyte Adhesion and Diapedesis,Hepatic Cholestasis,Hepatic Fibrosis / Hepatic Stellate Cell Activation,Hepatic Fibrosis Signaling Pathway,IL-1 Signaling,IL-10 Signaling,IL-6 Signaling,LPS/IL-1 Mediated Inhibition of RXR Function,LXR/RXR Activation,Osteoarthritis Pathway,p38 MAPK Signaling,PPAR Signaling,PPARα/RXRα Activation,Role of Macrophages, Fibroblasts and…	Human,Mouse,Rat	Activated Vd1 Gamma-delta T cells,Activated Vd2 Gamma-delta T cells,BDCA-1+ dendritic cells,Brain,Central memory helper T cells,Cytotoxic T cells,Heart,Hypothalamus,Immature monocyte-derived dendritic cells,Kidney,Large Intestine,Liver,Mammary Gland,Mast cells,Monocyte-derived macrophage,Natural T-regulatory cells,Neurons not otherwise specified,Neutrophils,Other Nervous System,Other Tissues and …
mmu-miR-146a-5p	miR-146a-5p (and other miRNAs w/seed GAGAACU)	2.706	Ingenuity Expert Findings	Experimentally Observed	IL1RL2	Cardiac Hypertrophy Signaling (Enhanced),Dendritic Cell Maturation,Granulocyte Adhesion and Diapedesis,Hepatic Cholestasis,Hepatic Fibrosis / Hepatic Stellate Cell Activation,Hepatic Fibrosis Signaling Pathway,IL-10 Signaling,IL-6 Signaling,LPS/IL-1 Mediated Inhibition of RXR Function,LXR/RXR Activation,Osteoarthritis Pathway,p38 MAPK Signaling,PI3K/AKT Signaling,PPAR Signaling,PPARα/RXRα Activat…	Human,Mouse,Rat	Adipose,Amygdala,Bladder,Bone marrow-derived dendritic cells,Bone marrow-derived macrophages,Cartilage Tissue,CD4+ T-lymphocytes,Cerebellum,Chondrocytes,Cytotoxic T cells,Dermis,Dorsal Root Ganglion,Effector T cells,Epidermis,Fibroblasts,Hypothalamus,Keratinocytes,Kidney,Large Intestine,Liver,Lung,Mammary Gland,Mast cells,Monocyte-derived dendritic cells not otherwise specified,Neutrophils,Other …
mmu-miR-146a-5p	miR-146a-5p (and other miRNAs w/seed GAGAACU)	2.706	Ingenuity Expert Findings	Experimentally Observed	IL36B	Acute Phase Response Signaling,Adrenomedullin signaling pathway,Agranulocyte Adhesion and Diapedesis,Airway Pathology in Chronic Obstructive Pulmonary Disease,Altered T Cell and B Cell Signaling in Rheumatoid Arthritis,Atherosclerosis Signaling,Cardiac Hypertrophy Signaling (Enhanced),Cholecystokinin/Gastrin-mediated Signaling,Communication between Innate and Adaptive Immune Cells,Dendritic Cell …	Human,Mouse,Rat	Amygdala,B lymphocytes not otherwise specified,Cartilage Tissue,Cerebral Cortex,Chondrocytes,Cytotoxic T cells,Dorsal Root Ganglion,Epidermis,Heart,Hippocampus,Kidney,Large Intestine,Lung,Mammary Gland,Monocytes not otherwise specified,Other Organ Systems,Other Tissues and Primary Cells,Ovary,Pituitary Gland,Placenta,Retina,Small Intestine,Substantia Nigra,Testis,Thymus,Uterus
mmu-miR-146a-5p	miR-146a-5p (and other miRNAs w/seed GAGAACU)	2.706	TargetScan Human	High (predicted)	INO80D		Human,Mouse,Rat	Adipose,Amygdala,B lymphocytes not otherwise specified,Bladder,Cerebellum,Cerebral Cortex,Cytotoxic T cells,Dorsal Root Ganglion,Effector T cells,Epidermis,Heart,Hippocampus,Hypothalamus,Kidney,Large Intestine,Lung,Mammary Gland,Olfactory Bulb,Ovary,Pancreas,Placenta,Prostate Gland,Retina,Salivary Gland,Skeletal Muscle,Small Intestine,Spleen,Stomach,Substantia Nigra,Testis,Thymus,Uterus,J774
mmu-miR-146a-5p	miR-146a-5p (and other miRNAs w/seed GAGAACU)	2.706	Ingenuity Expert Findings,TargetScan Human,miRecords	Experimentally Observed,High (predicted)	IRAK1	Acute Phase Response Signaling,Hepatic Cholestasis,Hepatic Fibrosis Signaling Pathway,IL-1 Signaling,IL-8 Signaling,iNOS Signaling,LPS/IL-1 Mediated Inhibition of RXR Function,Neuroinflammation Signaling Pathway,NF-κB Signaling,p38 MAPK Signaling,Pyridoxal 5'-phosphate Salvage Pathway,Role of Macrophages, Fibroblasts and Endothelial Cells in Rheumatoid Arthritis,Salvage Pathways of Pyrimidine Rib…	Human,Mouse,Rat	Adipose,Adrenal Gland,Amygdala,B lymphocytes not otherwise specified,Bladder,Brain,Cerebellum,Cerebral Cortex,Cytotoxic T cells,Dorsal Root Ganglion,Effector T cells,Epidermis,Heart,Hematopoietic progenitor cells,Hippocampus,Hypothalamus,Kidney,Large Intestine,Liver,Lung,Lymph node,Macrophages not otherwise specified,Mammary Gland,Memory B cells,Murine NKT cells,Naive B cells,Olfactory Bulb,Other…
mmu-miR-146a-5p	miR-146a-5p (and other miRNAs w/seed GAGAACU)	2.706	miRecords	Experimentally Observed	IRAK2	Hepatic Cholestasis,Hepatic Fibrosis Signaling Pathway,IL-1 Signaling,IL-8 Signaling,iNOS Signaling,Neuroinflammation Signaling Pathway,p38 MAPK Signaling,Role of Macrophages, Fibroblasts and Endothelial Cells in Rheumatoid Arthritis,Th17 Activation Pathway,Toll-like Receptor Signaling	Human,Mouse,Rat	Adipose,Adrenal Gland,Amygdala,B lymphocytes not otherwise specified,BDCA-1+ dendritic cells,BDCA-3+ dendritic cells,Bladder,Brain,Cerebellum,Cerebral Cortex,Cytotoxic T cells,Dendritic cells not otherwise specified,Dorsal Root Ganglion,Effector memory cytotoxic T cells,Effector memory RA+ cytotoxic T cells,Effector T cells,Epidermis,Heart,Hippocampus,Hypothalamus,Immature monocyte-derived dendri…
mmu-miR-146a-5p	miR-146a-5p (and other miRNAs w/seed GAGAACU)	2.706	miRecords	Experimentally Observed	IRF5	Systemic Lupus Erythematosus In B Cell Signaling Pathway	Human,Mouse,Rat	Adipose,Amygdala,B lymphocytes not otherwise specified,BDCA-1+ dendritic cells,BDCA-3+ dendritic cells,Bladder,Bone marrow-derived dendritic cells,Brain,Cytotoxic T cells,Dorsal Root Ganglion,Effector T cells,Epidermis,Heart,Hematopoietic progenitor cells,Hippocampus,Immature monocyte-derived dendritic cells,Kidney,Large Intestine,Lung,Lymph node,Mammary Gland,Mature monocyte-derived dendritic ce…
mmu-miR-146a-5p	miR-146a-5p (and other miRNAs w/seed GAGAACU)	2.706	TargetScan Human	High (predicted)	LANCL1	Glutathione-mediated Detoxification	Human,Mouse,Rat	Adipose,Amygdala,B lymphocytes not otherwise specified,Bladder,Cerebellum,Cerebral Cortex,Cytotoxic T cells,Dorsal Root Ganglion,Effector T cells,Epidermis,Heart,Hippocampus,Hypothalamus,Large Intestine,Lung,Memory B cells,Murine NKT cells,Naive B cells,Olfactory Bulb,Ovary,Pituitary Gland,Placenta,Prostate Gland,Retina,Skeletal Muscle,Substantia Nigra,T lymphocytes not otherwise specified,Thymus…
mmu-miR-146a-5p	miR-146a-5p (and other miRNAs w/seed GAGAACU)	2.706	Ingenuity Expert Findings	Experimentally Observed	LBP	Actin Cytoskeleton Signaling,Acute Phase Response Signaling,Hepatic Cholestasis,Hepatic Fibrosis / Hepatic Stellate Cell Activation,IL-10 Signaling,IL-6 Signaling,iNOS Signaling,LPS-stimulated MAPK Signaling,LPS/IL-1 Mediated Inhibition of RXR Function,LXR/RXR Activation,Toll-like Receptor Signaling	Human,Mouse,Rat	Adipose,Bladder,Brain,Dorsal Root Ganglion,Epidermis,Heart,Hepatocytes,Kidney,Liver,Lung,Mammary Gland,Murine NKT cells,Other Tissues and Primary Cells,Ovary,PBMCs,Pituitary Gland,Placenta,Prostate Gland,Skeletal Muscle,Spleen,Testis,Uterus,A549-ATCC,ACHN,H460,K-562,Other Kidney cell lines,SNB-75
mmu-miR-146a-5p	miR-146a-5p (and other miRNAs w/seed GAGAACU)	2.706	miRecords	Experimentally Observed	LTB	Airway Pathology in Chronic Obstructive Pulmonary Disease,Altered T Cell and B Cell Signaling in Rheumatoid Arthritis,Cardiac Hypertrophy Signaling (Enhanced),Crosstalk between Dendritic Cells and Natural Killer Cells,Dendritic Cell Maturation,Hepatic Cholestasis,HMGB1 Signaling,Inhibition of ARE-Mediated mRNA Degradation Pathway,Lymphotoxin β Receptor Signaling,Regulation Of The Epithelial Mesen…	Human,Mouse,Rat	Adipose,B lymphocytes not otherwise specified,Cytotoxic T cells,Dendritic cells not otherwise specified,Effector memory cytotoxic T cells,Effector memory RA+ cytotoxic T cells,Effector T cells,Hematopoietic progenitor cells,Intraepithelial T lymphocytes,Large Intestine,Liver,Lung,Lymph node,Monocytes not otherwise specified,Murine NKT cells,Other Lymphocytes,Other Organ Systems,Other T lymphocyte…
mmu-miR-146a-5p	miR-146a-5p (and other miRNAs w/seed GAGAACU)	2.706	Ingenuity Expert Findings	Experimentally Observed	LTF		Human,Mouse,Rat	Adipose,Amygdala,B lymphocytes not otherwise specified,Bladder,Bone marrow cells not otherwise specified,Brain,Cerebellum,Cerebral Cortex,Cytotoxic T cells,Dorsal Root Ganglion,Effector T cells,Epidermis,Epithelial cells not otherwise specified,Granulocytes not otherwise specified,Heart,Hematopoietic progenitor cells,Hippocampus,Hypothalamus,Immune cells not otherwise specified,Kidney,Large Intes…
mmu-miR-146a-5p	miR-146a-5p (and other miRNAs w/seed GAGAACU)	2.706	miRecords	Experimentally Observed	MCPH1		Human,Mouse,Rat	BDCA-1+ dendritic cells,BDCA-3+ dendritic cells,Brain,Central memory cytotoxic T cells,Cerebellum,Effector memory cytotoxic T cells,Effector memory RA+ cytotoxic T cells,Heart,Hypothalamus,Immature monocyte-derived dendritic cells,Immune cells not otherwise specified,Kidney,Large Intestine,Liver,Lung,Mature monocyte-derived dendritic cells,Monocyte-derived macrophage,Olfactory Bulb,Ovary,Pancreas…
mmu-miR-146a-5p	miR-146a-5p (and other miRNAs w/seed GAGAACU)	2.706	miRecords	Experimentally Observed	MMP16	Agranulocyte Adhesion and Diapedesis,Axonal Guidance Signaling,Bladder Cancer Signaling,Colorectal Cancer Metastasis Signaling,Estrogen Receptor Signaling,Granulocyte Adhesion and Diapedesis,HIF1α Signaling,HOTAIR Regulatory Pathway,Inhibition of Matrix Metalloproteases,Leukocyte Extravasation Signaling	Human,Mouse,Rat	Activated CD56bright NK cells,Activated CD56dim NK cells,Activated Vd1 Gamma-delta T cells,Activated Vd2 Gamma-delta T cells,Brain,Effector memory helper T cells,Fibroblasts,Hippocampus,Hypothalamus,Liver,Lung,Macrophages not otherwise specified,Mesenchymal stem cells,Other Organ Systems,Other Tissues and Primary Cells,Plasmacytoid dendritic cells,Spleen,Testis,BT-549,Caco2 cells,H460,HCT-116,HOP…
mmu-miR-146a-5p	miR-146a-5p (and other miRNAs w/seed GAGAACU)	2.706	miRecords	Experimentally Observed	MR1	Antigen Presentation Pathway,PD-1, PD-L1 cancer immunotherapy pathway	Human,Mouse,Rat	Activated CD56bright NK cells,Activated CD56dim NK cells,Activated helper T cells,Activated Vd1 Gamma-delta T cells,Activated Vd2 Gamma-delta T cells,Adipose,BDCA-1+ dendritic cells,BDCA-3+ dendritic cells,Brain,CD56bright NK cells,CD56dim NK cells,Central memory cytotoxic T cells,Cytotoxic T cells,Effector memory cytotoxic T cells,Effector memory helper T cells,Effector memory RA+ cytotoxic T ce…
mmu-miR-146a-5p	miR-146a-5p (and other miRNAs w/seed GAGAACU)	2.706	TargetScan Human	High (predicted)	MTRES1		Human,Mouse,Rat	Activated helper T cells,Adipose,Amygdala,BDCA-1+ dendritic cells,BDCA-3+ dendritic cells,Bladder,Central memory cytotoxic T cells,Cerebellum,Dorsal Root Ganglion,Effector memory cytotoxic T cells,Effector memory RA+ cytotoxic T cells,Epidermis,Heart,Hippocampus,Hypothalamus,Immature monocyte-derived dendritic cells,Kidney,Large Intestine,Liver,Lung,Mammary Gland,Mature monocyte-derived dendritic…
mmu-miR-146a-5p	miR-146a-5p (and other miRNAs w/seed GAGAACU)	2.706	miRecords	Experimentally Observed	NFIX	Aryl Hydrocarbon Receptor Signaling	Human,Mouse,Rat	Adipose,Amygdala,Astrocytes,Bladder,Brain,Cerebellum,Cerebral Cortex,Epidermis,Granule cells,Heart,Hippocampus,Hypothalamus,Large Intestine,Liver,Lung,Mammary Gland,Olfactory Bulb,Other Cells,Other Organ Systems,Other Stem cells,Other Tissues and Primary Cells,Ovary,Pituitary Gland,Prostate Gland,Retina,Salivary Gland,Skeletal Muscle,Stomach,Substantia Nigra,Thymus,Uterus,786-0,A498,A549-ATCC,ACH…
mmu-miR-146a-5p	miR-146a-5p (and other miRNAs w/seed GAGAACU)	2.706	Ingenuity Expert Findings	Experimentally Observed	NLGN1	Synaptogenesis Signaling Pathway	Human,Mouse,Rat	Adipose,Amygdala,B lymphocytes not otherwise specified,Bladder,Brain,CD56bright NK cells,Cerebellum,Cerebral Cortex,Cytotoxic T cells,Dorsal Root Ganglion,Effector T cells,Epidermis,Heart,Hippocampus,Hypothalamus,Kidney,Large Intestine,Liver,Lung,Mammary Gland,Neurons not otherwise specified,Olfactory Bulb,Other Nervous System,Ovary,Pancreas,Pituitary Gland,Placenta,Prostate Gland,Retina,Salivary…
mmu-miR-146a-5p	miR-146a-5p (and other miRNAs w/seed GAGAACU)	2.706	Ingenuity Expert Findings	Experimentally Observed	NOS2	Citrulline-Nitric Oxide Cycle,Colorectal Cancer Metastasis Signaling,Corticotropin Releasing Hormone Signaling,Endocannabinoid Cancer Inhibition Pathway,Endothelin-1 Signaling,Glucocorticoid Receptor Signaling,HIF1α Signaling,IL-12 Signaling and Production in Macrophages,IL-17 Signaling,ILK Signaling,iNOS Signaling,LXR/RXR Activation,MIF Regulation of Innate Immunity,MSP-RON Signaling Pathway,Neu…	Human,Mouse,Rat	Adipocytes,Adipose,Astrocytes,B lymphocytes not otherwise specified,BDCA-1+ dendritic cells,Bladder,Blood platelets,Bone marrow-derived dendritic cells,Bone marrow-derived macrophages,Brain,Cardiomyocytes,Cartilage Tissue,Cells not otherwise specified,Central memory cytotoxic T cells,Cerebellum,Cerebral Cortex,Chondrocytes,Dendritic cells not otherwise specified,Effector memory cytotoxic T cells,…
mmu-miR-146a-5p	miR-146a-5p (and other miRNAs w/seed GAGAACU)	2.706	Ingenuity Expert Findings,TargetScan Human	Experimentally Observed,High (predicted)	NOVA1		Human,Mouse,Rat	Adipose,Amygdala,B lymphocytes not otherwise specified,Bladder,Brain,Cerebellum,Cerebral Cortex,Cytotoxic T cells,Dorsal Root Ganglion,Effector T cells,Epidermis,Heart,Hippocampus,Hypothalamus,Kidney,Large Intestine,Liver,Lung,Mammary Gland,Olfactory Bulb,Ovary,Pancreas,Pituitary Gland,Placenta,Retina,Skeletal Muscle,Spleen,Substantia Nigra,Testis,Thymus,Uterus,786-0,A498,A549-ATCC,ACHN,BT-549,CA…
mmu-miR-146a-5p	miR-146a-5p (and other miRNAs w/seed GAGAACU)	2.706	miRecords	Experimentally Observed	PA2G4	Bladder Cancer Signaling,Cell Cycle: G1/S Checkpoint Regulation,Chronic Myeloid Leukemia Signaling,Coronavirus Pathogenesis Pathway,Cyclins and Cell Cycle Regulation,Glioma Signaling,Molecular Mechanisms of Cancer,Non-Small Cell Lung Cancer Signaling,Ovarian Cancer Signaling,Pancreatic Adenocarcinoma Signaling,Prostate Cancer Signaling,Small Cell Lung Cancer Signaling	Human,Mouse,Rat	Activated CD56bright NK cells,Activated CD56dim NK cells,Activated helper T cells,Activated Vd1 Gamma-delta T cells,Activated Vd2 Gamma-delta T cells,Adipose,Amygdala,B lymphocytes not otherwise specified,BDCA-1+ dendritic cells,BDCA-3+ dendritic cells,CD56dim NK cells,Central memory cytotoxic T cells,Central memory helper T cells,Cerebellum,Cerebral Cortex,Cytotoxic T cells,Dorsal Root Ganglion,…
mmu-miR-146a-5p	miR-146a-5p (and other miRNAs w/seed GAGAACU)	2.706	Ingenuity Expert Findings	Experimentally Observed	PDGFRA	Glioblastoma Multiforme Signaling,Glioma Signaling,Hepatic Fibrosis / Hepatic Stellate Cell Activation,Hepatic Fibrosis Signaling Pathway,Human Embryonic Stem Cell Pluripotency,IL-15 Production,Iron homeostasis signaling pathway,NF-κB Signaling,PAK Signaling,PDGF Signaling,PPAR Signaling,PTEN Signaling,Regulation Of The Epithelial Mesenchymal Transition By Growth Factors Pathway,Sperm Motility,Sp…	Human,Mouse,Rat	Activated Vd1 Gamma-delta T cells,Adipose,Amygdala,Astrocytes,Bladder,Brain,Brainstem,Cerebellum,Cerebral Cortex,Cerebral Ventricles,Choroid Plexus,Dorsal Root Ganglion,Epidermis,Fibroblasts,Heart,Hippocampus,Hypothalamus,Kidney,Large Intestine,Liver,Lung,Mature monocyte-derived dendritic cells,Neurons not otherwise specified,Olfactory Bulb,Other Cells,Other Epithelial cells,Other Lymphocytes,Oth…
mmu-miR-146a-5p	miR-146a-5p (and other miRNAs w/seed GAGAACU)	2.706	Ingenuity Expert Findings	Experimentally Observed	PGLYRP1		Human,Mouse,Rat	B lymphocytes not otherwise specified,Bone marrow cells not otherwise specified,Brain,Cells not otherwise specified,Cerebellum,Cerebral Cortex,Heart,Hippocampus,Immune cells not otherwise specified,Large Intestine,Liver,Lung,Lymph node,Neurons not otherwise specified,Neutrophils,Other Organ Systems,Other Tissues and Primary Cells,Pancreas,Purkinje cells,Retina,Small Intestine,Spleen,Splenocytes,S…
mmu-miR-146a-5p	miR-146a-5p (and other miRNAs w/seed GAGAACU)	2.706	TargetScan Human	High (predicted)	PHF20L1		Human,Mouse,Rat	Activated helper T cells,Amygdala,BDCA-1+ dendritic cells,BDCA-3+ dendritic cells,Central memory cytotoxic T cells,Dorsal Root Ganglion,Effector memory cytotoxic T cells,Effector memory RA+ cytotoxic T cells,Epidermis,Hypothalamus,Immature monocyte-derived dendritic cells,Kidney,Large Intestine,Lung,Mature monocyte-derived dendritic cells,Monocyte-derived macrophage,Naive helper T cells,Natural T…
mmu-miR-146a-5p	miR-146a-5p (and other miRNAs w/seed GAGAACU)	2.706	TargetScan Human	High (predicted)	PHKB	Protein Kinase A Signaling,α-Adrenergic Signaling	Human,Mouse,Rat	Adipose,BDCA-1+ dendritic cells,BDCA-3+ dendritic cells,Bladder,Cytotoxic T cells,Effector T cells,Kidney,Large Intestine,Lung,Mature monocyte-derived dendritic cells,Memory B cells,Monocyte-derived macrophage,Naive B cells,Ovary,Pituitary Gland,Plasmacytoid dendritic cells,Prostate Gland,Retina,Skeletal Muscle,Substantia Nigra,786-0,A498,A549-ATCC,ACHN,CAKI-1,CCRF-CEM,COLO205,DU-145,EKVX,H460,HC…
mmu-miR-146a-5p	miR-146a-5p (and other miRNAs w/seed GAGAACU)	2.706	TargetScan Human	High (predicted)	PLSCR4		Human,Mouse,Rat	Adipose,Amygdala,Bladder,CD56bright NK cells,CD56dim NK cells,Cerebellum,Dorsal Root Ganglion,Effector T cells,Epidermis,Heart,Hippocampus,Hypothalamus,Kidney,Large Intestine,Lung,Mammary Gland,Olfactory Bulb,Ovary,Pancreas,Pituitary Gland,Placenta,Prostate Gland,Retina,Salivary Gland,Skeletal Muscle,Small Intestine,Spleen,Stomach,Substantia Nigra,Testis,Thymus,Uterus,CAKI-1,DU-145,HeLa,HOP-62,HS…
mmu-miR-146a-5p	miR-146a-5p (and other miRNAs w/seed GAGAACU)	2.706	TargetScan Human	High (predicted)	PPM1K	3-phosphoinositide Biosynthesis,3-phosphoinositide Degradation,AMPK Signaling,D-myo-inositol (1,4,5,6)-Tetrakisphosphate Biosynthesis,D-myo-inositol (3,4,5,6)-tetrakisphosphate Biosynthesis,D-myo-inositol-5-phosphate Metabolism,Superpathway of Inositol Phosphate Compounds	Human,Mouse,Rat	Activated helper T cells,Adipose,Amygdala,B lymphocytes not otherwise specified,BDCA-1+ dendritic cells,BDCA-3+ dendritic cells,Brain,Central memory cytotoxic T cells,Cerebellum,Cerebral Cortex,Cytotoxic T cells,Dorsal Root Ganglion,Effector memory cytotoxic T cells,Effector memory RA+ cytotoxic T cells,Effector T cells,Heart,Hippocampus,Hypothalamus,Immature monocyte-derived dendritic cells,Live…
mmu-miR-146a-5p	miR-146a-5p (and other miRNAs w/seed GAGAACU)	2.706	TargetScan Human	High (predicted)	PRDX4		Human,Mouse,Rat	Activated CD56bright NK cells,Activated CD56dim NK cells,Activated helper T cells,Activated Vd1 Gamma-delta T cells,Activated Vd2 Gamma-delta T cells,Adipose,Amygdala,B lymphocytes not otherwise specified,BDCA-1+ dendritic cells,BDCA-3+ dendritic cells,Bladder,Brain,Central memory cytotoxic T cells,Central memory helper T cells,Cerebellum,Cerebral Cortex,Cytotoxic T cells,Dorsal Root Ganglion,Eff…
mmu-miR-146a-5p	miR-146a-5p (and other miRNAs w/seed GAGAACU)	2.706	TargetScan Human	High (predicted)	PRR9		Human,Mouse,Rat	Adipose,Amygdala,Cerebellum,Epidermis,Heart,Hypothalamus,Kidney,Large Intestine,Liver,Lung,Mammary Gland,Ovary,Pituitary Gland,Placenta,Retina,Skeletal Muscle,Stomach,Substantia Nigra,Testis,Thymus
mmu-miR-146a-5p	miR-146a-5p (and other miRNAs w/seed GAGAACU)	2.706	TargetScan Human	High (predicted)	PSMA4	Protein Ubiquitination Pathway	Human,Mouse,Rat	Activated CD56bright NK cells,Activated CD56dim NK cells,Activated helper T cells,Activated Vd1 Gamma-delta T cells,Activated Vd2 Gamma-delta T cells,Adipose,Amygdala,B lymphocytes not otherwise specified,BDCA-1+ dendritic cells,BDCA-3+ dendritic cells,Bladder,CD56bright NK cells,CD56dim NK cells,Central memory cytotoxic T cells,Central memory helper T cells,Cerebellum,Cerebral Cortex,Cytotoxic T…
mmu-miR-146a-5p	miR-146a-5p (and other miRNAs w/seed GAGAACU)	2.706	Ingenuity Expert Findings	Experimentally Observed	PTAFR	Breast Cancer Regulation by Stathmin1	Human,Mouse,Rat	B lymphocytes not otherwise specified,BDCA-1+ dendritic cells,Blood platelets,Bone marrow-derived dendritic cells,Endothelial cells not otherwise specified,Eosinophils,Epithelial cells not otherwise specified,Fibroblasts,Heart,Immature monocyte-derived dendritic cells,Langerhans cells,Lung,Lymphocytes not otherwise specified,Mature monocyte-derived dendritic cells,Microglia,Monocyte-derived macro…
mmu-miR-146a-5p	miR-146a-5p (and other miRNAs w/seed GAGAACU)	2.706	Ingenuity Expert Findings	Experimentally Observed	PTGES2	Eicosanoid Signaling,Prostanoid Biosynthesis	Human,Mouse,Rat	Activated helper T cells,Activated Vd1 Gamma-delta T cells,Activated Vd2 Gamma-delta T cells,Adipose,Amygdala,Astrocytes,B lymphocytes not otherwise specified,BDCA-1+ dendritic cells,BDCA-3+ dendritic cells,Bladder,Brain,CD56bright NK cells,CD56dim NK cells,Cerebellum,Cerebral Cortex,Cytotoxic T cells,Dorsal Root Ganglion,Effector memory cytotoxic T cells,Effector memory helper T cells,Effector T…
mmu-miR-146a-5p	miR-146a-5p (and other miRNAs w/seed GAGAACU)	2.706	TargetScan Human	High (predicted)	RHOBTB3		Human,Mouse,Rat	Activated CD56dim NK cells,Activated helper T cells,Activated Vd1 Gamma-delta T cells,Activated Vd2 Gamma-delta T cells,Amygdala,BDCA-1+ dendritic cells,Bladder,CD56bright NK cells,CD56dim NK cells,Central memory cytotoxic T cells,Central memory helper T cells,Cerebellum,Cytotoxic T cells,Dorsal Root Ganglion,Effector memory cytotoxic T cells,Effector memory helper T cells,Effector memory RA+ cyt…
mmu-miR-146a-5p	miR-146a-5p (and other miRNAs w/seed GAGAACU)	2.706	TargetScan Human	High (predicted)	SLC10A3		Human,Mouse,Rat	Adipose,B lymphocytes not otherwise specified,Bladder,Cytotoxic T cells,Dorsal Root Ganglion,Effector T cells,Epidermis,Hypothalamus,Kidney,Large Intestine,Liver,Lung,Mammary Gland,Memory B cells,Murine NKT cells,Naive B cells,Ovary,Pituitary Gland,Placenta,Prostate Gland,Retina,Salivary Gland,Skeletal Muscle,Small Intestine,Spleen,Stomach,Substantia Nigra,Testis,Thymus,Uterus,786-0,A498,A549-ATC…
mmu-miR-146a-5p	miR-146a-5p (and other miRNAs w/seed GAGAACU)	2.706	TargetScan Human	High (predicted)	SLC1A1	Glutamate Receptor Signaling	Human,Mouse,Rat	Activated Vd2 Gamma-delta T cells,Amygdala,Astrocytes,Bladder,Brain,CD56bright NK cells,CD56dim NK cells,Cerebellum,Cerebral Cortex,Cytotoxic T cells,Dorsal Root Ganglion,Effector memory RA+ cytotoxic T cells,Effector T cells,Epidermis,Granule cells,Heart,Hippocampus,Hypothalamus,Kidney,Large Intestine,Liver,Lung,Lymphocytes not otherwise specified,Mammary Gland,Naive helper T cells,Natural T-reg…
mmu-miR-146a-5p	miR-146a-5p (and other miRNAs w/seed GAGAACU)	2.706	TargetScan Human	High (predicted)	SRP14	Insulin Secretion Signaling Pathway	Human,Mouse,Rat	Activated CD56bright NK cells,Activated CD56dim NK cells,Activated helper T cells,Activated Vd1 Gamma-delta T cells,Activated Vd2 Gamma-delta T cells,Adipose,Amygdala,B lymphocytes not otherwise specified,BDCA-1+ dendritic cells,BDCA-3+ dendritic cells,Bladder,CD56bright NK cells,CD56dim NK cells,Central memory cytotoxic T cells,Central memory helper T cells,Cerebellum,Cerebral Cortex,Cytotoxic T…
mmu-miR-146a-5p	miR-146a-5p (and other miRNAs w/seed GAGAACU)	2.706	miRecords	Experimentally Observed	STAT1	Activation of IRF by Cytosolic Pattern Recognition Receptors,CNTF Signaling,Colorectal Cancer Metastasis Signaling,Coronavirus Pathogenesis Pathway,Dendritic Cell Maturation,EGF Signaling,ERK/MAPK Signaling,FLT3 Signaling in Hematopoietic Progenitor Cells,Glucocorticoid Receptor Signaling,GM-CSF Signaling,Growth Hormone Signaling,Hepatic Fibrosis / Hepatic Stellate Cell Activation,IL-12 Signaling…	Human,Mouse,Rat	Adipose,B lymphocytes not otherwise specified,Bone marrow-derived dendritic cells,Bone marrow-derived macrophages,Brain,Cytotoxic T cells,Dendritic cells not otherwise specified,Dermis,Effector T cells,Epidermis,Fibroblasts,Heart,Hematopoietic progenitor cells,Intraepithelial T lymphocytes,Keratinocytes,Kidney,Large Intestine,Liver,Lung,Memory B cells,Microglia,Microvascular endothelial cells,Mur…
mmu-miR-146a-5p	miR-146a-5p (and other miRNAs w/seed GAGAACU)	2.706	Ingenuity Expert Findings	Experimentally Observed	SYT1	Synaptogenesis Signaling Pathway	Human,Mouse,Rat	Activated helper T cells,Adipose,Amygdala,B lymphocytes not otherwise specified,Bladder,Brain,Brainstem,Caudate Nucleus,CD56dim NK cells,Cerebellum,Cerebral Cortex,Cytotoxic T cells,Dorsal Root Ganglion,Effector T cells,Epidermis,Granule Cell Layer,Heart,Hippocampus,Hypothalamus,Immature monocyte-derived dendritic cells,Kidney,Large Intestine,Lens,Liver,Lung,Mast cells,Memory B cells,Monocyte-der…
mmu-miR-146a-5p	miR-146a-5p (and other miRNAs w/seed GAGAACU)	2.706	TargetScan Human	High (predicted)	TGIF1	TGF-β Signaling	Human,Mouse,Rat	Adipose,B lymphocytes not otherwise specified,BDCA-1+ dendritic cells,Bladder,Bone marrow cells not otherwise specified,Brain,Cytotoxic T cells,Effector T cells,Epidermis,Hematopoietic progenitor cells,Kidney,Large Intestine,Liver,Lung,Mammary Gland,Memory B cells,Murine NKT cells,Naive B cells,Natural T-regulatory cells,Other Lymphocytes,Other Nervous System,Other Tissues and Primary Cells,Ovary…
mmu-miR-146a-5p	miR-146a-5p (and other miRNAs w/seed GAGAACU)	2.706	TargetScan Human,miRecords	Experimentally Observed,Moderate (predicted)	TIMELESS		Human,Mouse,Rat	Activated Vd2 Gamma-delta T cells,BDCA-3+ dendritic cells,Brain,Cerebral Cortex,Effector memory helper T cells,Heart,Hypothalamus,Kidney,Large Intestine,Liver,Lung,Memory B cells,Murine NKT cells,Naive B cells,Neutrophils,Other Cells,Other Epithelial cells,Ovary,Pancreas,Peripheral blood leukocytes not otherwise specified,Placenta,Prostate Gland,Retina,Skeletal Muscle,Small Intestine,Spleen,Testi…
mmu-miR-146a-5p	miR-146a-5p (and other miRNAs w/seed GAGAACU)	2.706	Ingenuity Expert Findings	Experimentally Observed	TLR1	Altered T Cell and B Cell Signaling in Rheumatoid Arthritis,Colorectal Cancer Metastasis Signaling,Communication between Innate and Adaptive Immune Cells,Neuroinflammation Signaling Pathway,NF-κB Signaling,Phagosome Formation,Role of Macrophages, Fibroblasts and Endothelial Cells in Rheumatoid Arthritis,Role of Pattern Recognition Receptors in Recognition of Bacteria and Viruses,Toll-like Recepto…	Human,Mouse,Rat	Activated CD56bright NK cells,Activated CD56dim NK cells,Activated helper T cells,Activated Vd1 Gamma-delta T cells,Adipose,Adrenal Gland,B lymphocytes not otherwise specified,BDCA-1+ dendritic cells,BDCA-3+ dendritic cells,Bone marrow-derived macrophages,Brain,CD56bright NK cells,CD56dim NK cells,Central memory cytotoxic T cells,Central memory helper T cells,Cytotoxic T cells,Dendritic cells not…
mmu-miR-146a-5p	miR-146a-5p (and other miRNAs w/seed GAGAACU)	2.706	Ingenuity Expert Findings	Experimentally Observed	TLR4	Altered T Cell and B Cell Signaling in Rheumatoid Arthritis,Colorectal Cancer Metastasis Signaling,Communication between Innate and Adaptive Immune Cells,Crosstalk between Dendritic Cells and Natural Killer Cells,Dendritic Cell Maturation,Hepatic Cholestasis,Hepatic Fibrosis / Hepatic Stellate Cell Activation,Hepatic Fibrosis Signaling Pathway,HMGB1 Signaling,HOTAIR Regulatory Pathway,IL-12 Signa…	Human,Mouse,Rat	Adipocytes,Adipose,Adrenal Gland,Astrocytes,B lymphocytes not otherwise specified,Bladder,Blood platelets,Bone marrow cells not otherwise specified,Bone marrow-derived dendritic cells,Bone marrow-derived macrophages,Brain,Brainstem,Calvaria,Cardiomyocytes,CD4+ T-lymphocytes,Cerebellum,Cerebral Cortex,Cerebral Ventricles,Choroid Plexus,Cornea,Cortical neurons,Dendritic cells not otherwise specifie…
mmu-miR-146a-5p	miR-146a-5p (and other miRNAs w/seed GAGAACU)	2.706	Ingenuity Expert Findings	Experimentally Observed	TLR9	Altered T Cell and B Cell Signaling in Rheumatoid Arthritis,Colorectal Cancer Metastasis Signaling,Communication between Innate and Adaptive Immune Cells,Crosstalk between Dendritic Cells and Natural Killer Cells,Dendritic Cell Maturation,Neuroinflammation Signaling Pathway,NF-κB Signaling,Phagosome Formation,Role of Macrophages, Fibroblasts and Endothelial Cells in Rheumatoid Arthritis,Role of P…	Human,Mouse,Rat	Adrenal Gland,B lymphocytes not otherwise specified,Bone marrow cells not otherwise specified,Bone marrow-derived dendritic cells,Bone marrow-derived macrophages,Brain,Cardiomyocytes,Cytotoxic T cells,Dendritic cells not otherwise specified,Dermis,Eosinophils,Epithelial cells not otherwise specified,Granulocytes not otherwise specified,Heart,Hematopoietic progenitor cells,Hepatocytes,HUVEC cells,…
mmu-miR-146a-5p	miR-146a-5p (and other miRNAs w/seed GAGAACU)	2.706	Ingenuity Expert Findings,TargetScan Human	Experimentally Observed,High (predicted)	TRAF6	Activation of IRF by Cytosolic Pattern Recognition Receptors,Acute Phase Response Signaling,April Mediated Signaling,B Cell Activating Factor Signaling,CD40 Signaling,Dendritic Cell Maturation,Glucocorticoid Receptor Signaling,Hepatic Cholestasis,Hepatic Fibrosis Signaling Pathway,IL-1 Signaling,IL-10 Signaling,IL-12 Signaling and Production in Macrophages,IL-17 Signaling,IL-17A Signaling in Airw…	Human,Mouse,Rat	Activated CD56dim NK cells,Activated Vd1 Gamma-delta T cells,Activated Vd2 Gamma-delta T cells,Adipose,Adrenal Gland,Amygdala,B lymphocytes not otherwise specified,BDCA-3+ dendritic cells,Bladder,Blood platelets,Brain,Central memory cytotoxic T cells,Cerebellum,Cerebral Cortex,Cytotoxic T cells,Dorsal Root Ganglion,Effector memory cytotoxic T cells,Effector memory RA+ cytotoxic T cells,Effector T…
mmu-miR-146a-5p	miR-146a-5p (and other miRNAs w/seed GAGAACU)	2.706	TargetScan Human	High (predicted)	TRIT1		Human,Mouse,Rat	Activated CD56bright NK cells,Activated helper T cells,Activated Vd1 Gamma-delta T cells,Activated Vd2 Gamma-delta T cells,Adipose,Amygdala,B lymphocytes not otherwise specified,BDCA-1+ dendritic cells,BDCA-3+ dendritic cells,Bladder,Central memory cytotoxic T cells,Central memory helper T cells,Cerebellum,Cytotoxic T cells,Dorsal Root Ganglion,Effector memory cytotoxic T cells,Effector memory he…
mmu-miR-146a-5p	miR-146a-5p (and other miRNAs w/seed GAGAACU)	2.706	TargetScan Human	High (predicted)	ZDHHC13		Human,Mouse,Rat	Activated CD56bright NK cells,Activated CD56dim NK cells,Activated helper T cells,Activated Vd1 Gamma-delta T cells,Activated Vd2 Gamma-delta T cells,Adipose,Amygdala,B lymphocytes not otherwise specified,BDCA-1+ dendritic cells,BDCA-3+ dendritic cells,Bladder,CD56dim NK cells,Central memory cytotoxic T cells,Central memory helper T cells,Cerebellum,Cerebral Cortex,Cytotoxic T cells,Dorsal Root G…
mmu-miR-146a-5p	miR-146a-5p (and other miRNAs w/seed GAGAACU)	2.706	TargetScan Human	High (predicted)	ZNF208		Human,Mouse,Rat	Adipose,Amygdala,B lymphocytes not otherwise specified,Bladder,Cerebellum,Cerebral Cortex,Cytotoxic T cells,Dorsal Root Ganglion,Effector T cells,Epidermis,Heart,Hippocampus,Hypothalamus,Kidney,Large Intestine,Liver,Lung,Mammary Gland,Olfactory Bulb,Ovary,Pancreas,Pituitary Gland,Placenta,Prostate Gland,Retina,Skeletal Muscle,Small Intestine,Spleen,Stomach,Substantia Nigra,Testis,Thymus,Uterus,J7…
mmu-miR-146a-5p	miR-146a-5p (and other miRNAs w/seed GAGAACU)	2.706	TargetScan Human	High (predicted)	ZNF275		Human,Mouse,Rat	Activated helper T cells,Adipose,Amygdala,B lymphocytes not otherwise specified,BDCA-1+ dendritic cells,BDCA-3+ dendritic cells,Bladder,Central memory cytotoxic T cells,Cerebellum,Cerebral Cortex,Cytotoxic T cells,Dorsal Root Ganglion,Effector memory cytotoxic T cells,Effector memory RA+ cytotoxic T cells,Effector T cells,Epidermis,Heart,Hippocampus,Hypothalamus,Immature monocyte-derived dendriti…
mmu-miR-151-5p	miR-151-5p (and other miRNAs w/seed CGAGGAG)	3.241	TargetScan Human	High (predicted)	AKT2	14-3-3-mediated Signaling,Acute Myeloid Leukemia Signaling,Acute Phase Response Signaling,Adrenomedullin signaling pathway,AMPK Signaling,Amyloid Processing,Angiopoietin Signaling,Apelin Cardiac Fibroblast Signaling Pathway,Apelin Cardiomyocyte Signaling Pathway,Apelin Endothelial Signaling Pathway,Apelin Muscle Signaling Pathway,Axonal Guidance Signaling,B Cell Receptor Signaling,BEX2 Signaling …	Human,Mouse,Rat	Activated helper T cells,Adipose,Amygdala,B lymphocytes not otherwise specified,BDCA-1+ dendritic cells,BDCA-3+ dendritic cells,Bladder,Blood platelets,Brain,Cardiomyocytes,Central memory cytotoxic T cells,Cerebellum,Cerebral Cortex,Cytotoxic T cells,Dendritic cells not otherwise specified,Dorsal Root Ganglion,Effector memory cytotoxic T cells,Effector memory RA+ cytotoxic T cells,Effector T cell…
mmu-miR-151-5p	miR-151-5p (and other miRNAs w/seed CGAGGAG)	3.241	TargetScan Human	High (predicted)	APH1A	Amyloid Processing,ErbB4 Signaling,Mitochondrial Dysfunction,Molecular Mechanisms of Cancer,Neuroinflammation Signaling Pathway,Notch Signaling,Regulation Of The Epithelial Mesenchymal Transition In Development Pathway,Regulation of the Epithelial-Mesenchymal Transition Pathway,Th1 and Th2 Activation Pathway,Th1 Pathway,Th2 Pathway	Human,Mouse,Rat	Adipose,BDCA-1+ dendritic cells,BDCA-3+ dendritic cells,Hypothalamus,Immature monocyte-derived dendritic cells,Kidney,Large Intestine,Lung,Mature monocyte-derived dendritic cells,Monocyte-derived macrophage,Murine NKT cells,Osteoblasts,Other Cells,Plasmacytoid dendritic cells,Prostate Gland,Small Intestine,Uterus,293 cells,786-0,A498,A549-ATCC,ACHN,BT-549,CAKI-1,CCRF-CEM,COLO205,DU-145,EKVX,H460,…
mmu-miR-151-5p	miR-151-5p (and other miRNAs w/seed CGAGGAG)	3.241	TargetScan Human	High (predicted)	BEST2		Human,Mouse,Rat	Adipose,Amygdala,B lymphocytes not otherwise specified,Cerebellum,Cytotoxic T cells,Dorsal Root Ganglion,Epidermis,Hippocampus,Hypothalamus,Kidney,Large Intestine,Liver,Mammary Gland,Olfactory Bulb,Ovary,Pancreas,Retina,Salivary Gland,Skeletal Muscle,Skin,Spleen,Stomach,Substantia Nigra,Thymus
mmu-miR-151-5p	miR-151-5p (and other miRNAs w/seed CGAGGAG)	3.241	TargetScan Human	High (predicted)	BRMS1		Human,Mouse	B lymphocytes not otherwise specified,Brain,Effector T cells,Heart,Kidney,Large Intestine,Liver,Lung,Memory B cells,Naive B cells,Ovary,Pancreas,PBMCs,Peripheral blood lymphocytes,Placenta,Prostate Gland,Skeletal Muscle,Small Intestine,Spleen,Testis,Thymus,786-0,A498,A549-ATCC,ACHN,BT-549,CAKI-1,CCRF-CEM,COLO205,DU-145,EKVX,H460,HCC-2998,HCT-116,HCT-15,HL-60,HOP-62,HOP-92,HS 578T,HT29,IGROV1,J774…
mmu-miR-151-5p	miR-151-5p (and other miRNAs w/seed CGAGGAG)	3.241	TargetScan Human	High (predicted)	C6orf136		Human,Mouse,Rat	Activated helper T cells,Adipose,Amygdala,B lymphocytes not otherwise specified,BDCA-1+ dendritic cells,BDCA-3+ dendritic cells,Bladder,Central memory cytotoxic T cells,Cerebellum,Cerebral Cortex,Cytotoxic T cells,Dorsal Root Ganglion,Effector memory cytotoxic T cells,Effector memory RA+ cytotoxic T cells,Effector T cells,Epidermis,Heart,Hippocampus,Hypothalamus,Immature monocyte-derived dendriti…
mmu-miR-151-5p	miR-151-5p (and other miRNAs w/seed CGAGGAG)	3.241	TargetScan Human	High (predicted)	CACNG7	Androgen Signaling,Calcium Signaling,CCR5 Signaling in Macrophages,Cellular Effects of Sildenafil (Viagra),Corticotropin Releasing Hormone Signaling,CREB Signaling in Neurons,Endocannabinoid Neuronal Synapse Pathway,FcγRIIB Signaling in B Lymphocytes,G Beta Gamma Signaling,GABA Receptor Signaling,GNRH Signaling,GPCR-Mediated Nutrient Sensing in Enteroendocrine Cells,Gustation Pathway,Netrin Signa…	Human,Mouse,Rat	Activated helper T cells,Adipose,Amygdala,B lymphocytes not otherwise specified,BDCA-3+ dendritic cells,Bladder,Brain,Brainstem,Caudate Nucleus,Cerebellum,Cerebral Cortex,Corpus Callosum,Cytotoxic T cells,Dorsal Root Ganglion,Effector T cells,Epidermis,Heart,Hippocampus,Hypothalamus,Kidney,Large Intestine,Liver,Lung,Mammary Gland,Medulla Oblongata,Natural T-regulatory cells,Olfactory Bulb,Ovary,P…
mmu-miR-151-5p	miR-151-5p (and other miRNAs w/seed CGAGGAG)	3.241	TargetScan Human	High (predicted)	CBX7	Senescence Pathway	Human,Mouse,Rat	Activated CD56bright NK cells,Activated CD56dim NK cells,Activated Vd1 Gamma-delta T cells,Adipose,Amygdala,B lymphocytes not otherwise specified,BDCA-1+ dendritic cells,BDCA-3+ dendritic cells,Bladder,Central memory helper T cells,Cerebellum,Cerebral Cortex,Cytotoxic T cells,Dorsal Root Ganglion,Effector memory helper T cells,Effector T cells,Epidermis,Heart,Hippocampus,Hypothalamus,Immature mon…
mmu-miR-151-5p	miR-151-5p (and other miRNAs w/seed CGAGGAG)	3.241	TargetScan Human	High (predicted)	CDK11A	Cell Cycle Control of Chromosomal Replication,EIF2 Signaling,Molecular Mechanisms of Cancer	Human,Mouse,Rat	Adipose,Amygdala,B lymphocytes not otherwise specified,Bladder,Cerebellum,Cerebral Cortex,Cytotoxic T cells,Dorsal Root Ganglion,Effector T cells,Epidermis,Hippocampus,Hypothalamus,Large Intestine,Lung,Memory B cells,Murine NKT cells,Naive B cells,Olfactory Bulb,Ovary,Pituitary Gland,Placenta,Prostate Gland,Retina,Skeletal Muscle,Small Intestine,Spleen,Substantia Nigra,Testis,Thymus,Uterus,786-0,…
mmu-miR-151-5p	miR-151-5p (and other miRNAs w/seed CGAGGAG)	3.241	TargetScan Human	High (predicted)	CHCHD3		Human,Mouse,Rat	Activated CD56bright NK cells,Activated CD56dim NK cells,Activated helper T cells,Activated Vd1 Gamma-delta T cells,Activated Vd2 Gamma-delta T cells,Adipose,Amygdala,B lymphocytes not otherwise specified,BDCA-1+ dendritic cells,BDCA-3+ dendritic cells,Bladder,Central memory cytotoxic T cells,Central memory helper T cells,Cerebellum,Cerebral Cortex,Cytotoxic T cells,Dorsal Root Ganglion,Effector …
mmu-miR-151-5p	miR-151-5p (and other miRNAs w/seed CGAGGAG)	3.241	TargetScan Human	High (predicted)	CHMP1A	Axonal Guidance Signaling	Human,Mouse,Rat	Activated CD56bright NK cells,Activated CD56dim NK cells,Activated helper T cells,Activated Vd1 Gamma-delta T cells,Activated Vd2 Gamma-delta T cells,Adipose,Amygdala,B lymphocytes not otherwise specified,BDCA-1+ dendritic cells,BDCA-3+ dendritic cells,Bladder,CD56bright NK cells,CD56dim NK cells,Central memory cytotoxic T cells,Central memory helper T cells,Cerebellum,Cerebral Cortex,Cytotoxic T…
mmu-miR-151-5p	miR-151-5p (and other miRNAs w/seed CGAGGAG)	3.241	TargetScan Human	High (predicted)	CHRAC1		Human,Mouse,Rat	Activated helper T cells,Adipose,Amygdala,B lymphocytes not otherwise specified,BDCA-1+ dendritic cells,BDCA-3+ dendritic cells,Bladder,Brain,Central memory cytotoxic T cells,Cerebellum,Cerebral Cortex,Cytotoxic T cells,Dorsal Root Ganglion,Effector memory cytotoxic T cells,Effector memory RA+ cytotoxic T cells,Effector T cells,Epidermis,Heart,Hippocampus,Hypothalamus,Immature monocyte-derived de…
mmu-miR-151-5p	miR-151-5p (and other miRNAs w/seed CGAGGAG)	3.241	TargetScan Human	High (predicted)	CYB5B		Human,Mouse,Rat	Adipose,Amygdala,B lymphocytes not otherwise specified,Bladder,Cerebellum,Cerebral Cortex,Cytotoxic T cells,Dorsal Root Ganglion,Effector T cells,Epidermis,Heart,Hippocampus,Hypothalamus,Kidney,Large Intestine,Liver,Lung,Mammary Gland,Memory B cells,Murine NKT cells,Naive B cells,Olfactory Bulb,Ovary,Pancreas,Pituitary Gland,Placenta,Plasmacytoid dendritic cells,Prostate Gland,Retina,Salivary Gla…
mmu-miR-151-5p	miR-151-5p (and other miRNAs w/seed CGAGGAG)	3.241	TargetScan Human	High (predicted)	DDX20		Human,Mouse,Rat	Activated helper T cells,Adipose,Adrenal Gland,Amygdala,B lymphocytes not otherwise specified,BDCA-1+ dendritic cells,BDCA-3+ dendritic cells,Bladder,Central memory cytotoxic T cells,Cerebellum,Cerebral Cortex,Cytotoxic T cells,Dorsal Root Ganglion,Effector memory cytotoxic T cells,Effector memory RA+ cytotoxic T cells,Effector T cells,Epidermis,Heart,Hippocampus,Hypothalamus,Immature monocyte-de…
mmu-miR-151-5p	miR-151-5p (and other miRNAs w/seed CGAGGAG)	3.241	TargetScan Human	High (predicted)	EFNB2	Axonal Guidance Signaling,Ephrin B Signaling,Ephrin Receptor Signaling,Synaptogenesis Signaling Pathway	Human,Mouse,Rat	Activated Vd1 Gamma-delta T cells,Activated Vd2 Gamma-delta T cells,Amygdala,Astrocytes,Bladder,Brain,CD56dim NK cells,Cerebellum,Cerebral Cortex,Dermis,Dorsal Root Ganglion,Endothelial cells not otherwise specified,Epidermis,Fibroblasts,Heart,Hematopoietic progenitor cells,Hippocampus,HUVEC cells,Hypothalamus,Kidney,Large Intestine,Lung,Mammary Gland,Microvascular endothelial cells,Neurons not o…
mmu-miR-151-5p	miR-151-5p (and other miRNAs w/seed CGAGGAG)	3.241	TargetScan Human	High (predicted)	ERAP1		Human,Mouse,Rat	Activated CD56dim NK cells,Activated helper T cells,Activated Vd1 Gamma-delta T cells,Activated Vd2 Gamma-delta T cells,Adipose,B lymphocytes not otherwise specified,BDCA-1+ dendritic cells,BDCA-3+ dendritic cells,CD56bright NK cells,CD56dim NK cells,Central memory cytotoxic T cells,Central memory helper T cells,Cytotoxic T cells,Effector memory cytotoxic T cells,Effector memory helper T cells,Ef…
mmu-miR-151-5p	miR-151-5p (and other miRNAs w/seed CGAGGAG)	3.241	TargetScan Human	High (predicted)	FKBP1A	mTOR Signaling,Necroptosis Signaling Pathway	Human,Mouse,Rat	Activated CD56bright NK cells,Activated CD56dim NK cells,Activated helper T cells,Activated Vd1 Gamma-delta T cells,Activated Vd2 Gamma-delta T cells,Adipose,Amygdala,B lymphocytes not otherwise specified,BDCA-1+ dendritic cells,BDCA-3+ dendritic cells,Bladder,Brain,Cardiomyocytes,CD56bright NK cells,CD56dim NK cells,Central memory cytotoxic T cells,Central memory helper T cells,Cerebellum,Cerebr…
mmu-miR-151-5p	miR-151-5p (and other miRNAs w/seed CGAGGAG)	3.241	TargetScan Human	High (predicted)	GDI1		Human,Mouse,Rat	Activated CD56bright NK cells,Activated CD56dim NK cells,Activated helper T cells,Activated Vd1 Gamma-delta T cells,Activated Vd2 Gamma-delta T cells,Adipose,Amygdala,B lymphocytes not otherwise specified,BDCA-1+ dendritic cells,BDCA-3+ dendritic cells,Bladder,Brain,Caudate Nucleus,CD56bright NK cells,CD56dim NK cells,Central memory cytotoxic T cells,Central memory helper T cells,Cerebellum,Cereb…
mmu-miR-151-5p	miR-151-5p (and other miRNAs w/seed CGAGGAG)	3.241	TargetScan Human	High (predicted)	GRIN1	Amyotrophic Lateral Sclerosis Signaling,Calcium Signaling,Circadian Rhythm Signaling,CREB Signaling in Neurons,Dopamine-DARPP32 Feedback in cAMP Signaling,Endocannabinoid Neuronal Synapse Pathway,Ephrin Receptor Signaling,Glutamate Receptor Signaling,Neuroinflammation Signaling Pathway,Neuropathic Pain Signaling In Dorsal Horn Neurons,nNOS Signaling in Neurons,Opioid Signaling Pathway,Reelin Sign…	Human,Mouse,Rat	Adipose,Amygdala,Astrocytes,B lymphocytes not otherwise specified,Bladder,Bone marrow-derived macrophages,Brain,Brainstem,Cells not otherwise specified,Cerebellum,Cerebral Cortex,Cytotoxic T cells,Dorsal Root Ganglion,Effector T cells,Epidermis,Heart,Hematopoietic progenitor cells,Hippocampus,Hypothalamus,Kidney,Large Intestine,Liver,Megakaryocytes,Microglia,Neurons not otherwise specified,Olfact…
mmu-miR-151-5p	miR-151-5p (and other miRNAs w/seed CGAGGAG)	3.241	TargetScan Human	High (predicted)	GSTM1	Apelin Adipocyte Signaling Pathway,Aryl Hydrocarbon Receptor Signaling,Glutathione Redox Reactions I,Glutathione-mediated Detoxification,LPS/IL-1 Mediated Inhibition of RXR Function,NRF2-mediated Oxidative Stress Response,PXR/RXR Activation,Xenobiotic Metabolism AHR Signaling Pathway,Xenobiotic Metabolism CAR Signaling Pathway,Xenobiotic Metabolism General Signaling Pathway,Xenobiotic Metabolism …	Human,Mouse,Rat	Adipose,Bladder,Epidermis,Heart,Hematopoietic progenitor cells,Kidney,Large Intestine,Liver,Lung,Mammary Gland,Megakaryocytes,Other Nervous System,Other Neurons,Other Tissues and Primary Cells,Ovary,Pancreas,Pituitary Gland,Placenta,Prostate Gland,Retina,Salivary Gland,Skeletal Muscle,Skin,Small Intestine,Spinal Cord,Spleen,Stomach,Testis,Thymus,Uterus
mmu-miR-151-5p	miR-151-5p (and other miRNAs w/seed CGAGGAG)	3.241	TargetScan Human	High (predicted)	HOXA3		Human,Mouse,Rat	Adipose,BDCA-3+ dendritic cells,Bladder,Brain,Cerebral Cortex,Dorsal Root Ganglion,Epidermis,Hippocampus,Hypothalamus,Immature monocyte-derived dendritic cells,Kidney,Large Intestine,Liver,Lung,Natural T-regulatory cells,Olfactory Bulb,Other Cells,Other Organ Systems,Other Tissues and Primary Cells,Ovary,Skeletal Muscle,Spleen,Substantia Nigra,Testis,Th1 cells,Thymus,786-0,A498,A549-ATCC,ACHN,CAK…
mmu-miR-151-5p	miR-151-5p (and other miRNAs w/seed CGAGGAG)	3.241	TargetScan Human	High (predicted)	IMPDH2	Purine Nucleotides De Novo Biosynthesis II,Purine Nucleotides Degradation II (Aerobic),Urate Biosynthesis/Inosine 5'-phosphate Degradation	Human,Mouse,Rat	Adipose,Amygdala,B lymphocytes not otherwise specified,Bladder,Cerebellum,Cerebral Cortex,Cytotoxic T cells,Dorsal Root Ganglion,Effector T cells,Epidermis,Heart,Hepatocytes,Hippocampus,Hypothalamus,Immune cells not otherwise specified,Kidney,Large Intestine,Liver,Lung,Mammary Gland,Memory B cells,Murine NKT cells,Naive B cells,Olfactory Bulb,Ovary,Pancreas,Pituitary Gland,Placenta,Prostate Gland…
mmu-miR-151-5p	miR-151-5p (and other miRNAs w/seed CGAGGAG)	3.241	TargetScan Human	High (predicted)	ITGA10	Caveolar-mediated Endocytosis Signaling,Integrin Signaling,Paxillin Signaling	Human,Mouse,Rat	Activated CD56bright NK cells,Activated helper T cells,Activated Vd1 Gamma-delta T cells,Adipose,Amygdala,BDCA-1+ dendritic cells,BDCA-3+ dendritic cells,CD56bright NK cells,CD56dim NK cells,Central memory cytotoxic T cells,Central memory helper T cells,Cerebellum,Cerebral Cortex,Cytotoxic T cells,Dorsal Root Ganglion,Effector memory cytotoxic T cells,Effector memory helper T cells,Effector memor…
mmu-miR-151-5p	miR-151-5p (and other miRNAs w/seed CGAGGAG)	3.241	TargetScan Human	High (predicted)	KCNJ10	Dopamine-DARPP32 Feedback in cAMP Signaling	Human,Mouse,Rat	Activated Vd1 Gamma-delta T cells,Adipose,Amygdala,Astrocytes,B lymphocytes not otherwise specified,Bladder,Brain,Cerebellum,Cerebral Cortex,Cytotoxic T cells,Dorsal Root Ganglion,Effector T cells,Epidermis,Epithelial cells not otherwise specified,Heart,Hippocampus,Hypothalamus,Kidney,Large Intestine,Liver,Melanocytes,Olfactory Bulb,Other Cells,Other Nervous System,Other Organ Systems,Ovary,Pitui…
mmu-miR-151-5p	miR-151-5p (and other miRNAs w/seed CGAGGAG)	3.241	TargetScan Human	High (predicted)	LGALS3BP		Human,Mouse,Rat	Activated helper T cells,Adipose,B lymphocytes not otherwise specified,BDCA-1+ dendritic cells,Bladder,CD56bright NK cells,CD56dim NK cells,Cytotoxic T cells,Dorsal Root Ganglion,Effector T cells,Epidermis,Fibroblasts,Heart,Immature monocyte-derived dendritic cells,Kidney,Large Intestine,Liver,Lung,Monocyte-derived macrophage,Monocytes not otherwise specified,Murine NKT cells,Natural T-regulatory…
mmu-miR-151-5p	miR-151-5p (and other miRNAs w/seed CGAGGAG)	3.241	TargetScan Human	High (predicted)	LHCGR	Breast Cancer Regulation by Stathmin1,cAMP-mediated signaling,G-Protein Coupled Receptor Signaling,Gαs Signaling,Ovarian Cancer Signaling	Human,Mouse,Rat	Adrenal Gland,B lymphocytes not otherwise specified,Brain,Brainstem,Cerebellum,Cerebral Cortex,Cerebral Ventricles,Choroid Plexus,Epithelial cells not otherwise specified,Granulosa cells,Hippocampus,Hypothalamus,Olfactory Bulb,Osteoblasts,Other Cells,Other Nervous System,Other Organ Systems,Other Tissues and Primary Cells,Ovary,Pituitary Gland,Placenta,Prostate Gland,Small Intestine,Smooth Muscle…
mmu-miR-151-5p	miR-151-5p (and other miRNAs w/seed CGAGGAG)	3.241	TargetScan Human	High (predicted)	LOC102724788/PRODH	Citrulline Biosynthesis,Proline Degradation,Superpathway of Citrulline Metabolism	Human,Mouse,Rat	Adipose,Amygdala,Bladder,Brain,Cerebellum,Cerebral Cortex,Dorsal Root Ganglion,Epidermis,Heart,Hippocampus,Hypothalamus,Kidney,Liver,Lung,Mammary Gland,Ovary,Parietal Lobe,Pituitary Gland,Placenta,Prostate Gland,Skeletal Muscle,Small Intestine,Substantia Nigra,Thymus,COLO205,IGROV1
mmu-miR-151-5p	miR-151-5p (and other miRNAs w/seed CGAGGAG)	3.241	TargetScan Human	High (predicted)	MAPK11	4-1BB Signaling in T Lymphocytes,Acute Phase Response Signaling,Adrenomedullin signaling pathway,AMPK Signaling,Amyloid Processing,Antioxidant Action of Vitamin C,Apelin Adipocyte Signaling Pathway,Apelin Cardiomyocyte Signaling Pathway,April Mediated Signaling,ATM Signaling,B Cell Activating Factor Signaling,B Cell Receptor Signaling,BMP signaling pathway,Cardiac Hypertrophy Signaling,Cardiac Hy…	Human,Mouse,Rat	Brain,Brainstem,Caudate Nucleus,Cerebellum,Cerebral Cortex,Endothelial cells not otherwise specified,Heart,Hippocampus,HUVEC cells,Kidney,Large Intestine,Liver,Lung,Macrophages not otherwise specified,Medulla Oblongata,Ovary,Pancreas,Peripheral blood leukocytes not otherwise specified,Peritoneal macrophages,Placenta,Prostate Gland,Skeletal Muscle,Small Intestine,Spleen,Striatum,T lymphocytes not …
mmu-miR-151-5p	miR-151-5p (and other miRNAs w/seed CGAGGAG)	3.241	TargetScan Human	High (predicted)	MBD3	DNA Methylation and Transcriptional Repression Signaling	Human,Mouse,Rat	Activated CD56bright NK cells,Activated CD56dim NK cells,Activated helper T cells,Activated Vd1 Gamma-delta T cells,Activated Vd2 Gamma-delta T cells,Adipose,Amygdala,B lymphocytes not otherwise specified,BDCA-1+ dendritic cells,BDCA-3+ dendritic cells,Bladder,Brain,Cells not otherwise specified,Central memory helper T cells,Cerebellum,Cerebral Cortex,Cytotoxic T cells,Dorsal Root Ganglion,Effect…
mmu-miR-151-5p	miR-151-5p (and other miRNAs w/seed CGAGGAG)	3.241	TargetScan Human	High (predicted)	MED16	Estrogen Receptor Signaling	Human,Mouse,Rat	Activated CD56bright NK cells,Activated CD56dim NK cells,Activated helper T cells,Activated Vd1 Gamma-delta T cells,Activated Vd2 Gamma-delta T cells,Adipose,Amygdala,B lymphocytes not otherwise specified,BDCA-1+ dendritic cells,BDCA-3+ dendritic cells,Bladder,CD56dim NK cells,Central memory cytotoxic T cells,Central memory helper T cells,Cerebellum,Cerebral Cortex,Cytotoxic T cells,Dorsal Root G…
mmu-miR-151-5p	miR-151-5p (and other miRNAs w/seed CGAGGAG)	3.241	TargetScan Human	High (predicted)	MED9		Human,Mouse,Rat	Activated CD56bright NK cells,Activated helper T cells,Activated Vd1 Gamma-delta T cells,Activated Vd2 Gamma-delta T cells,Adipose,Amygdala,BDCA-1+ dendritic cells,BDCA-3+ dendritic cells,Central memory cytotoxic T cells,Central memory helper T cells,Cerebellum,Cerebral Cortex,Cytotoxic T cells,Dorsal Root Ganglion,Effector memory cytotoxic T cells,Effector memory helper T cells,Effector memory R…
mmu-miR-151-5p	miR-151-5p (and other miRNAs w/seed CGAGGAG)	3.241	TargetScan Human	High (predicted)	MEST	Regulation Of The Epithelial Mesenchymal Transition By Growth Factors Pathway	Human,Mouse,Rat	Activated CD56bright NK cells,Activated CD56dim NK cells,Activated helper T cells,Activated Vd1 Gamma-delta T cells,Activated Vd2 Gamma-delta T cells,Adipose,Amygdala,BDCA-1+ dendritic cells,BDCA-3+ dendritic cells,Central memory helper T cells,Cerebral Cortex,Cytotoxic T cells,Dorsal Root Ganglion,Effector memory helper T cells,Effector memory RA+ cytotoxic T cells,Epidermis,Hippocampus,Hypothal…
mmu-miR-151-5p	miR-151-5p (and other miRNAs w/seed CGAGGAG)	3.241	TargetScan Human	High (predicted)	MPI	Colanic Acid Building Blocks Biosynthesis,D-mannose Degradation,GDP-mannose Biosynthesis	Human,Mouse,Rat	Activated helper T cells,Activated Vd1 Gamma-delta T cells,Activated Vd2 Gamma-delta T cells,Adipose,Amygdala,BDCA-1+ dendritic cells,BDCA-3+ dendritic cells,Bladder,Cerebellum,Cerebral Cortex,Dorsal Root Ganglion,Effector T cells,Epidermis,Heart,Hippocampus,Hypothalamus,Immature monocyte-derived dendritic cells,Kidney,Large Intestine,Lung,Mammary Gland,Memory B cells,Monocyte-derived macrophage,…
mmu-miR-151-5p	miR-151-5p (and other miRNAs w/seed CGAGGAG)	3.241	TargetScan Human	High (predicted)	N4BP1		Human,Mouse,Rat	Activated CD56bright NK cells,Activated CD56dim NK cells,Activated helper T cells,Activated Vd1 Gamma-delta T cells,Activated Vd2 Gamma-delta T cells,Adipose,Amygdala,B lymphocytes not otherwise specified,BDCA-1+ dendritic cells,BDCA-3+ dendritic cells,Bladder,CD56bright NK cells,CD56dim NK cells,Central memory cytotoxic T cells,Central memory helper T cells,Cerebellum,Cerebral Cortex,Cytotoxic T…
mmu-miR-151-5p	miR-151-5p (and other miRNAs w/seed CGAGGAG)	3.241	TargetScan Human	High (predicted)	P2RX6	Gustation Pathway	Human,Mouse,Rat	Activated CD56bright NK cells,Brain,Brainstem,CD56bright NK cells,Dorsal Root Ganglion,Epithelial cells not otherwise specified,Kidney,Osteoblasts,Skeletal Muscle,Testis,Other Cell Line,Other Osteosarcoma Cell Lines
mmu-miR-151-5p	miR-151-5p (and other miRNAs w/seed CGAGGAG)	3.241	TargetScan Human	High (predicted)	PATZ1		Human,Mouse,Rat	Adipose,Amygdala,B lymphocytes not otherwise specified,Bladder,Brain,Cerebellum,Cerebral Cortex,Cytotoxic T cells,Dorsal Root Ganglion,Effector T cells,Epidermis,Heart,Hematopoietic progenitor cells,Hippocampus,Hypothalamus,Kidney,Large Intestine,Liver,Lung,Mammary Gland,Mast cells,Memory B cells,Naive B cells,Natural T-regulatory cells,Olfactory Bulb,Other Cells,Other Organ Systems,Ovary,Pancrea…
mmu-miR-151-5p	miR-151-5p (and other miRNAs w/seed CGAGGAG)	3.241	TargetScan Human	High (predicted)	PLPPR5		Human,Mouse,Rat	Amygdala,Cerebellum,Cerebral Cortex,Hippocampus,Hypothalamus,Large Intestine,Olfactory Bulb,Retina,Skeletal Muscle,Substantia Nigra,HOP-62,PC-3,RXF-393,SF-295
mmu-miR-151-5p	miR-151-5p (and other miRNAs w/seed CGAGGAG)	3.241	TargetScan Human	High (predicted)	PTGDR2	Breast Cancer Regulation by Stathmin1,Th1 and Th2 Activation Pathway,Th2 Pathway	Human,Mouse,Rat	Activated Vd1 Gamma-delta T cells,B lymphocytes not otherwise specified,BDCA-1+ dendritic cells,Brain,CD4+ T-lymphocytes,Cerebral Cortex,Effector memory helper T cells,Eosinophils,Gray Matter,Heart,Hippocampus,Kidney,Large Intestine,Liver,Lung,Lymphocytes not otherwise specified,Mammary Gland,Monocyte-derived dendritic cells not otherwise specified,Monocytes not otherwise specified,Murine NKT cel…
mmu-miR-151-5p	miR-151-5p (and other miRNAs w/seed CGAGGAG)	3.241	TargetScan Human	High (predicted)	RAB35		Human,Mouse,Rat	Activated CD56bright NK cells,Activated CD56dim NK cells,Activated helper T cells,Activated Vd1 Gamma-delta T cells,Activated Vd2 Gamma-delta T cells,Adipose,Amygdala,B lymphocytes not otherwise specified,BDCA-1+ dendritic cells,BDCA-3+ dendritic cells,Bladder,CD56bright NK cells,Central memory cytotoxic T cells,Central memory helper T cells,Cerebellum,Cerebral Cortex,Cytotoxic T cells,Dorsal Roo…
mmu-miR-151-5p	miR-151-5p (and other miRNAs w/seed CGAGGAG)	3.241	TargetScan Human	High (predicted)	RADIL		Human,Mouse,Rat	Adipose,Amygdala,B lymphocytes not otherwise specified,Bladder,Cerebellum,Cerebral Cortex,Cytotoxic T cells,Dorsal Root Ganglion,Effector T cells,Epidermis,Heart,Hippocampus,Hypothalamus,Kidney,Large Intestine,Liver,Lung,Mammary Gland,Olfactory Bulb,Ovary,Pituitary Gland,Placenta,Prostate Gland,Retina,Salivary Gland,Skeletal Muscle,Small Intestine,Spleen,Stomach,Substantia Nigra,Testis,Thymus,Ute…
mmu-miR-151-5p	miR-151-5p (and other miRNAs w/seed CGAGGAG)	3.241	TargetScan Human	High (predicted)	RALGAPA1		Human,Mouse,Rat	Activated CD56bright NK cells,Activated CD56dim NK cells,Activated Vd1 Gamma-delta T cells,Activated Vd2 Gamma-delta T cells,Adipose,Amygdala,B lymphocytes not otherwise specified,BDCA-1+ dendritic cells,BDCA-3+ dendritic cells,Bladder,Brain,CD56bright NK cells,Central memory cytotoxic T cells,Central memory helper T cells,Cerebellum,Cerebral Cortex,Cytotoxic T cells,Dorsal Root Ganglion,Effector…
mmu-miR-151-5p	miR-151-5p (and other miRNAs w/seed CGAGGAG)	3.241	TargetScan Human	High (predicted)	SH3BP4	Clathrin-mediated Endocytosis Signaling	Human,Mouse,Rat	Adipose,Amygdala,Dorsal Root Ganglion,Epidermis,Fibroblasts,Hippocampus,Hypothalamus,Kidney,Lung,Mammary Gland,Olfactory Bulb,Ovary,Placenta,Prostate Gland,Uterus,786-0,A498,A549-ATCC,ACHN,BT-549,CAKI-1,COLO205,DU-145,EKVX,H460,HCC-2998,HCT-116,HCT-15,HOP-62,HOP-92,HS 578T,HT29,IGROV1,J774,KM-12,LOX IMVI,M14,MALME-3M,MDA-MB-231,MDA-MB-435,MDA-N,NCI-ADR-RES,NCI-H226,NCI-H332M,OVCAR-3,OVCAR-4,OVCAR…
mmu-miR-151-5p	miR-151-5p (and other miRNAs w/seed CGAGGAG)	3.241	TargetScan Human	High (predicted)	SLC25A24		Human,Mouse,Rat	Activated CD56bright NK cells,Activated CD56dim NK cells,Activated helper T cells,Activated Vd1 Gamma-delta T cells,Activated Vd2 Gamma-delta T cells,Adipose,B lymphocytes not otherwise specified,BDCA-1+ dendritic cells,BDCA-3+ dendritic cells,Bladder,Central memory cytotoxic T cells,Central memory helper T cells,Cytotoxic T cells,Dorsal Root Ganglion,Effector memory cytotoxic T cells,Effector me…
mmu-miR-151-5p	miR-151-5p (and other miRNAs w/seed CGAGGAG)	3.241	TargetScan Human	High (predicted)	SLC66A2		Human,Mouse,Rat	Activated CD56bright NK cells,Activated CD56dim NK cells,Activated helper T cells,Activated Vd1 Gamma-delta T cells,Activated Vd2 Gamma-delta T cells,Adipose,B lymphocytes not otherwise specified,BDCA-1+ dendritic cells,BDCA-3+ dendritic cells,Bladder,CD56bright NK cells,CD56dim NK cells,Central memory cytotoxic T cells,Central memory helper T cells,Cerebellum,Cerebral Cortex,Cytotoxic T cells,Do…
mmu-miR-151-5p	miR-151-5p (and other miRNAs w/seed CGAGGAG)	3.241	TargetScan Human	High (predicted)	SLC7A5		Human,Mouse,Rat	Amygdala,Astrocytes,Brain,Cerebellum,Cerebral Cortex,Dorsal Root Ganglion,Heart,Hippocampus,Hypothalamus,Kidney,Large Intestine,Lung,Mammary Gland,Memory B cells,Naive B cells,Olfactory Bulb,Oocytes,Other Cells,Ovary,Pancreas,PBMCs,Peripheral blood lymphocytes,Pituitary Gland,Placenta,Prostate Gland,Retina,Salivary Gland,Skeletal Muscle,Skin,Small Intestine,Spleen,Stomach,Substantia Nigra,Testis,…
mmu-miR-151-5p	miR-151-5p (and other miRNAs w/seed CGAGGAG)	3.241	TargetScan Human	High (predicted)	SUCLG2	4-aminobutyrate Degradation I,Glutamate Degradation III (via 4-aminobutyrate)	Human,Mouse,Rat	Bladder,Brain,Heart,Kidney,Liver,Lung,Lymph node,Mammary Gland,Memory B cells,Murine NKT cells,Naive B cells,Other Tissues and Primary Cells,Pancreas,Peripheral blood leukocytes not otherwise specified,Placenta,Skeletal Muscle,Small Intestine,Spleen,Testis,Thymus,A549-ATCC,ACHN,CAKI-1,COLO205,H460,HCT-116,HL-60,HOP-62,HOP-92,HT29,J774,K-562,KM-12,LOX IMVI,MALME-3M,MDA-MB-435,NCI-H226,OVCAR-4,RAW …
mmu-miR-151-5p	miR-151-5p (and other miRNAs w/seed CGAGGAG)	3.241	TargetScan Human	High (predicted)	TAL1		Human,Mouse,Rat	Bone marrow cells not otherwise specified,Brain,Endothelial cells not otherwise specified,Hematopoietic progenitor cells,HUVEC cells,Lung,Macrophages not otherwise specified,Megakaryocytes,Other Cells,Other Tissues and Primary Cells,Pre-B lymphocytes,Pro-B lymphocytes,Spleen,Splenocytes,Substantia Nigra,T lymphocytes not otherwise specified,Thymocytes,Thymus,CCRF-CEM,J774,Jurkat,K-562,MCF7,MG-63,…
mmu-miR-151-5p	miR-151-5p (and other miRNAs w/seed CGAGGAG)	3.241	TargetScan Human	High (predicted)	TNNT2	Calcium Signaling	Human,Mouse,Rat	Bladder,Cardiomyocytes,Heart,Lung,Ovary,Skeletal Muscle,J774,P19
mmu-miR-151-5p	miR-151-5p (and other miRNAs w/seed CGAGGAG)	3.241	TargetScan Human	High (predicted)	TRMT44		Human,Mouse,Rat	Activated Vd1 Gamma-delta T cells,Activated Vd2 Gamma-delta T cells,Adipose,Amygdala,B lymphocytes not otherwise specified,Bladder,Cerebral Cortex,Dorsal Root Ganglion,Epidermis,Hippocampus,Lung,Olfactory Bulb,Ovary,Plasmacytoid dendritic cells,Retina,Skeletal Muscle,Spleen,Thymus,Uterus,Vd1 Gamma-delta T cells,ACHN,HS 578T,K-562,LOX IMVI,NCI-ADR-RES,OVCAR-4,THP-1
mmu-miR-151-5p	miR-151-5p (and other miRNAs w/seed CGAGGAG)	3.241	TargetScan Human	High (predicted)	WFIKKN2		Human,Mouse,Rat	Brain,Heart,Kidney,Liver,Lung,Skeletal Muscle,Testis
mmu-miR-151-5p	miR-151-5p (and other miRNAs w/seed CGAGGAG)	3.241	TargetScan Human	High (predicted)	ZBTB42		Human,Mouse,Rat	Epidermis,Large Intestine,Lung,Mammary Gland,Pancreas,Prostate Gland,Skeletal Muscle,Spleen,Stomach,Testis,J774
mmu-miR-151-5p	miR-151-5p (and other miRNAs w/seed CGAGGAG)	3.241	TargetScan Human	High (predicted)	ZNF296		Human,Mouse,Rat	Adipose,B lymphocytes not otherwise specified,BDCA-1+ dendritic cells,BDCA-3+ dendritic cells,Bladder,Cytotoxic T cells,Effector T cells,Epidermis,Heart,Immature monocyte-derived dendritic cells,Large Intestine,Lung,Mature monocyte-derived dendritic cells,Other Cells,Other Organ Systems,Ovary,Placenta,Plasmacytoid dendritic cells,Prostate Gland,Retina,Salivary Gland,Skeletal Muscle,Small Intestin…
mmu-miR-615-3p	miR-615-3p (miRNAs w/seed CCGAGCC)	-1.523	TargetScan Human	High (predicted)	ABHD17A		Human,Mouse,Rat	Adipose,Amygdala,B lymphocytes not otherwise specified,Bladder,Cerebellum,Cerebral Cortex,Cytotoxic T cells,Dorsal Root Ganglion,Effector T cells,Epidermis,Heart,Hippocampus,Hypothalamus,Kidney,Large Intestine,Liver,Lung,Mammary Gland,Murine NKT cells,Olfactory Bulb,Ovary,Pituitary Gland,Placenta,Prostate Gland,Retina,Skeletal Muscle,Small Intestine,Spleen,Stomach,Substantia Nigra,Testis,Thymus,U…
mmu-miR-615-3p	miR-615-3p (miRNAs w/seed CCGAGCC)	-1.523	Ingenuity Expert Findings	Experimentally Observed	AR	Androgen Signaling,Glucocorticoid Receptor Signaling,HOTAIR Regulatory Pathway,Prostate Cancer Signaling,Sumoylation Pathway	Human,Mouse,Rat	Adipocytes,Adipose,Adrenal Gland,Amygdala,B lymphocytes not otherwise specified,BDCA-3+ dendritic cells,Bladder,Blood platelets,Brain,Cardiomyocytes,CD56bright NK cells,Cells not otherwise specified,Central memory helper T cells,Cerebellum,Cerebral Cortex,Cytotoxic T cells,Dorsal Root Ganglion,Effector memory RA+ cytotoxic T cells,Effector T cells,Embryonic stem cells,Epidermis,Epithelial cells n…
mmu-miR-615-3p	miR-615-3p (miRNAs w/seed CCGAGCC)	-1.523	TargetScan Human	High (predicted)	BLOC1S1		Human,Mouse,Rat	Activated CD56bright NK cells,Activated CD56dim NK cells,Activated helper T cells,Activated Vd1 Gamma-delta T cells,Activated Vd2 Gamma-delta T cells,Adipose,Amygdala,B lymphocytes not otherwise specified,BDCA-1+ dendritic cells,BDCA-3+ dendritic cells,Bladder,Central memory cytotoxic T cells,Central memory helper T cells,Cerebellum,Cerebral Cortex,Cytotoxic T cells,Dorsal Root Ganglion,Effector …
mmu-miR-615-3p	miR-615-3p (miRNAs w/seed CCGAGCC)	-1.523	TargetScan Human	High (predicted)	CELF2		Human,Mouse,Rat	Activated helper T cells,Adipose,Amygdala,B lymphocytes not otherwise specified,BDCA-1+ dendritic cells,BDCA-3+ dendritic cells,Bladder,Central memory cytotoxic T cells,Cerebellum,Cerebral Cortex,Cytotoxic T cells,Dorsal Root Ganglion,Effector memory cytotoxic T cells,Effector memory RA+ cytotoxic T cells,Effector T cells,Epidermis,Heart,Hippocampus,Hypothalamus,Immature monocyte-derived dendriti…
mmu-miR-615-3p	miR-615-3p (miRNAs w/seed CCGAGCC)	-1.523	TargetScan Human	High (predicted)	CFAP298		Human,Mouse,Rat	Activated CD56bright NK cells,Activated CD56dim NK cells,Activated helper T cells,Activated Vd1 Gamma-delta T cells,Activated Vd2 Gamma-delta T cells,Adipose,Amygdala,B lymphocytes not otherwise specified,BDCA-1+ dendritic cells,BDCA-3+ dendritic cells,Bladder,CD56bright NK cells,CD56dim NK cells,Central memory cytotoxic T cells,Central memory helper T cells,Cerebellum,Cerebral Cortex,Cytotoxic T…
mmu-miR-615-3p	miR-615-3p (miRNAs w/seed CCGAGCC)	-1.523	TargetScan Human	High (predicted)	COL18A1	Apelin Liver Signaling Pathway,Atherosclerosis Signaling,Dendritic Cell Maturation,GP6 Signaling Pathway,Hepatic Fibrosis / Hepatic Stellate Cell Activation,Hepatic Fibrosis Signaling Pathway,Intrinsic Prothrombin Activation Pathway,Natural Killer Cell Signaling	Human,Mouse,Rat	Adipose,Adrenal Gland,Bladder,Brain,Cerebellum,Dorsal Root Ganglion,Epidermis,Fibroblasts,Heart,Hepatocytes,Kidney,Large Intestine,Liver,Lung,Mammary Gland,Microvascular endothelial cells,Monocyte-derived macrophage,Monocytes not otherwise specified,Other Organ Systems,Other Tissues and Primary Cells,Ovary,Pancreas,Pituitary Gland,Placenta,Prostate Gland,Retina,Salivary Gland,Skeletal Muscle,Smal…
mmu-miR-615-3p	miR-615-3p (miRNAs w/seed CCGAGCC)	-1.523	TargetScan Human	High (predicted)	DAND5		Human,Mouse,Rat	Adipose,Amygdala,B lymphocytes not otherwise specified,Cerebellum,Cerebral Cortex,Cytotoxic T cells,Dorsal Root Ganglion,Effector T cells,Epidermis,Hippocampus,Hypothalamus,Lung,Mammary Gland,Olfactory Bulb,Oocytes,Ovary,Pituitary Gland,Prostate Gland,Retina,Salivary Gland,Skeletal Muscle,Spleen,Substantia Nigra,Testis,Thymus
mmu-miR-615-3p	miR-615-3p (miRNAs w/seed CCGAGCC)	-1.523	TargetScan Human	High (predicted)	DUSP28	3-phosphoinositide Biosynthesis,3-phosphoinositide Degradation,D-myo-inositol (1,4,5,6)-Tetrakisphosphate Biosynthesis,D-myo-inositol (3,4,5,6)-tetrakisphosphate Biosynthesis,D-myo-inositol-5-phosphate Metabolism,Superpathway of Inositol Phosphate Compounds	Human,Mouse,Rat	BDCA-1+ dendritic cells,BDCA-3+ dendritic cells,Bladder,Cerebellum,Cerebral Cortex,Dorsal Root Ganglion,Effector memory RA+ cytotoxic T cells,Hippocampus,Hypothalamus,Immature monocyte-derived dendritic cells,Kidney,Liver,Mature monocyte-derived dendritic cells,Monocyte-derived macrophage,Natural T-regulatory cells,Olfactory Bulb,Pancreas,Pituitary Gland,Plasmacytoid dendritic cells,Skeletal Musc…
mmu-miR-615-3p	miR-615-3p (miRNAs w/seed CCGAGCC)	-1.523	TargetScan Human	High (predicted)	EHMT1	Cysteine Biosynthesis III (mammalia),Methionine Degradation I (to Homocysteine),Superpathway of Methionine Degradation	Human,Mouse,Rat	Activated helper T cells,Adipose,Amygdala,B lymphocytes not otherwise specified,BDCA-1+ dendritic cells,BDCA-3+ dendritic cells,Bladder,Central memory cytotoxic T cells,Cerebellum,Cerebral Cortex,Cytotoxic T cells,Dorsal Root Ganglion,Effector memory cytotoxic T cells,Effector memory RA+ cytotoxic T cells,Effector T cells,Epidermis,Heart,Hippocampus,Hypothalamus,Immature monocyte-derived dendriti…
mmu-miR-615-3p	miR-615-3p (miRNAs w/seed CCGAGCC)	-1.523	TargetScan Human	High (predicted)	FAM219A		Human,Mouse,Rat	Adipose,Amygdala,Bladder,Cerebellum,Cerebral Cortex,Cytotoxic T cells,Dorsal Root Ganglion,Effector T cells,Epidermis,Heart,Hippocampus,Hypothalamus,Kidney,Large Intestine,Liver,Lung,Mammary Gland,Monocyte-derived macrophage,Natural T-regulatory cells,Olfactory Bulb,Ovary,Pituitary Gland,Placenta,Plasmacytoid dendritic cells,Retina,Skeletal Muscle,Small Intestine,Spleen,Stomach,Substantia Nigra,T…
mmu-miR-615-3p	miR-615-3p (miRNAs w/seed CCGAGCC)	-1.523	TargetScan Human	High (predicted)	FCMR		Human,Mouse,Rat	Adipose,B lymphocytes not otherwise specified,Bone marrow cells not otherwise specified,Bone marrow-derived dendritic cells,CD4+ T-lymphocytes,Cytotoxic T cells,Dendritic cells not otherwise specified,Effector T cells,Granulocytes not otherwise specified,Hematopoietic progenitor cells,Macrophages not otherwise specified,Memory B cells,Naive B cells,NK cells not otherwise specified,Other B lymphoc…
mmu-miR-615-3p	miR-615-3p (miRNAs w/seed CCGAGCC)	-1.523	TargetScan Human	High (predicted)	GDPD2		Human,Mouse,Rat	Calvaria,Osteoblasts,Other Organ Systems,Small Intestine,Spleen
mmu-miR-615-3p	miR-615-3p (miRNAs w/seed CCGAGCC)	-1.523	TargetScan Human	High (predicted)	HIRIP3		Human,Mouse,Rat	BDCA-1+ dendritic cells,BDCA-3+ dendritic cells,Central memory cytotoxic T cells,Cerebellum,Dorsal Root Ganglion,Effector memory cytotoxic T cells,Effector memory RA+ cytotoxic T cells,Hypothalamus,Monocyte-derived macrophage,Olfactory Bulb,Ovary,Plasmacytoid dendritic cells,Retina,Skeletal Muscle,Testis,Th1 cells,Thymus,786-0,A498,ACHN,CCRF-CEM,COLO205,DU-145,H460,HCT-116,HCT-15,HeLa,HL-60,HOP-6…
mmu-miR-615-3p	miR-615-3p (miRNAs w/seed CCGAGCC)	-1.523	TargetScan Human	High (predicted)	HOXC6		Human,Mouse,Rat	Adipose,Dorsal Root Ganglion,Epidermis,Granulosa cells,Kidney,Lymph node,Other Organ Systems,Other Tissues and Primary Cells,Ovary,PBMCs,Peripheral blood lymphocytes,Skeletal Muscle,Spleen,Stomach,Thymus,A498,ACHN,BT-549,CAKI-1,COLO205,DU-145,EKVX,H460,HCT-116,HCT-15,HEL,HL-60,HOP-62,HOP-92,HS 578T,HT29,J774,K-562,LNCaP cells,LOX IMVI,M14,MALME-3M,MCF7,NB4,NCI-ADR-RES,NCI-H23,NCI-H522,NIH/3T3 cel…
mmu-miR-615-3p	miR-615-3p (miRNAs w/seed CCGAGCC)	-1.523	TargetScan Human	High (predicted)	HSF1	HOTAIR Regulatory Pathway,Regulation Of The Epithelial Mesenchymal Transition By Growth Factors Pathway,Sirtuin Signaling Pathway,Tight Junction Signaling	Human,Mouse,Rat	Activated Vd1 Gamma-delta T cells,Activated Vd2 Gamma-delta T cells,BDCA-1+ dendritic cells,BDCA-3+ dendritic cells,Beta islet cells,Brain,Cerebral Cortex,Cortical neurons,Epithelial cells not otherwise specified,Fibroblasts,Heart,Immature monocyte-derived dendritic cells,Liver,Lung,Mature monocyte-derived dendritic cells,Memory B cells,Monocyte-derived macrophage,Murine NKT cells,Naive B cells,O…
mmu-miR-615-3p	miR-615-3p (miRNAs w/seed CCGAGCC)	-1.523	TargetScan Human	High (predicted)	HSPB7	Aldosterone Signaling in Epithelial Cells,Aryl Hydrocarbon Receptor Signaling,Cardiac Hypertrophy Signaling (Enhanced),Death Receptor Signaling,ERK/MAPK Signaling,IL-6 Signaling,p38 MAPK Signaling,Protein Ubiquitination Pathway	Human,Mouse,Rat	Adipose,Amygdala,Bladder,Dorsal Root Ganglion,Epidermis,Heart,Lung,Mammary Gland,Ovary,Placenta,Prostate Gland,Retina,Skeletal Muscle,Stomach,Uterus,786-0,A498,A549-ATCC,ACHN,CAKI-1,CCRF-CEM,COLO205,DU-145,EKVX,H460,HCC-2998,HCT-116,HCT-15,HL-60,HOP-62,HOP-92,HS 578T,HT29,IGROV1,K-562,KM-12,LOX IMVI,M14,MALME-3M,MCF7,MDA-MB-231,MDA-MB-435,MDA-N,MOLT-4,NCI-ADR-RES,NCI-H226,NCI-H23,OVCAR-3,OVCAR-4,…
mmu-miR-615-3p	miR-615-3p (miRNAs w/seed CCGAGCC)	-1.523	Ingenuity Expert Findings,TargetScan Human	Experimentally Observed,High (predicted)	LCOR		Human,Mouse	Activated helper T cells,Adipose,Amygdala,B lymphocytes not otherwise specified,BDCA-1+ dendritic cells,BDCA-3+ dendritic cells,Bladder,Central memory cytotoxic T cells,Cerebellum,Cerebral Cortex,Cytotoxic T cells,Dorsal Root Ganglion,Effector memory cytotoxic T cells,Effector memory RA+ cytotoxic T cells,Effector T cells,Epidermis,Heart,Hippocampus,Hypothalamus,Immature monocyte-derived dendriti…
mmu-miR-615-3p	miR-615-3p (miRNAs w/seed CCGAGCC)	-1.523	TargetScan Human	High (predicted)	LTBP3		Human,Mouse,Rat	Adipose,Bladder,Cerebellum,Dorsal Root Ganglion,Epidermis,Fibroblasts,HUVEC cells,Hypothalamus,Lung,Mammary Gland,Natural T-regulatory cells,Olfactory Bulb,Ovary,Pituitary Gland,Placenta,Prostate Gland,Retina,Salivary Gland,Skeletal Muscle,Skin,Substantia Nigra,Uterus,786-0,A498,A549-ATCC,ACHN,BT-549,CAKI-1,COLO205,DU-145,EKVX,HCC-2998,HCT-116,HOP-62,HS 578T,HT29,KM-12,LOX IMVI,MCF7,NCI-H226,NCI-…
mmu-miR-615-3p	miR-615-3p (miRNAs w/seed CCGAGCC)	-1.523	TargetScan Human	High (predicted)	LTBP4		Human,Mouse,Rat	Adipose,Bladder,Endothelial cells not otherwise specified,Epidermis,Fibroblasts,Heart,HUVEC cells,Kidney,Large Intestine,Liver,Lung,Lymph node,Memory B cells,Microvascular endothelial cells,Naive B cells,Other Organ Systems,Other Tissues and Primary Cells,Ovary,Prostate Gland,Skin,Thymus,Thyroid Gland,Uterus,786-0,A498,A549-ATCC,ACHN,BT-549,CAKI-1,CCRF-CEM,COLO205,DU-145,EKVX,H460,HCC-2998,HCT-11…
mmu-miR-615-3p	miR-615-3p (miRNAs w/seed CCGAGCC)	-1.523	TargetScan Human	High (predicted)	MAPK13	4-1BB Signaling in T Lymphocytes,Acute Phase Response Signaling,Adrenomedullin signaling pathway,AMPK Signaling,Amyloid Processing,Antioxidant Action of Vitamin C,Apelin Adipocyte Signaling Pathway,Apelin Cardiomyocyte Signaling Pathway,April Mediated Signaling,ATM Signaling,B Cell Activating Factor Signaling,B Cell Receptor Signaling,BMP signaling pathway,Cardiac Hypertrophy Signaling,Cardiac Hy…	Human,Mouse,Rat	Activated CD56bright NK cells,Activated CD56dim NK cells,Activated helper T cells,Activated Vd1 Gamma-delta T cells,Activated Vd2 Gamma-delta T cells,Adrenal Gland,CD4+ T-lymphocytes,CD56bright NK cells,CD56dim NK cells,Central memory cytotoxic T cells,Central memory helper T cells,Cytotoxic T cells,Effector memory cytotoxic T cells,Effector memory helper T cells,Effector memory RA+ cytotoxic T c…
mmu-miR-615-3p	miR-615-3p (miRNAs w/seed CCGAGCC)	-1.523	TargetScan Human	High (predicted)	MAX	Adrenomedullin signaling pathway,Cell Cycle: G1/S Checkpoint Regulation,Molecular Mechanisms of Cancer,Myc Mediated Apoptosis Signaling,p38 MAPK Signaling,Polyamine Regulation in Colon Cancer,Small Cell Lung Cancer Signaling	Human,Mouse,Rat	Activated Vd1 Gamma-delta T cells,Activated Vd2 Gamma-delta T cells,Adipose,Amygdala,B lymphocytes not otherwise specified,BDCA-1+ dendritic cells,BDCA-3+ dendritic cells,Bladder,Brain,CD56dim NK cells,Central memory cytotoxic T cells,Cerebellum,Cerebral Cortex,Cytotoxic T cells,Dorsal Root Ganglion,Effector memory cytotoxic T cells,Effector memory RA+ cytotoxic T cells,Effector T cells,Endotheli…
mmu-miR-615-3p	miR-615-3p (miRNAs w/seed CCGAGCC)	-1.523	TargetScan Human	High (predicted)	MEF2A	Apelin Endothelial Signaling Pathway,Calcium Signaling,Cardiac Hypertrophy Signaling,Cardiac Hypertrophy Signaling (Enhanced),Cholecystokinin/Gastrin-mediated Signaling,Corticotropin Releasing Hormone Signaling,ERK5 Signaling,Gα12/13 Signaling,p38 MAPK Signaling,Phospholipase C Signaling,Role of NFAT in Cardiac Hypertrophy,Role of NFAT in Regulation of the Immune Response,Role of Oct4 in Mammalia…	Human,Mouse,Rat	Activated CD56bright NK cells,Activated CD56dim NK cells,Activated helper T cells,Activated Vd1 Gamma-delta T cells,Activated Vd2 Gamma-delta T cells,Adipose,Amygdala,B lymphocytes not otherwise specified,BDCA-1+ dendritic cells,BDCA-3+ dendritic cells,Bladder,Brain,CD56bright NK cells,Central memory cytotoxic T cells,Central memory helper T cells,Cerebellum,Cerebral Cortex,Cortical neurons,Cytot…
mmu-miR-615-3p	miR-615-3p (miRNAs w/seed CCGAGCC)	-1.523	TargetScan Human	High (predicted)	MEX3B	HOTAIR Regulatory Pathway	Human,Mouse,Rat	Adipose,Amygdala,B lymphocytes not otherwise specified,BDCA-1+ dendritic cells,Bladder,Cerebellum,Cerebral Cortex,Cytotoxic T cells,Dorsal Root Ganglion,Effector T cells,Epidermis,Heart,Hippocampus,Hypothalamus,Kidney,Large Intestine,Liver,Lung,Mammary Gland,Olfactory Bulb,Ovary,Pancreas,Pituitary Gland,Placenta,Prostate Gland,Retina,Salivary Gland,Skeletal Muscle,Small Intestine,Spleen,Stomach,S…
mmu-miR-615-3p	miR-615-3p (miRNAs w/seed CCGAGCC)	-1.523	TargetScan Human	High (predicted)	NELFCD		Human,Mouse,Rat	Adipose,Amygdala,B lymphocytes not otherwise specified,Brain,Cerebellum,Cytotoxic T cells,Dorsal Root Ganglion,Effector T cells,Epidermis,Heart,Hippocampus,Hypothalamus,Kidney,Large Intestine,Liver,Lung,Murine NKT cells,Olfactory Bulb,Ovary,Pancreas,Pituitary Gland,Placenta,Prostate Gland,Retina,Skeletal Muscle,Small Intestine,Stomach,Substantia Nigra,Testis,Thymus,Uterus,ACHN,BT-549,EKVX,H460,HO…
mmu-miR-615-3p	miR-615-3p (miRNAs w/seed CCGAGCC)	-1.523	TargetScan Human	High (predicted)	NOL3		Human,Mouse,Rat	Brain,Dorsal Root Ganglion,Heart,Mature monocyte-derived dendritic cells,Monocyte-derived macrophage,Other Nervous System,Skeletal Muscle,786-0,A498,A549-ATCC,ACHN,BT-549,CAKI-1,COLO205,DU-145,EKVX,H460,HCC-2998,HCT-116,HCT-15,HeLa,HOP-62,HOP-92,HS 578T,HT29,IGROV1,J774,K-562,KM-12,LOX IMVI,M14,MALME-3M,MCF7,MDA-MB-231,MDA-MB-435,MDA-N,NCI-ADR-RES,NCI-H226,NCI-H23,NCI-H332M,NCI-H522,OVCAR-3,OVCAR…
mmu-miR-615-3p	miR-615-3p (miRNAs w/seed CCGAGCC)	-1.523	TargetScan Human	High (predicted)	NTF4	Axonal Guidance Signaling,Human Embryonic Stem Cell Pluripotency,Neurotrophin/TRK Signaling,Thyroid Cancer Signaling	Human,Mouse,Rat	Adipose,Brain,Cells not otherwise specified,Cerebral Cortex,Dermis,Epidermis,Fibroblasts,Keratinocytes,Lung,Neurons not otherwise specified,Other Cells,Other Nervous System,Other Neurons,Other Tissues and Primary Cells,Ovary,Pituitary Gland,Placenta,Prostate Gland,Skeletal Muscle,Skin,Spinal Cord,Spleen,Striatum,Thymus,HS 578T,NCI-H23,Other Cell Line,Other Neuroblastoma Cell Lines,OVCAR-3,OVCAR-4…
mmu-miR-615-3p	miR-615-3p (miRNAs w/seed CCGAGCC)	-1.523	TargetScan Human	High (predicted)	NUBP2	Iron homeostasis signaling pathway	Human,Mouse,Rat	Activated CD56bright NK cells,Activated helper T cells,Activated Vd1 Gamma-delta T cells,Activated Vd2 Gamma-delta T cells,Adipose,Amygdala,B lymphocytes not otherwise specified,BDCA-1+ dendritic cells,BDCA-3+ dendritic cells,Bladder,Central memory helper T cells,Cerebellum,Cerebral Cortex,Cytotoxic T cells,Dorsal Root Ganglion,Effector memory helper T cells,Effector T cells,Epidermis,Heart,Hippo…
mmu-miR-615-3p	miR-615-3p (miRNAs w/seed CCGAGCC)	-1.523	TargetScan Human	High (predicted)	PRR5L	mTOR Signaling	Human,Mouse,Rat	Activated CD56dim NK cells,Activated Vd1 Gamma-delta T cells,Activated Vd2 Gamma-delta T cells,Amygdala,B lymphocytes not otherwise specified,BDCA-1+ dendritic cells,BDCA-3+ dendritic cells,Bladder,Central memory cytotoxic T cells,Central memory helper T cells,Cerebellum,Cytotoxic T cells,Effector memory cytotoxic T cells,Effector memory helper T cells,Effector memory RA+ cytotoxic T cells,Effect…
mmu-miR-615-3p	miR-615-3p (miRNAs w/seed CCGAGCC)	-1.523	TargetScan Human	High (predicted)	RAB31		Human,Mouse,Rat	Adipose,Amygdala,B lymphocytes not otherwise specified,Bladder,Cerebellum,Cerebral Cortex,Dorsal Root Ganglion,Epidermis,Heart,Hippocampus,Hypothalamus,Kidney,Large Intestine,Lung,Mammary Gland,Memory B cells,Murine NKT cells,Naive B cells,Olfactory Bulb,Ovary,Pituitary Gland,Placenta,Prostate Gland,Retina,Skeletal Muscle,Small Intestine,Stomach,Substantia Nigra,Testis,Thymus,Uterus,786-0,A498,A5…
mmu-miR-615-3p	miR-615-3p (miRNAs w/seed CCGAGCC)	-1.523	TargetScan Human	High (predicted)	RALBP1	Molecular Mechanisms of Cancer,Pancreatic Adenocarcinoma Signaling	Human,Mouse,Rat	Adipose,Amygdala,B lymphocytes not otherwise specified,Bladder,Brain,Cerebellum,Cerebral Cortex,Cytotoxic T cells,Dorsal Root Ganglion,Effector T cells,Epidermis,Heart,Hippocampus,Hypothalamus,Kidney,Large Intestine,Liver,Lung,Mammary Gland,Memory B cells,Murine NKT cells,Naive B cells,Olfactory Bulb,Ovary,Pituitary Gland,Placenta,Prostate Gland,Retina,Salivary Gland,Skeletal Muscle,Small Intesti…
mmu-miR-615-3p	miR-615-3p (miRNAs w/seed CCGAGCC)	-1.523	TargetScan Human	High (predicted)	SMARCE1	AMPK Signaling,Glucocorticoid Receptor Signaling,Hereditary Breast Cancer Signaling,RAR Activation,Role of BRCA1 in DNA Damage Response	Human,Mouse,Rat	Activated CD56bright NK cells,Activated CD56dim NK cells,Activated helper T cells,Activated Vd1 Gamma-delta T cells,Activated Vd2 Gamma-delta T cells,Adipose,Amygdala,B lymphocytes not otherwise specified,BDCA-1+ dendritic cells,BDCA-3+ dendritic cells,Bladder,Brain,CD56bright NK cells,CD56dim NK cells,Central memory cytotoxic T cells,Central memory helper T cells,Cerebellum,Cerebral Cortex,Cytot…
mmu-miR-615-3p	miR-615-3p (miRNAs w/seed CCGAGCC)	-1.523	TargetScan Human	High (predicted)	SMDT1		Human,Mouse,Rat	Activated helper T cells,Adipose,Amygdala,B lymphocytes not otherwise specified,BDCA-1+ dendritic cells,BDCA-3+ dendritic cells,Bladder,Central memory cytotoxic T cells,Cerebellum,Cerebral Cortex,Cytotoxic T cells,Dorsal Root Ganglion,Effector memory cytotoxic T cells,Effector memory RA+ cytotoxic T cells,Effector T cells,Epidermis,Heart,Hippocampus,Hypothalamus,Immature monocyte-derived dendriti…
mmu-miR-615-3p	miR-615-3p (miRNAs w/seed CCGAGCC)	-1.523	TargetScan Human	High (predicted)	SPIN1		Human,Mouse,Rat	Activated helper T cells,Adipose,Amygdala,B lymphocytes not otherwise specified,BDCA-1+ dendritic cells,BDCA-3+ dendritic cells,Bladder,Central memory cytotoxic T cells,Cerebellum,Cerebral Cortex,Cytotoxic T cells,Dorsal Root Ganglion,Effector memory cytotoxic T cells,Effector memory RA+ cytotoxic T cells,Effector T cells,Hippocampus,Hypothalamus,Immature monocyte-derived dendritic cells,Liver,Lu…
mmu-miR-615-3p	miR-615-3p (miRNAs w/seed CCGAGCC)	-1.523	TargetScan Human	High (predicted)	SUPT16H		Human,Mouse,Rat	Activated CD56bright NK cells,Activated CD56dim NK cells,Activated helper T cells,Activated Vd1 Gamma-delta T cells,Activated Vd2 Gamma-delta T cells,Adipose,Amygdala,B lymphocytes not otherwise specified,BDCA-1+ dendritic cells,BDCA-3+ dendritic cells,Bladder,CD56bright NK cells,CD56dim NK cells,Central memory cytotoxic T cells,Central memory helper T cells,Cerebellum,Cerebral Cortex,Cytotoxic T…
mmu-miR-615-3p	miR-615-3p (miRNAs w/seed CCGAGCC)	-1.523	TargetScan Human	High (predicted)	TEKT1		Human,Mouse,Rat	B lymphocytes not otherwise specified,Brain,Cytotoxic T cells,Dorsal Root Ganglion,Heart,Hippocampus,Hypothalamus,Large Intestine,Liver,Lung,Olfactory Bulb,Ovary,Pancreas,Pituitary Gland,Placenta,Salivary Gland,Skeletal Muscle,Small Intestine,Substantia Nigra,Testis
mmu-miR-615-3p	miR-615-3p (miRNAs w/seed CCGAGCC)	-1.523	TargetScan Human	High (predicted)	TLE2		Human,Mouse,Rat	Bone marrow-derived macrophages,Brain,Central memory helper T cells,Cerebellum,Cytotoxic T cells,Endothelial cells not otherwise specified,Fibroblasts,Heart,Hypothalamus,Kidney,Liver,Lung,Microglia,Naive helper T cells,Natural T-regulatory cells,Other Cells,Other Nervous System,Other Organ Systems,Ovary,Sciatic Nerve,Skin,Spleen,Testis,Caco2 cells,DU-145,EKVX,HCT-116,HCT-15,Jurkat,K-562,MCF7,NCI-…
mmu-miR-615-3p	miR-615-3p (miRNAs w/seed CCGAGCC)	-1.523	TargetScan Human	High (predicted)	TRIM7		Human,Mouse,Rat	Brain,Heart,Natural T-regulatory cells,Pancreas,Placenta,Skeletal Muscle,EKVX,H460,HeLa
mmu-miR-615-3p	miR-615-3p (miRNAs w/seed CCGAGCC)	-1.523	TargetScan Human	High (predicted)	ZFAND2A		Human,Mouse,Rat	Activated helper T cells,Adipose,Amygdala,B lymphocytes not otherwise specified,BDCA-1+ dendritic cells,BDCA-3+ dendritic cells,Bladder,Central memory cytotoxic T cells,Cerebellum,Cerebral Cortex,Cytotoxic T cells,Dorsal Root Ganglion,Effector memory cytotoxic T cells,Effector memory RA+ cytotoxic T cells,Effector T cells,Epidermis,Hippocampus,Hypothalamus,Immature monocyte-derived dendritic cell…

## Sheet: (Joint) Old vs DMM
© 2000-2020 QIAGEN. All rights reserved.
ID	Symbol	Expr Log Ratio	Source	Confidence	Symbol	Pathway	Species	Tissue/Cell Line
mmu-miR-184-3p	miR-184 (and other miRNAs w/seed GGACGGA)	-3.479	TargetScan Human	High (predicted)	ACO2	Iron homeostasis signaling pathway,Mitochondrial Dysfunction,TCA Cycle II (Eukaryotic)	Human,Mouse,Rat	Adipose,Amygdala,B lymphocytes not otherwise specified,Bladder,Brain,Cerebellum,Cerebral Cortex,Cytotoxic T cells,Dorsal Root Ganglion,Effector T cells,Epidermis,Heart,Hippocampus,Hypothalamus,Kidney,Large Intestine,Liver,Lung,Mammary Gland,Murine NKT cells,Olfactory Bulb,Ovary,Pancreas,Pituitary Gland,Placenta,Prostate Gland,Retina,Salivary Gland,Skeletal Muscle,Small Intestine,Spleen,Stomach,Su…
mmu-miR-184-3p	miR-184 (and other miRNAs w/seed GGACGGA)	-3.479	TargetScan Human	High (predicted)	ADD1	Gαs Signaling,Protein Kinase A Signaling	Human,Mouse,Rat	Adipose,Amygdala,B lymphocytes not otherwise specified,BDCA-3+ dendritic cells,Bladder,Brain,Brainstem,Cerebellum,Cerebral Cortex,Cytotoxic T cells,Dorsal Root Ganglion,Effector T cells,Epidermis,Heart,Hematopoietic progenitor cells,Hippocampus,Hypothalamus,Kidney,Large Intestine,Liver,Lung,Mammary Gland,Memory B cells,Murine NKT cells,Naive B cells,Olfactory Bulb,Other Organ Systems,Other Tissue…
mmu-miR-184-3p	miR-184 (and other miRNAs w/seed GGACGGA)	-3.479	TargetScan Human	High (predicted)	ADGRA2	Breast Cancer Regulation by Stathmin1	Human,Mouse,Rat	Activated helper T cells,Adipose,Central memory helper T cells,Dorsal Root Ganglion,Epidermis,Heart,Hypothalamus,Kidney,Large Intestine,Liver,Lung,Mammary Gland,Other Endothelial cells,Other Nervous System,Other Organ Systems,Ovary,Pituitary Gland,Placenta,Prostate Gland,Retina,Skeletal Muscle,Small Intestine,Th2 cells,Uterus,786-0,A498,BT-549,H460,HCT-116,HCT-15,HS 578T,J774,M14,MALME-3M,MCF7,MD…
mmu-miR-184-3p	miR-184 (and other miRNAs w/seed GGACGGA)	-3.479	TargetScan Human,miRecords	Experimentally Observed,Moderate (predicted)	AKT2	14-3-3-mediated Signaling,Acute Myeloid Leukemia Signaling,Acute Phase Response Signaling,Adrenomedullin signaling pathway,AMPK Signaling,Amyloid Processing,Angiopoietin Signaling,Apelin Cardiac Fibroblast Signaling Pathway,Apelin Cardiomyocyte Signaling Pathway,Apelin Endothelial Signaling Pathway,Apelin Muscle Signaling Pathway,Axonal Guidance Signaling,B Cell Receptor Signaling,BEX2 Signaling …	Human,Mouse,Rat	Activated helper T cells,Adipose,Amygdala,B lymphocytes not otherwise specified,BDCA-1+ dendritic cells,BDCA-3+ dendritic cells,Bladder,Blood platelets,Brain,Cardiomyocytes,Central memory cytotoxic T cells,Cerebellum,Cerebral Cortex,Cytotoxic T cells,Dendritic cells not otherwise specified,Dorsal Root Ganglion,Effector memory cytotoxic T cells,Effector memory RA+ cytotoxic T cells,Effector T cell…
mmu-miR-184-3p	miR-184 (and other miRNAs w/seed GGACGGA)	-3.479	TargetScan Human	High (predicted)	ALDH4A1	4-hydroxyproline Degradation I,Arginine Degradation I (Arginase Pathway),Aryl Hydrocarbon Receptor Signaling,Dopamine Degradation,Ethanol Degradation II,Ethanol Degradation IV,Fatty Acid α-oxidation,Histamine Degradation,LPS/IL-1 Mediated Inhibition of RXR Function,Noradrenaline and Adrenaline Degradation,Oxidative Ethanol Degradation III,Proline Degradation,Putrescine Degradation III,Serotonin D…	Human,Mouse,Rat	Adipose,Amygdala,B lymphocytes not otherwise specified,Bladder,Cerebellum,Cerebral Cortex,Cytotoxic T cells,Dorsal Root Ganglion,Effector T cells,Epidermis,Heart,Hippocampus,Hypothalamus,Kidney,Large Intestine,Liver,Lung,Mammary Gland,Memory B cells,Monocyte-derived macrophage,Naive B cells,Olfactory Bulb,Ovary,Pancreas,Pituitary Gland,Placenta,Prostate Gland,Retina,Salivary Gland,Skeletal Muscle…
mmu-miR-184-3p	miR-184 (and other miRNAs w/seed GGACGGA)	-3.479	TargetScan Human	High (predicted)	ALX4		Human,Mouse,Rat	Adipose,Amygdala,B lymphocytes not otherwise specified,Bladder,Cerebellum,Cerebral Cortex,Cytotoxic T cells,Dorsal Root Ganglion,Effector T cells,Epidermis,Heart,Hippocampus,Hypothalamus,Kidney,Large Intestine,Liver,Lung,Mammary Gland,Olfactory Bulb,Ovary,Pituitary Gland,Placenta,Prostate Gland,Retina,Salivary Gland,Skeletal Muscle,Small Intestine,Stomach,Substantia Nigra,Testis,Thymus
mmu-miR-184-3p	miR-184 (and other miRNAs w/seed GGACGGA)	-3.479	TargetScan Human	High (predicted)	APCDD1		Human,Mouse,Rat	Adipocytes,Adipose,Amygdala,B lymphocytes not otherwise specified,Bladder,Cerebellum,Cerebral Cortex,Dorsal Root Ganglion,Epidermis,Heart,Hippocampus,Hypothalamus,Kidney,Large Intestine,Liver,Lung,Mammary Gland,Olfactory Bulb,Ovary,Pancreas,PBMCs,Peripheral blood lymphocytes,Pituitary Gland,Placenta,Plasmacytoid dendritic cells,Prostate Gland,Retina,Salivary Gland,Skeletal Muscle,Small Intestine,…
mmu-miR-184-3p	miR-184 (and other miRNAs w/seed GGACGGA)	-3.479	TargetScan Human	High (predicted)	APLN	Apelin Adipocyte Signaling Pathway,Apelin Cardiac Fibroblast Signaling Pathway,Apelin Cardiomyocyte Signaling Pathway,Apelin Endothelial Signaling Pathway,Apelin Liver Signaling Pathway,Apelin Muscle Signaling Pathway,Apelin Pancreas Signaling Pathway	Human,Mouse,Rat	Adipocytes,Adipose,Adrenal Gland,Amygdala,B lymphocytes not otherwise specified,BDCA-1+ dendritic cells,Beta islet cells,Bladder,Bone marrow cells not otherwise specified,Brain,Brainstem,Caudate Nucleus,Cerebellum,Cerebral Cortex,Corpus Callosum,Cytotoxic T cells,Dorsal Root Ganglion,Effector T cells,Epidermis,Gray Matter,Heart,Hippocampus,Hypothalamus,Kidney,Large Intestine,Liver,Lung,Mammary Gl…
mmu-miR-184-3p	miR-184 (and other miRNAs w/seed GGACGGA)	-3.479	TargetScan Human	High (predicted)	ARHGAP17		Human,Mouse,Rat	Adipose,Amygdala,B lymphocytes not otherwise specified,Bladder,Cerebellum,Cerebral Cortex,Cytotoxic T cells,Dorsal Root Ganglion,Effector T cells,Epidermis,Heart,Hippocampus,Hypothalamus,Kidney,Large Intestine,Liver,Lung,Mammary Gland,Olfactory Bulb,Ovary,Pancreas,Pituitary Gland,Placenta,Prostate Gland,Retina,Salivary Gland,Skeletal Muscle,Small Intestine,Spleen,Stomach,Substantia Nigra,Thymus,U…
mmu-miR-184-3p	miR-184 (and other miRNAs w/seed GGACGGA)	-3.479	TargetScan Human	High (predicted)	BRSK2		Human,Mouse,Rat	Amygdala,Brain,Cerebellum,Cerebral Cortex,Dorsal Root Ganglion,Heart,Hippocampus,Hypothalamus,Kidney,Large Intestine,Liver,Lung,Olfactory Bulb,Pancreas,Peripheral blood leukocytes not otherwise specified,Pituitary Gland,Placenta,Prostate Gland,Retina,Skeletal Muscle,Small Intestine,Spleen,Substantia Nigra,Testis,Thymus,Uterus,786-0,A498,A549-ATCC,ACHN,BT-549,CAKI-1,CCRF-CEM,COLO205,DU-145,EKVX,H4…
mmu-miR-184-3p	miR-184 (and other miRNAs w/seed GGACGGA)	-3.479	TargetScan Human	High (predicted)	CAMK2B	B Cell Receptor Signaling,Breast Cancer Regulation by Stathmin1,Calcium Signaling,cAMP-mediated signaling,Cardiac Hypertrophy Signaling (Enhanced),Chemokine Signaling,CREB Signaling in Neurons,Crosstalk between Dendritic Cells and Natural Killer Cells,Factors Promoting Cardiogenesis in Vertebrates,G-Protein Coupled Receptor Signaling,Glioma Signaling,GM-CSF Signaling,GNRH Signaling,HIF1α Signalin…	Human,Mouse,Rat	Activated helper T cells,Activated Vd1 Gamma-delta T cells,Activated Vd2 Gamma-delta T cells,Adipose,Adrenal Gland,Amygdala,B lymphocytes not otherwise specified,BDCA-3+ dendritic cells,Beta islet cells,Bladder,Brain,CD56bright NK cells,Central memory helper T cells,Cerebellum,Cerebral Cortex,Cytotoxic T cells,Dorsal Root Ganglion,Effector memory helper T cells,Effector T cells,Endothelial cells …
mmu-miR-184-3p	miR-184 (and other miRNAs w/seed GGACGGA)	-3.479	TargetScan Human	High (predicted)	CDC25A	3-phosphoinositide Biosynthesis,3-phosphoinositide Degradation,ATM Signaling,Cell Cycle: G1/S Checkpoint Regulation,Cyclins and Cell Cycle Regulation,D-myo-inositol (1,4,5,6)-Tetrakisphosphate Biosynthesis,D-myo-inositol (3,4,5,6)-tetrakisphosphate Biosynthesis,D-myo-inositol-5-phosphate Metabolism,Estrogen-mediated S-phase Entry,IL-7 Signaling Pathway,Mitotic Roles of Polo-Like Kinase,Molecular …	Human,Mouse,Rat	Activated helper T cells,Activated Vd1 Gamma-delta T cells,Activated Vd2 Gamma-delta T cells,Granulosa cells,Heart,Kidney,Liver,Lymphocytes not otherwise specified,Mammary Gland,Monocyte-derived macrophage,Murine NKT cells,Other Cells,Other Organ Systems,Other Tissues and Primary Cells,Ovary,Skeletal Muscle,Spleen,Testis,Vd1 Gamma-delta T cells,Vd2 Gamma-delta T cells,786-0,A498,A549-ATCC,ACHN,BT…
mmu-miR-184-3p	miR-184 (and other miRNAs w/seed GGACGGA)	-3.479	TargetScan Human	High (predicted)	CLIC5		Human,Mouse,Rat	Activated CD56bright NK cells,Activated Vd1 Gamma-delta T cells,Activated Vd2 Gamma-delta T cells,Adipose,Amygdala,B lymphocytes not otherwise specified,Bladder,Central memory cytotoxic T cells,Central memory helper T cells,Cerebellum,Cerebral Cortex,Cytotoxic T cells,Dorsal Root Ganglion,Effector memory cytotoxic T cells,Effector memory helper T cells,Effector memory RA+ cytotoxic T cells,Effect…
mmu-miR-184-3p	miR-184 (and other miRNAs w/seed GGACGGA)	-3.479	TargetScan Human	High (predicted)	CREB3L1		Human,Mouse,Rat	Activated Vd1 Gamma-delta T cells,Brain,Crypt,Epidermis,Hypothalamus,Large Intestine,Osteoblasts,Ovary,Placenta,Salivary Gland,Stomach,Uterus,CAKI-1,HCC-2998,HOP-62,HS 578T,J774,KM-12,MDA-MB-231,Other CNS Cell Lines,RXF-393,SF-268,SF-295,SF-539,SN12C,SNB-75,U87MG
mmu-miR-184-3p	miR-184 (and other miRNAs w/seed GGACGGA)	-3.479	TargetScan Human	High (predicted)	CSF1	Altered T Cell and B Cell Signaling in Rheumatoid Arthritis,Atherosclerosis Signaling,Hematopoiesis from Multipotent Stem Cells,Hematopoiesis from Pluripotent Stem Cells,Hepatic Fibrosis / Hepatic Stellate Cell Activation,Macropinocytosis Signaling,MSP-RON Signaling Pathway,Role of Macrophages, Fibroblasts and Endothelial Cells in Rheumatoid Arthritis,Role of Osteoblasts, Osteoclasts and Chondroc…	Human,Mouse,Rat	Activated Vd1 Gamma-delta T cells,Activated Vd2 Gamma-delta T cells,Adipocytes,Adipose,Astrocytes,Brain,Calvaria,CD56dim NK cells,Central memory cytotoxic T cells,Central memory helper T cells,Cerebellum,Cerebral Cortex,Dendritic cells not otherwise specified,Dermis,Effector memory RA+ cytotoxic T cells,Epithelial cells not otherwise specified,Fibroblasts,Granulosa cells,Heart,Hematopoietic proge…
mmu-miR-184-3p	miR-184 (and other miRNAs w/seed GGACGGA)	-3.479	TargetScan Human	High (predicted)	CTBP1	Adipogenesis pathway,Chronic Myeloid Leukemia Signaling,Estrogen Receptor Signaling,Sumoylation Pathway,White Adipose Tissue Browning Pathway	Human,Mouse,Rat	Adipose,Amygdala,B lymphocytes not otherwise specified,Bladder,Cerebellum,Cerebral Cortex,Cytotoxic T cells,Dorsal Root Ganglion,Effector T cells,Epidermis,Heart,Hippocampus,Hypothalamus,Kidney,Large Intestine,Liver,Lung,Mammary Gland,Melanocytes,Memory B cells,Murine NKT cells,Naive B cells,Olfactory Bulb,Ovary,Pancreas,Peripheral blood leukocytes not otherwise specified,Pituitary Gland,Placenta…
mmu-miR-184-3p	miR-184 (and other miRNAs w/seed GGACGGA)	-3.479	TargetScan Human	High (predicted)	CYCS	Amyotrophic Lateral Sclerosis Signaling,Apoptosis Signaling,CD27 Signaling in Lymphocytes,Ceramide Signaling,Cytotoxic T Lymphocyte-mediated Apoptosis of Target Cells,Death Receptor Signaling,Docosahexaenoic Acid (DHA) Signaling,Granzyme B Signaling,Huntington's Disease Signaling,Induction of Apoptosis by HIV1,Lymphotoxin β Receptor Signaling,Mitochondrial Dysfunction,Molecular Mechanisms of Canc…	Human,Mouse,Rat	Activated CD56bright NK cells,Activated CD56dim NK cells,Activated helper T cells,Activated Vd1 Gamma-delta T cells,Activated Vd2 Gamma-delta T cells,Adipose,Amygdala,B lymphocytes not otherwise specified,BDCA-1+ dendritic cells,BDCA-3+ dendritic cells,Bladder,Blood platelets,Brain,CD56bright NK cells,CD56dim NK cells,Central memory cytotoxic T cells,Central memory helper T cells,Cerebellum,Cereb…
mmu-miR-184-3p	miR-184 (and other miRNAs w/seed GGACGGA)	-3.479	TargetScan Human	High (predicted)	DESI2		Human,Mouse,Rat	Activated CD56bright NK cells,Activated CD56dim NK cells,Activated helper T cells,Activated Vd1 Gamma-delta T cells,Activated Vd2 Gamma-delta T cells,Adipose,Amygdala,BDCA-1+ dendritic cells,BDCA-3+ dendritic cells,Bladder,CD56dim NK cells,Central memory cytotoxic T cells,Central memory helper T cells,Cerebellum,Cytotoxic T cells,Dorsal Root Ganglion,Effector memory cytotoxic T cells,Effector mem…
mmu-miR-184-3p	miR-184 (and other miRNAs w/seed GGACGGA)	-3.479	TargetScan Human	High (predicted)	DVL3	Basal Cell Carcinoma Signaling,Cardiac Hypertrophy Signaling (Enhanced),Hepatic Fibrosis Signaling Pathway,Mouse Embryonic Stem Cell Pluripotency,PCP pathway,Regulation Of The Epithelial Mesenchymal Transition In Development Pathway,Regulation of the Epithelial-Mesenchymal Transition Pathway,Role of Wnt/GSK-3β Signaling in the Pathogenesis of Influenza,Wnt/Ca+ pathway,Wnt/β-catenin Signaling	Human,Mouse,Rat	Activated CD56bright NK cells,Activated helper T cells,Activated Vd1 Gamma-delta T cells,Activated Vd2 Gamma-delta T cells,BDCA-1+ dendritic cells,BDCA-3+ dendritic cells,Bladder,CD56dim NK cells,Central memory cytotoxic T cells,Central memory helper T cells,Cerebral Cortex,Cytotoxic T cells,Dorsal Root Ganglion,Effector memory cytotoxic T cells,Effector memory helper T cells,Effector memory RA+ …
mmu-miR-184-3p	miR-184 (and other miRNAs w/seed GGACGGA)	-3.479	TargetScan Human	High (predicted)	ELN		Human,Mouse,Rat	Adipose,Amygdala,B lymphocytes not otherwise specified,Bladder,Cerebellum,Cerebral Cortex,Cytotoxic T cells,Dorsal Root Ganglion,Effector T cells,Endothelial cells not otherwise specified,Epidermis,Fibroblasts,Heart,Hippocampus,Hypothalamus,Kidney,Large Intestine,Liver,Lung,Mammary Gland,Mesenchymal stem cells,Monocyte-derived macrophage,Olfactory Bulb,Other Cells,Other Organ Systems,Other Tissue…
mmu-miR-184-3p	miR-184 (and other miRNAs w/seed GGACGGA)	-3.479	TargetScan Human	High (predicted)	EPB41L5		Human,Mouse	Adipose,Amygdala,B lymphocytes not otherwise specified,BDCA-3+ dendritic cells,Bladder,Central memory cytotoxic T cells,Cerebellum,Cerebral Cortex,Cytotoxic T cells,Dorsal Root Ganglion,Effector memory cytotoxic T cells,Effector memory RA+ cytotoxic T cells,Effector T cells,Epidermis,Heart,Hippocampus,Hypothalamus,Kidney,Large Intestine,Liver,Lung,Mammary Gland,Olfactory Bulb,Ovary,Pancreas,Pitui…
mmu-miR-184-3p	miR-184 (and other miRNAs w/seed GGACGGA)	-3.479	TargetScan Human	High (predicted)	FA2H		Human,Mouse,Rat	Activated CD56dim NK cells,Adipose,Amygdala,B lymphocytes not otherwise specified,Bladder,Brain,CD56bright NK cells,CD56dim NK cells,Central memory cytotoxic T cells,Central memory helper T cells,Cerebellum,Cerebral Cortex,Cytotoxic T cells,Dorsal Root Ganglion,Effector memory cytotoxic T cells,Effector memory RA+ cytotoxic T cells,Effector T cells,Epidermis,Heart,Hippocampus,Hypothalamus,Immatur…
mmu-miR-184-3p	miR-184 (and other miRNAs w/seed GGACGGA)	-3.479	TargetScan Human	High (predicted)	FBXO28		Human,Mouse,Rat	Activated CD56bright NK cells,Activated CD56dim NK cells,Activated helper T cells,Activated Vd1 Gamma-delta T cells,Activated Vd2 Gamma-delta T cells,Adipose,Amygdala,B lymphocytes not otherwise specified,BDCA-1+ dendritic cells,BDCA-3+ dendritic cells,Bladder,CD56bright NK cells,Central memory cytotoxic T cells,Central memory helper T cells,Cerebellum,Cerebral Cortex,Cytotoxic T cells,Dorsal Roo…
mmu-miR-184-3p	miR-184 (and other miRNAs w/seed GGACGGA)	-3.479	TargetScan Human	High (predicted)	GNB1	Androgen Signaling,Antiproliferative Role of Somatostatin Receptor 2,Axonal Guidance Signaling,Breast Cancer Regulation by Stathmin1,Cardiac Hypertrophy Signaling,Cardiac Hypertrophy Signaling (Enhanced),Cardiac β-adrenergic Signaling,CCR3 Signaling in Eosinophils,CCR5 Signaling in Macrophages,Colorectal Cancer Metastasis Signaling,CREB Signaling in Neurons,CXCR4 Signaling,Endocannabinoid Develop…	Human,Mouse,Rat	Adipose,Amygdala,B lymphocytes not otherwise specified,BDCA-1+ dendritic cells,BDCA-3+ dendritic cells,Bladder,Brain,Central memory cytotoxic T cells,Cerebellum,Cerebral Cortex,Cytotoxic T cells,Dorsal Root Ganglion,Effector memory cytotoxic T cells,Effector memory RA+ cytotoxic T cells,Effector T cells,Epidermis,Heart,Hippocampus,Hypothalamus,Immature monocyte-derived dendritic cells,Kidney,Larg…
mmu-miR-184-3p	miR-184 (and other miRNAs w/seed GGACGGA)	-3.479	TargetScan Human	High (predicted)	GRIN1	Amyotrophic Lateral Sclerosis Signaling,Calcium Signaling,Circadian Rhythm Signaling,CREB Signaling in Neurons,Dopamine-DARPP32 Feedback in cAMP Signaling,Endocannabinoid Neuronal Synapse Pathway,Ephrin Receptor Signaling,Glutamate Receptor Signaling,Neuroinflammation Signaling Pathway,Neuropathic Pain Signaling In Dorsal Horn Neurons,nNOS Signaling in Neurons,Opioid Signaling Pathway,Reelin Sign…	Human,Mouse,Rat	Adipose,Amygdala,Astrocytes,B lymphocytes not otherwise specified,Bladder,Bone marrow-derived macrophages,Brain,Brainstem,Cells not otherwise specified,Cerebellum,Cerebral Cortex,Cytotoxic T cells,Dorsal Root Ganglion,Effector T cells,Epidermis,Heart,Hematopoietic progenitor cells,Hippocampus,Hypothalamus,Kidney,Large Intestine,Liver,Megakaryocytes,Microglia,Neurons not otherwise specified,Olfact…
mmu-miR-184-3p	miR-184 (and other miRNAs w/seed GGACGGA)	-3.479	TargetScan Human	High (predicted)	HIVEP3		Human,Mouse,Rat	Adipose,Amygdala,B lymphocytes not otherwise specified,Bladder,Cerebellum,Cerebral Cortex,Cytotoxic T cells,Dorsal Root Ganglion,Effector T cells,Epidermis,Heart,Hippocampus,Hypothalamus,Kidney,Large Intestine,Liver,Lung,Mammary Gland,Olfactory Bulb,Other Organ Systems,Ovary,Pancreas,Pituitary Gland,Placenta,Prostate Gland,Retina,Salivary Gland,Skeletal Muscle,Small Intestine,Spleen,Stomach,Subst…
mmu-miR-184-3p	miR-184 (and other miRNAs w/seed GGACGGA)	-3.479	Ingenuity Expert Findings,TargetScan Human	Experimentally Observed,Moderate (predicted)	HOXA9		Human,Mouse,Rat	BDCA-1+ dendritic cells,BDCA-3+ dendritic cells,Bone marrow cells not otherwise specified,Brain,Dorsal Root Ganglion,Hematopoietic progenitor cells,HUVEC cells,Hypothalamus,Kidney,Lymphocytes not otherwise specified,Mammary Gland,Other Cells,Other Organ Systems,Other Tissues and Primary Cells,Plasmacytoid dendritic cells,Skeletal Muscle,Thymus,Vd2 Gamma-delta T cells,786-0,A498,ACHN,CAKI-1,COLO20…
mmu-miR-184-3p	miR-184 (and other miRNAs w/seed GGACGGA)	-3.479	TargetScan Human	High (predicted)	ID1	Mouse Embryonic Stem Cell Pluripotency	Human,Mouse,Rat	Adipose,B lymphocytes not otherwise specified,Beta islet cells,Bladder,Brain,Cells not otherwise specified,Cerebellum,Dermis,Endothelial cells not otherwise specified,Epidermis,Heart,Hippocampus,HUVEC cells,Hypothalamus,Kidney,Large Intestine,Liver,Lung,Macrophages not otherwise specified,Memory B cells,Microvascular endothelial cells,Naive B cells,Olfactory Bulb,Other Cells,Other Epithelial cell…
mmu-miR-184-3p	miR-184 (and other miRNAs w/seed GGACGGA)	-3.479	TargetScan Human	High (predicted)	IL7R	B Cell Development,Cardiac Hypertrophy Signaling (Enhanced),IL-7 Signaling Pathway,PI3K/AKT Signaling,Primary Immunodeficiency Signaling,Role of JAK1 and JAK3 in γc Cytokine Signaling,STAT3 Pathway	Human,Mouse,Rat	Activated CD56bright NK cells,Activated helper T cells,Activated Vd1 Gamma-delta T cells,Activated Vd2 Gamma-delta T cells,Adipose,Bone marrow cells not otherwise specified,Brain,Cartilage Tissue,CD34+ cells,CD56bright NK cells,Central memory cytotoxic T cells,Central memory helper T cells,Chondrocytes,Cytotoxic T cells,Dorsal Root Ganglion,Effector memory cytotoxic T cells,Effector memory helper…
mmu-miR-184-3p	miR-184 (and other miRNAs w/seed GGACGGA)	-3.479	TargetScan Human	High (predicted)	INTS1		Human,Mouse,Rat	Adipose,Amygdala,B lymphocytes not otherwise specified,Bladder,Cerebellum,Cerebral Cortex,Cytotoxic T cells,Dorsal Root Ganglion,Effector T cells,Epidermis,Heart,Hippocampus,Hypothalamus,Kidney,Large Intestine,Liver,Lung,Mammary Gland,Memory B cells,Naive B cells,Olfactory Bulb,Ovary,Pituitary Gland,Placenta,Prostate Gland,Retina,Skeletal Muscle,Small Intestine,Substantia Nigra,Testis,Thymus,Uter…
mmu-miR-184-3p	miR-184 (and other miRNAs w/seed GGACGGA)	-3.479	TargetScan Human	High (predicted)	LASP1	IL-8 Signaling	Human,Mouse,Rat	Activated CD56bright NK cells,Activated CD56dim NK cells,Activated helper T cells,Activated Vd1 Gamma-delta T cells,Activated Vd2 Gamma-delta T cells,Adipose,Amygdala,B lymphocytes not otherwise specified,BDCA-1+ dendritic cells,BDCA-3+ dendritic cells,Bladder,CD56bright NK cells,CD56dim NK cells,Central memory cytotoxic T cells,Central memory helper T cells,Cerebellum,Cerebral Cortex,Cytotoxic T…
mmu-miR-184-3p	miR-184 (and other miRNAs w/seed GGACGGA)	-3.479	TargetScan Human	High (predicted)	LMO1		Human,Mouse,Rat	Adipose,Amygdala,BDCA-3+ dendritic cells,Bladder,Brain,Cerebral Cortex,Dorsal Root Ganglion,Effector T cells,Epidermis,Granule cells,Hippocampus,Hypothalamus,Kidney,Large Intestine,Liver,Lung,Olfactory Bulb,Other Nervous System,Other Neurons,Other Organ Systems,Ovary,Pancreas,Pituitary Gland,Plasmacytoid dendritic cells,Prostate Gland,Pyramidal neurons,Retina,Salivary Gland,Skeletal Muscle,Spleen…
mmu-miR-184-3p	miR-184 (and other miRNAs w/seed GGACGGA)	-3.479	TargetScan Human	High (predicted)	LRRC20		Human,Mouse,Rat	B lymphocytes not otherwise specified,Bladder,Cerebellum,Dorsal Root Ganglion,Epidermis,Heart,Hippocampus,Large Intestine,Olfactory Bulb,Pituitary Gland,Placenta,Prostate Gland,Skeletal Muscle,Spleen,A498,A549-ATCC,ACHN,CAKI-1,CCRF-CEM,COLO205,DU-145,EKVX,H460,HCT-116,HCT-15,HL-60,HOP-62,HOP-92,HT29,J774,MALME-3M,MDA-MB-231,NCI-H226,NCI-H332M,NCI-H522,OVCAR-4,OVCAR-5,PC-3,SK-MEL-2,SN12C,SW-620,TK…
mmu-miR-184-3p	miR-184 (and other miRNAs w/seed GGACGGA)	-3.479	TargetScan Human	High (predicted)	LRRC8A	Vitamin-C Transport	Human,Mouse,Rat	Activated helper T cells,Adipose,Amygdala,B lymphocytes not otherwise specified,BDCA-1+ dendritic cells,BDCA-3+ dendritic cells,Bladder,Central memory cytotoxic T cells,Cerebellum,Cerebral Cortex,Cytotoxic T cells,Dorsal Root Ganglion,Effector memory cytotoxic T cells,Effector memory RA+ cytotoxic T cells,Effector T cells,Epidermis,Heart,Hippocampus,Hypothalamus,Immature monocyte-derived dendriti…
mmu-miR-184-3p	miR-184 (and other miRNAs w/seed GGACGGA)	-3.479	TargetScan Human	High (predicted)	NCOR2	Aryl Hydrocarbon Receptor Signaling,Estrogen Receptor Signaling,Glucocorticoid Receptor Signaling,Huntington's Disease Signaling,LXR/RXR Activation,PPAR Signaling,PPARα/RXRα Activation,RAR Activation,TR/RXR Activation,VDR/RXR Activation,Xenobiotic Metabolism PXR Signaling Pathway,Xenobiotic Metabolism Signaling	Human,Mouse,Rat	Adrenal Gland,Amygdala,Brain,Cerebellum,Cerebral Cortex,Dorsal Root Ganglion,Fibroblasts,Heart,Hematopoietic progenitor cells,Hippocampus,Hypothalamus,Kidney,Liver,Lung,Memory B cells,Murine NKT cells,Naive B cells,Olfactory Bulb,Other Tissues and Primary Cells,PBMCs,Pituitary Gland,Prostate Gland,Spleen,Stomach,Stromal cells,Substantia Nigra,T lymphocytes not otherwise specified,Testis,Thymus,Th…
mmu-miR-184-3p	miR-184 (and other miRNAs w/seed GGACGGA)	-3.479	TargetScan Human	High (predicted)	NDUFS7	Mitochondrial Dysfunction,Oxidative Phosphorylation,Sirtuin Signaling Pathway	Human,Mouse,Rat	Adipose,Amygdala,B lymphocytes not otherwise specified,BDCA-1+ dendritic cells,Bladder,Cerebellum,Cerebral Cortex,Cytotoxic T cells,Dorsal Root Ganglion,Effector T cells,Epidermis,Fibroblasts,Heart,Hippocampus,Hypothalamus,Immature monocyte-derived dendritic cells,Kidney,Large Intestine,Liver,Lung,Mammary Gland,Mature monocyte-derived dendritic cells,Memory B cells,Naive B cells,Natural T-regulat…
mmu-miR-184-3p	miR-184 (and other miRNAs w/seed GGACGGA)	-3.479	TargetScan Human,miRecords	Experimentally Observed,Moderate (predicted)	NFATC2	April Mediated Signaling,Axonal Guidance Signaling,B Cell Activating Factor Signaling,B Cell Receptor Signaling,Calcium Signaling,Calcium-induced T Lymphocyte Apoptosis,Cardiac Hypertrophy Signaling (Enhanced),CD28 Signaling in T Helper Cells,fMLP Signaling in Neutrophils,Glucocorticoid Receptor Signaling,Gαq Signaling,iCOS-iCOSL Signaling in T Helper Cells,IL-4 Signaling,Natural Killer Cell Sign…	Human,Mouse,Rat	Amygdala,B lymphocytes not otherwise specified,BDCA-1+ dendritic cells,BDCA-3+ dendritic cells,Bladder,Brain,Cardiomyocytes,Cartilage Tissue,Central memory cytotoxic T cells,Cerebellum,Cytotoxic T cells,Dermis,Dorsal Root Ganglion,Effector memory cytotoxic T cells,Effector memory RA+ cytotoxic T cells,Effector T cells,Epidermis,Heart,Hematopoietic progenitor cells,Immune cells not otherwise speci…
mmu-miR-184-3p	miR-184 (and other miRNAs w/seed GGACGGA)	-3.479	TargetScan Human	High (predicted)	NFATC2IP		Human,Mouse,Rat	Activated CD56bright NK cells,Activated CD56dim NK cells,Activated helper T cells,Activated Vd1 Gamma-delta T cells,Activated Vd2 Gamma-delta T cells,Adipose,Amygdala,B lymphocytes not otherwise specified,BDCA-1+ dendritic cells,BDCA-3+ dendritic cells,Bladder,CD56dim NK cells,Central memory cytotoxic T cells,Central memory helper T cells,Cerebellum,Cerebral Cortex,Cytotoxic T cells,Dorsal Root G…
mmu-miR-184-3p	miR-184 (and other miRNAs w/seed GGACGGA)	-3.479	TargetScan Human	High (predicted)	NUS1		Human,Mouse,Rat	Activated helper T cells,Adipose,Amygdala,B lymphocytes not otherwise specified,BDCA-1+ dendritic cells,BDCA-3+ dendritic cells,Bladder,Central memory cytotoxic T cells,Cerebellum,Cerebral Cortex,Cytotoxic T cells,Dorsal Root Ganglion,Effector memory cytotoxic T cells,Effector memory RA+ cytotoxic T cells,Effector T cells,Epidermis,Heart,Hippocampus,Hypothalamus,Immature monocyte-derived dendriti…
mmu-miR-184-3p	miR-184 (and other miRNAs w/seed GGACGGA)	-3.479	TargetScan Human	High (predicted)	PCSK6		Human,Mouse,Rat	Adipose,Amygdala,Bladder,Brain,Cells not otherwise specified,Cerebellum,Cerebral Cortex,Cerebral Ventricles,Cytotoxic T cells,Dorsal Root Ganglion,Epidermis,Granulosa cells,Heart,Hippocampus,Hypothalamus,Kidney,Large Intestine,Liver,Lung,Mammary Gland,Microvascular endothelial cells,Monocyte-derived macrophage,Olfactory Bulb,Oocytes,Other Cells,Ovary,Pancreas,Pituitary Gland,Placenta,Prostate Gla…
mmu-miR-184-3p	miR-184 (and other miRNAs w/seed GGACGGA)	-3.479	TargetScan Human	High (predicted)	PDGFB	Actin Cytoskeleton Signaling,Atherosclerosis Signaling,Axonal Guidance Signaling,Breast Cancer Regulation by Stathmin1,Clathrin-mediated Endocytosis Signaling,Ephrin Receptor Signaling,Glioblastoma Multiforme Signaling,Glioma Signaling,Hepatic Fibrosis / Hepatic Stellate Cell Activation,Hepatic Fibrosis Signaling Pathway,HIF1α Signaling,Human Embryonic Stem Cell Pluripotency,Integrin Signaling,Ir…	Human,Mouse,Rat	Adipose,Amygdala,Brain,Cerebral Cortex,Dorsal Root Ganglion,Endothelial cells not otherwise specified,Epidermis,Epithelial cells not otherwise specified,Heart,Hematopoietic progenitor cells,Hippocampus,Kidney,Large Intestine,Lung,Macrophages not otherwise specified,Megakaryocytes,Microvascular endothelial cells,Monocytes not otherwise specified,Mononuclear leukocytes not otherwise specified,Olfac…
mmu-miR-184-3p	miR-184 (and other miRNAs w/seed GGACGGA)	-3.479	TargetScan Human	High (predicted)	PIEZO1		Human,Mouse,Rat	Activated CD56bright NK cells,Activated helper T cells,Activated Vd1 Gamma-delta T cells,Activated Vd2 Gamma-delta T cells,Adipose,B lymphocytes not otherwise specified,BDCA-1+ dendritic cells,BDCA-3+ dendritic cells,Bladder,CD56bright NK cells,CD56dim NK cells,Central memory helper T cells,Cytotoxic T cells,Effector memory helper T cells,Effector T cells,Epidermis,Fibroblasts,Heart,Immature mono…
mmu-miR-184-3p	miR-184 (and other miRNAs w/seed GGACGGA)	-3.479	TargetScan Human	High (predicted)	PLEKHB1		Human,Mouse,Rat	Amygdala,Brain,Cerebellum,Cerebral Cortex,Dorsal Root Ganglion,Hippocampus,Hypothalamus,Kidney,Lung,Memory B cells,Monocyte-derived macrophage,Olfactory Bulb,Other Cells,Other Nervous System,Other Neurons,Other Organ Systems,Pituitary Gland,Retina,Skeletal Muscle,Substantia Nigra,Testis,White Matter,A498,A549-ATCC,COLO205,DU-145,HCT-116,HT29,K-562,KM-12,MALME-3M,MDA-MB-435,NCI-H522,OVCAR-3,PC-3,R…
mmu-miR-184-3p	miR-184 (and other miRNAs w/seed GGACGGA)	-3.479	TargetScan Human	High (predicted)	PLPP3	Triacylglycerol Biosynthesis	Human,Mouse,Rat	Activated helper T cells,Adipocytes,Adipose,Amygdala,B lymphocytes not otherwise specified,Bladder,CD56dim NK cells,Central memory helper T cells,Cerebellum,Cerebral Cortex,Cytotoxic T cells,Dorsal Root Ganglion,Effector memory helper T cells,Effector T cells,Endothelial cells not otherwise specified,Epidermis,Heart,Hippocampus,Hypothalamus,Immature monocyte-derived dendritic cells,Kidney,Large I…
mmu-miR-184-3p	miR-184 (and other miRNAs w/seed GGACGGA)	-3.479	TargetScan Human	High (predicted)	PLTP	FXR/RXR Activation,LPS/IL-1 Mediated Inhibition of RXR Function,LXR/RXR Activation	Human,Mouse,Rat	Adipose,Adrenal Gland,Amygdala,Bladder,Brain,Brainstem,Caudate Nucleus,Cells not otherwise specified,Cerebellum,Cerebral Cortex,Corpus Callosum,Endothelial cells not otherwise specified,Epidermis,Heart,Hippocampus,HUVEC cells,Hypothalamus,Kidney,Liver,Lung,Medulla Oblongata,Memory B cells,Naive B cells,Nucleus Accumbens,Olfactory Bulb,Ovary,Pancreas,Placenta,Prostate Gland,Putamen,Retina,Skeletal…
mmu-miR-184-3p	miR-184 (and other miRNAs w/seed GGACGGA)	-3.479	TargetScan Human	High (predicted)	PNO1		Human,Mouse,Rat	Adipose,Amygdala,B lymphocytes not otherwise specified,BDCA-1+ dendritic cells,BDCA-3+ dendritic cells,Bladder,Central memory cytotoxic T cells,Cerebellum,Cerebral Cortex,Cytotoxic T cells,Dorsal Root Ganglion,Effector memory cytotoxic T cells,Effector memory RA+ cytotoxic T cells,Effector T cells,Epidermis,Heart,Hippocampus,Hypothalamus,Immature monocyte-derived dendritic cells,Kidney,Large Inte…
mmu-miR-184-3p	miR-184 (and other miRNAs w/seed GGACGGA)	-3.479	TargetScan Human	High (predicted)	POFUT2		Human,Mouse,Rat	Adipose,Bladder,Cerebellum,Dorsal Root Ganglion,Epidermis,Heart,Hypothalamus,Kidney,Large Intestine,Liver,Lung,Mammary Gland,Memory B cells,Naive B cells,Olfactory Bulb,Ovary,Pituitary Gland,Placenta,Skeletal Muscle,Substantia Nigra,Testis,Uterus,786-0,A498,A549-ATCC,ACHN,BT-549,CAKI-1,CCRF-CEM,COLO205,DU-145,H460,HCC-2998,HCT-116,HCT-15,HL-60,HOP-62,HOP-92,HS 578T,HT29,J774,K-562,KM-12,LOX IMVI,…
mmu-miR-184-3p	miR-184 (and other miRNAs w/seed GGACGGA)	-3.479	TargetScan Human	High (predicted)	POMT2		Human,Mouse,Rat	Adipose,B lymphocytes not otherwise specified,BDCA-3+ dendritic cells,Brain,Cerebellum,Dorsal Root Ganglion,Heart,Hippocampus,Hypothalamus,Kidney,Liver,Lung,Mammary Gland,Ovary,Pancreas,Pituitary Gland,Plasmacytoid dendritic cells,Prostate Gland,Retina,Salivary Gland,Skeletal Muscle,Small Intestine,Smooth Muscle,Spleen,Substantia Nigra,Testis,Thymus,Thyroid Gland,Uterus,EKVX,H460,HCT-15,HeLa,J774…
mmu-miR-184-3p	miR-184 (and other miRNAs w/seed GGACGGA)	-3.479	TargetScan Human	High (predicted)	POPDC2		Human,Mouse,Rat	Adipose,Bladder,Epidermis,Heart,Large Intestine,Lung,Ovary,Pancreas,Placenta,Skeletal Muscle,Uterus,Vd1 Gamma-delta T cells
mmu-miR-184-3p	miR-184 (and other miRNAs w/seed GGACGGA)	-3.479	TargetScan Human	High (predicted)	REEP5		Human,Mouse,Rat	Adipose,Amygdala,B lymphocytes not otherwise specified,Bladder,Cerebellum,Cerebral Cortex,Cytotoxic T cells,Dorsal Root Ganglion,Effector T cells,Epidermis,Heart,Hippocampus,Hypothalamus,Kidney,Large Intestine,Lung,Mammary Gland,Memory B cells,Murine NKT cells,Naive B cells,Olfactory Bulb,Ovary,Pancreas,Pituitary Gland,Placenta,Prostate Gland,Retina,Salivary Gland,Skeletal Muscle,Spleen,Stomach,S…
mmu-miR-184-3p	miR-184 (and other miRNAs w/seed GGACGGA)	-3.479	TargetScan Human	High (predicted)	RP2		Human,Mouse,Rat	Activated CD56bright NK cells,Activated helper T cells,Activated Vd1 Gamma-delta T cells,Activated Vd2 Gamma-delta T cells,B lymphocytes not otherwise specified,BDCA-1+ dendritic cells,BDCA-3+ dendritic cells,Brain,Central memory cytotoxic T cells,Central memory helper T cells,Cerebellum,Cytotoxic T cells,Effector memory cytotoxic T cells,Effector memory helper T cells,Effector memory RA+ cytotox…
mmu-miR-184-3p	miR-184 (and other miRNAs w/seed GGACGGA)	-3.479	TargetScan Human	High (predicted)	SH3GL1	Clathrin-mediated Endocytosis Signaling,Mechanisms of Viral Exit from Host Cells	Human,Mouse,Rat	Activated Vd1 Gamma-delta T cells,Activated Vd2 Gamma-delta T cells,Adipose,B lymphocytes not otherwise specified,BDCA-1+ dendritic cells,BDCA-3+ dendritic cells,Brain,Cerebellum,Cytotoxic T cells,Effector T cells,Epidermis,Heart,Immature monocyte-derived dendritic cells,Kidney,Liver,Lung,Mammary Gland,Memory B cells,Monocyte-derived macrophage,Naive B cells,Natural T-regulatory cells,Neutrophils…
mmu-miR-184-3p	miR-184 (and other miRNAs w/seed GGACGGA)	-3.479	TargetScan Human	High (predicted)	SIDT2		Human,Mouse,Rat	Activated CD56bright NK cells,Activated CD56dim NK cells,Activated helper T cells,Activated Vd1 Gamma-delta T cells,Activated Vd2 Gamma-delta T cells,Adipose,Amygdala,B lymphocytes not otherwise specified,BDCA-1+ dendritic cells,BDCA-3+ dendritic cells,Bladder,Central memory cytotoxic T cells,Central memory helper T cells,Cerebellum,Cerebral Cortex,Cytotoxic T cells,Dorsal Root Ganglion,Effector …
mmu-miR-184-3p	miR-184 (and other miRNAs w/seed GGACGGA)	-3.479	TargetScan Human	High (predicted)	SIRPA	3-phosphoinositide Biosynthesis,3-phosphoinositide Degradation,D-myo-inositol (1,4,5,6)-Tetrakisphosphate Biosynthesis,D-myo-inositol (3,4,5,6)-tetrakisphosphate Biosynthesis,D-myo-inositol-5-phosphate Metabolism,Production of Nitric Oxide and Reactive Oxygen Species in Macrophages,Protein Kinase A Signaling,Role of JAK2 in Hormone-like Cytokine Signaling,Superpathway of Inositol Phosphate Compou…	Human,Mouse,Rat	Adipose,Amygdala,B lymphocytes not otherwise specified,BDCA-1+ dendritic cells,Bladder,Brain,Cerebellum,Cerebral Cortex,Cytotoxic T cells,Dorsal Root Ganglion,Effector T cells,Epidermis,Granule Cell Layer,Granule cells,Heart,Hematopoietic progenitor cells,Hippocampus,Hypothalamus,Immature monocyte-derived dendritic cells,Kidney,Large Intestine,Liver,Lung,Macrophages not otherwise specified,Mammar…
mmu-miR-184-3p	miR-184 (and other miRNAs w/seed GGACGGA)	-3.479	TargetScan Human	High (predicted)	SLA		Human,Mouse,Rat	Activated CD56bright NK cells,Activated CD56dim NK cells,Activated helper T cells,Activated Vd1 Gamma-delta T cells,Activated Vd2 Gamma-delta T cells,Adipose,Amygdala,B lymphocytes not otherwise specified,BDCA-1+ dendritic cells,BDCA-3+ dendritic cells,Brain,CD56bright NK cells,CD56dim NK cells,Central memory cytotoxic T cells,Central memory helper T cells,Cerebellum,Cerebral Cortex,Cytotoxic T c…
mmu-miR-184-3p	miR-184 (and other miRNAs w/seed GGACGGA)	-3.479	TargetScan Human	High (predicted)	SLC30A7		Human,Mouse,Rat	Activated helper T cells,Adipose,B lymphocytes not otherwise specified,BDCA-1+ dendritic cells,BDCA-3+ dendritic cells,Bladder,Brain,Central memory cytotoxic T cells,Cytotoxic T cells,Effector memory cytotoxic T cells,Effector memory RA+ cytotoxic T cells,Effector T cells,Epidermis,Heart,Immature monocyte-derived dendritic cells,Kidney,Large Intestine,Liver,Lung,Mammary Gland,Mature monocyte-deri…
mmu-miR-184-3p	miR-184 (and other miRNAs w/seed GGACGGA)	-3.479	TargetScan Human	High (predicted)	SLC30A9		Human,Mouse,Rat	Activated CD56bright NK cells,Activated CD56dim NK cells,Activated helper T cells,Activated Vd1 Gamma-delta T cells,Activated Vd2 Gamma-delta T cells,Adipose,Amygdala,B lymphocytes not otherwise specified,BDCA-1+ dendritic cells,BDCA-3+ dendritic cells,Bladder,Brain,Cartilage Tissue,CD56dim NK cells,Central memory cytotoxic T cells,Central memory helper T cells,Cerebellum,Cerebral Cortex,Chondroc…
mmu-miR-184-3p	miR-184 (and other miRNAs w/seed GGACGGA)	-3.479	TargetScan Human	High (predicted)	SLC7A5		Human,Mouse,Rat	Amygdala,Astrocytes,Brain,Cerebellum,Cerebral Cortex,Dorsal Root Ganglion,Heart,Hippocampus,Hypothalamus,Kidney,Large Intestine,Lung,Mammary Gland,Memory B cells,Naive B cells,Olfactory Bulb,Oocytes,Other Cells,Ovary,Pancreas,PBMCs,Peripheral blood lymphocytes,Pituitary Gland,Placenta,Prostate Gland,Retina,Salivary Gland,Skeletal Muscle,Skin,Small Intestine,Spleen,Stomach,Substantia Nigra,Testis,…
mmu-miR-184-3p	miR-184 (and other miRNAs w/seed GGACGGA)	-3.479	TargetScan Human	High (predicted)	SRC	14-3-3-mediated Signaling,Agrin Interactions at Neuromuscular Junction,Androgen Signaling,Antiproliferative Role of Somatostatin Receptor 2,Aryl Hydrocarbon Receptor Signaling,cAMP-mediated signaling,Caveolar-mediated Endocytosis Signaling,Cdc42 Signaling,Chemokine Signaling,Cholecystokinin/Gastrin-mediated Signaling,Clathrin-mediated Endocytosis Signaling,Colorectal Cancer Metastasis Signaling,C…	Human,Mouse,Rat	Adrenal Gland,Amygdala,Blood platelets,Brain,Cerebellum,Cerebral Cortex,Fibroblasts,Heart,Hematopoietic progenitor cells,Hippocampus,Immature monocyte-derived dendritic cells,Large Intestine,Liver,Macrophages not otherwise specified,Megakaryocytes,Monocyte-derived macrophage,Mononuclear leukocytes not otherwise specified,Neurons not otherwise specified,Osteoblasts,Other B lymphocytes,Other Cells,…
mmu-miR-184-3p	miR-184 (and other miRNAs w/seed GGACGGA)	-3.479	TargetScan Human	High (predicted)	STC2		Human,Mouse,Rat	Fibroblasts,Stem cells not otherwise specified,786-0,A498,A549-ATCC,BT-549,CAKI-1,DU-145,EKVX,H460,HCC-2998,HCT-116,HeLa,HOP-62,HOP-92,HS 578T,J774,LOX IMVI,MCF7,NCI-ADR-RES,NCI-H226,NCI-H332M,Other Cell Line,OVCAR-3,OVCAR-4,OVCAR-5,OVCAR-8,PC-3,RXF-393,SF-268,SF-295,SF-539,SN12C,SNB-75,SR,SW-620,T47-D,TK-10,U251,UO-31
mmu-miR-184-3p	miR-184 (and other miRNAs w/seed GGACGGA)	-3.479	TargetScan Human	High (predicted)	TARBP2	Role of PKR in Interferon Induction and Antiviral Response	Human,Mouse,Rat	Adipose,Amygdala,B lymphocytes not otherwise specified,Bladder,Brain,Cerebellum,Cerebral Cortex,Cytotoxic T cells,Dorsal Root Ganglion,Effector T cells,Epidermis,Heart,Hippocampus,Hypothalamus,Kidney,Large Intestine,Liver,Lung,Mammary Gland,Murine NKT cells,Olfactory Bulb,Ovary,Pituitary Gland,Placenta,Prostate Gland,Retina,Salivary Gland,Skeletal Muscle,Small Intestine,Spleen,Stomach,Substantia …
mmu-miR-184-3p	miR-184 (and other miRNAs w/seed GGACGGA)	-3.479	TargetScan Human	High (predicted)	TLE1	Wnt/β-catenin Signaling	Human,Mouse,Rat	Activated CD56bright NK cells,Activated CD56dim NK cells,Activated helper T cells,Activated Vd1 Gamma-delta T cells,Activated Vd2 Gamma-delta T cells,Adipose,Amygdala,B lymphocytes not otherwise specified,BDCA-1+ dendritic cells,BDCA-3+ dendritic cells,Bladder,Bone marrow-derived macrophages,Brain,CD56bright NK cells,CD56dim NK cells,Central memory cytotoxic T cells,Central memory helper T cells,…
mmu-miR-184-3p	miR-184 (and other miRNAs w/seed GGACGGA)	-3.479	TargetScan Human	High (predicted)	TNK2	Cdc42 Signaling,IL-15 Production,Integrin Signaling,Sperm Motility	Human,Mouse,Rat	Adipose,Amygdala,B lymphocytes not otherwise specified,Bladder,Brain,Cerebellum,Cerebral Cortex,Cytotoxic T cells,Dorsal Root Ganglion,Effector T cells,Epidermis,Heart,Hippocampus,Hypothalamus,Kidney,Large Intestine,Liver,Lung,Mammary Gland,Memory B cells,Murine NKT cells,Naive B cells,Olfactory Bulb,Ovary,Pituitary Gland,Prostate Gland,Retina,Salivary Gland,Skeletal Muscle,Small Intestine,Spleen…
mmu-miR-184-3p	miR-184 (and other miRNAs w/seed GGACGGA)	-3.479	TargetScan Human	High (predicted)	TNPO2	Coronavirus Pathogenesis Pathway	Human,Mouse,Rat	Activated helper T cells,Activated Vd1 Gamma-delta T cells,Activated Vd2 Gamma-delta T cells,Adipose,Amygdala,B lymphocytes not otherwise specified,BDCA-3+ dendritic cells,Bladder,CD56bright NK cells,CD56dim NK cells,Central memory cytotoxic T cells,Central memory helper T cells,Cerebellum,Cerebral Cortex,Cytotoxic T cells,Dorsal Root Ganglion,Effector memory cytotoxic T cells,Effector memory hel…
mmu-miR-184-3p	miR-184 (and other miRNAs w/seed GGACGGA)	-3.479	TargetScan Human	High (predicted)	VAMP1		Human,Mouse	Activated CD56bright NK cells,Activated CD56dim NK cells,Activated helper T cells,Activated Vd1 Gamma-delta T cells,Activated Vd2 Gamma-delta T cells,Adipose,Amygdala,B lymphocytes not otherwise specified,BDCA-1+ dendritic cells,BDCA-3+ dendritic cells,Brain,CD56dim NK cells,Central memory cytotoxic T cells,Central memory helper T cells,Cerebellum,Cerebral Cortex,Cytotoxic T cells,Dorsal Root Gan…
mmu-miR-184-3p	miR-184 (and other miRNAs w/seed GGACGGA)	-3.479	TargetScan Human	High (predicted)	ZBTB46		Human,Mouse,Rat	Adipose,Amygdala,B lymphocytes not otherwise specified,BDCA-1+ dendritic cells,BDCA-3+ dendritic cells,Bladder,Cells not otherwise specified,Cerebellum,Cerebral Cortex,Cytotoxic T cells,Dendritic cells not otherwise specified,Dorsal Root Ganglion,Effector T cells,Epidermis,Heart,Hematopoietic progenitor cells,Hippocampus,Hypothalamus,Immature monocyte-derived dendritic cells,Kidney,Large Intestin…
mmu-miR-184-3p	miR-184 (and other miRNAs w/seed GGACGGA)	-3.479	TargetScan Human	High (predicted)	ZFAND2B		Human,Mouse,Rat	Adipose,Amygdala,B lymphocytes not otherwise specified,BDCA-1+ dendritic cells,BDCA-3+ dendritic cells,Bladder,Cerebellum,Cerebral Cortex,Cytotoxic T cells,Dorsal Root Ganglion,Effector memory cytotoxic T cells,Effector memory RA+ cytotoxic T cells,Effector T cells,Epidermis,Heart,Hippocampus,Hypothalamus,Immature monocyte-derived dendritic cells,Kidney,Large Intestine,Liver,Lung,Mammary Gland,Mo…
mmu-miR-184-3p	miR-184 (and other miRNAs w/seed GGACGGA)	-3.479	TargetScan Human	High (predicted)	ZFPM2		Human,Mouse,Rat	Adipose,Amygdala,Bladder,Brain,Cerebellum,Cerebral Cortex,Dorsal Root Ganglion,Effector T cells,Epidermis,Heart,Hippocampus,Hypothalamus,Kidney,Large Intestine,Lung,Mammary Gland,Olfactory Bulb,Ovary,Pituitary Gland,Placenta,Retina,Skeletal Muscle,Spleen,Substantia Nigra,Testis,Uterus,HS 578T,K-562,NCI-H226,Other Cell Line,T47-D,U251
mmu-miR-214-3p	miR-214-3p (and other miRNAs w/seed CAGCAGG)	-1.157	TargetScan Human	High (predicted)	ACSL1	Acetate Conversion to Acetyl-CoA,Ethanol Degradation II,Ethanol Degradation IV,Fatty Acid Activation,Fatty Acid β-oxidation I,LPS/IL-1 Mediated Inhibition of RXR Function,Mitochondrial L-carnitine Shuttle Pathway,Oxidative Ethanol Degradation III,Stearate Biosynthesis I (Animals),Type II Diabetes Mellitus Signaling,γ-linolenate Biosynthesis II (Animals)	Human,Mouse,Rat	Activated CD56bright NK cells,Activated helper T cells,Activated Vd1 Gamma-delta T cells,Activated Vd2 Gamma-delta T cells,Adipocytes,Adipose,B lymphocytes not otherwise specified,BDCA-1+ dendritic cells,BDCA-3+ dendritic cells,Bladder,Brain,CD56bright NK cells,CD56dim NK cells,Central memory cytotoxic T cells,Central memory helper T cells,Cerebral Cortex,Cytotoxic T cells,Dorsal Root Ganglion,Ef…
mmu-miR-214-3p	miR-214-3p (and other miRNAs w/seed CAGCAGG)	-1.157	TargetScan Human	High (predicted)	ADSS2	Cardiac Hypertrophy Signaling,Purine Nucleotides De Novo Biosynthesis II	Human,Mouse,Rat	Activated CD56bright NK cells,Activated CD56dim NK cells,Activated helper T cells,Activated Vd1 Gamma-delta T cells,Activated Vd2 Gamma-delta T cells,Adipose,Amygdala,B lymphocytes not otherwise specified,BDCA-1+ dendritic cells,BDCA-3+ dendritic cells,Bladder,CD56bright NK cells,CD56dim NK cells,Central memory cytotoxic T cells,Central memory helper T cells,Cerebellum,Cerebral Cortex,Cytotoxic T…
mmu-miR-214-3p	miR-214-3p (and other miRNAs w/seed CAGCAGG)	-1.157	TargetScan Human	High (predicted)	AKAP13	cAMP-mediated signaling,Cardiac Hypertrophy Signaling (Enhanced),Cardiac β-adrenergic Signaling,Protein Kinase A Signaling	Human,Mouse,Rat	Activated Vd1 Gamma-delta T cells,Activated Vd2 Gamma-delta T cells,Adipose,Amygdala,B lymphocytes not otherwise specified,BDCA-1+ dendritic cells,BDCA-3+ dendritic cells,Bladder,CD56bright NK cells,CD56dim NK cells,Central memory cytotoxic T cells,Cerebellum,Cerebral Cortex,Cytotoxic T cells,Dorsal Root Ganglion,Effector memory cytotoxic T cells,Effector memory RA+ cytotoxic T cells,Effector T c…
mmu-miR-214-3p	miR-214-3p (and other miRNAs w/seed CAGCAGG)	-1.157	TargetScan Human	High (predicted)	AOPEP		Human,Mouse,Rat	Amygdala,Bladder,Brain,Cerebellum,Cytotoxic T cells,Dorsal Root Ganglion,Effector T cells,Epidermis,Heart,Large Intestine,Lung,Microglia,Murine NKT cells,Olfactory Bulb,Ovary,Prostate Gland,Retina,Salivary Gland,Skeletal Muscle,Small Intestine,Thymus,786-0,A498,A549-ATCC,ACHN,BT-549,CAKI-1,COLO205,DU-145,EKVX,H460,HCC-2998,HCT-116,HCT-15,HeLa,HL-60,HOP-62,HOP-92,HS 578T,HT29,IGROV1,J774,K-562,KM-…
mmu-miR-214-3p	miR-214-3p (and other miRNAs w/seed CAGCAGG)	-1.157	TargetScan Human	High (predicted)	APLN	Apelin Adipocyte Signaling Pathway,Apelin Cardiac Fibroblast Signaling Pathway,Apelin Cardiomyocyte Signaling Pathway,Apelin Endothelial Signaling Pathway,Apelin Liver Signaling Pathway,Apelin Muscle Signaling Pathway,Apelin Pancreas Signaling Pathway	Human,Mouse,Rat	Adipocytes,Adipose,Adrenal Gland,Amygdala,B lymphocytes not otherwise specified,BDCA-1+ dendritic cells,Beta islet cells,Bladder,Bone marrow cells not otherwise specified,Brain,Brainstem,Caudate Nucleus,Cerebellum,Cerebral Cortex,Corpus Callosum,Cytotoxic T cells,Dorsal Root Ganglion,Effector T cells,Epidermis,Gray Matter,Heart,Hippocampus,Hypothalamus,Kidney,Large Intestine,Liver,Lung,Mammary Gl…
mmu-miR-214-3p	miR-214-3p (and other miRNAs w/seed CAGCAGG)	-1.157	TargetScan Human	High (predicted)	ARHGAP17		Human,Mouse,Rat	Adipose,Amygdala,B lymphocytes not otherwise specified,Bladder,Cerebellum,Cerebral Cortex,Cytotoxic T cells,Dorsal Root Ganglion,Effector T cells,Epidermis,Heart,Hippocampus,Hypothalamus,Kidney,Large Intestine,Liver,Lung,Mammary Gland,Olfactory Bulb,Ovary,Pancreas,Pituitary Gland,Placenta,Prostate Gland,Retina,Salivary Gland,Skeletal Muscle,Small Intestine,Spleen,Stomach,Substantia Nigra,Thymus,U…
mmu-miR-214-3p	miR-214-3p (and other miRNAs w/seed CAGCAGG)	-1.157	TargetScan Human	High (predicted)	ARHGEF4	Actin Cytoskeleton Signaling,Breast Cancer Regulation by Stathmin1,Molecular Mechanisms of Cancer,Phospholipase C Signaling,Reelin Signaling in Neurons,RhoGDI Signaling,Signaling by Rho Family GTPases,Thrombin Signaling	Human,Mouse,Rat	Adipose,Amygdala,B lymphocytes not otherwise specified,Bladder,Cerebellum,Cerebral Cortex,Cytotoxic T cells,Dorsal Root Ganglion,Effector T cells,Epidermis,Heart,Hippocampus,Hypothalamus,Kidney,Large Intestine,Liver,Lung,Mammary Gland,Olfactory Bulb,Ovary,Pancreas,Pituitary Gland,Placenta,Prostate Gland,Retina,Salivary Gland,Skeletal Muscle,Small Intestine,Spleen,Stomach,Substantia Nigra,Testis,T…
mmu-miR-214-3p	miR-214-3p (and other miRNAs w/seed CAGCAGG)	-1.157	TargetScan Human	High (predicted)	ARPC5L	Actin Cytoskeleton Signaling,Actin Nucleation by ARP-WASP Complex,Axonal Guidance Signaling,CD28 Signaling in T Helper Cells,Cdc42 Signaling,Clathrin-mediated Endocytosis Signaling,Ephrin Receptor Signaling,Epithelial Adherens Junction Signaling,Fcγ Receptor-mediated Phagocytosis in Macrophages and Monocytes,fMLP Signaling in Neutrophils,Integrin Signaling,Rac Signaling,Reelin Signaling in Neuron…	Human,Mouse,Rat	Activated helper T cells,Adipose,Amygdala,B lymphocytes not otherwise specified,BDCA-1+ dendritic cells,BDCA-3+ dendritic cells,Bladder,Central memory cytotoxic T cells,Cerebellum,Cerebral Cortex,Cytotoxic T cells,Dorsal Root Ganglion,Effector memory cytotoxic T cells,Effector memory RA+ cytotoxic T cells,Effector T cells,Epidermis,Heart,Hippocampus,Hypothalamus,Immature monocyte-derived dendriti…
mmu-miR-214-3p	miR-214-3p (and other miRNAs w/seed CAGCAGG)	-1.157	TargetScan Human	High (predicted)	ATF2	4-1BB Signaling in T Lymphocytes,Activation of IRF by Cytosolic Pattern Recognition Receptors,AMPK Signaling,ATM Signaling,B Cell Receptor Signaling,BMP signaling pathway,Breast Cancer Regulation by Stathmin1,Calcium Signaling,cAMP-mediated signaling,Cardiac Hypertrophy Signaling,Cardiac Hypertrophy Signaling (Enhanced),Cardiomyocyte Differentiation via BMP Receptors,Cdc42 Signaling,Cholecystokin…	Human,Mouse,Rat	Activated CD56bright NK cells,Activated helper T cells,Activated Vd1 Gamma-delta T cells,Activated Vd2 Gamma-delta T cells,Adipose,Amygdala,B lymphocytes not otherwise specified,BDCA-1+ dendritic cells,BDCA-3+ dendritic cells,Bladder,Brain,Brainstem,Central memory cytotoxic T cells,Central memory helper T cells,Cerebellum,Cerebral Cortex,Cytotoxic T cells,Dorsal Root Ganglion,Effector memory cyto…
mmu-miR-214-3p	miR-214-3p (and other miRNAs w/seed CAGCAGG)	-1.157	Ingenuity Expert Findings	Experimentally Observed	ATF4	AMPK Signaling,ATM Signaling,B Cell Receptor Signaling,Breast Cancer Regulation by Stathmin1,Calcium Signaling,cAMP-mediated signaling,Circadian Rhythm Signaling,Coronavirus Pathogenesis Pathway,Corticotropin Releasing Hormone Signaling,CREB Signaling in Neurons,Dendritic Cell Maturation,Dopamine-DARPP32 Feedback in cAMP Signaling,EIF2 Signaling,Endocannabinoid Cancer Inhibition Pathway,Endocanna…	Human,Mouse,Rat	Activated CD56bright NK cells,Activated CD56dim NK cells,Activated helper T cells,Activated Vd1 Gamma-delta T cells,Activated Vd2 Gamma-delta T cells,Adipose,Amygdala,B lymphocytes not otherwise specified,BDCA-1+ dendritic cells,BDCA-3+ dendritic cells,Bladder,Brain,Calvaria,CD56bright NK cells,CD56dim NK cells,Central memory cytotoxic T cells,Central memory helper T cells,Cerebellum,Cerebral Cor…
mmu-miR-214-3p	miR-214-3p (and other miRNAs w/seed CAGCAGG)	-1.157	TargetScan Human	High (predicted)	ATP6V0E2	Iron homeostasis signaling pathway,Phagosome Maturation	Human,Mouse,Rat	Adipose,Amygdala,B lymphocytes not otherwise specified,Bladder,Cerebellum,Cerebral Cortex,Cytotoxic T cells,Dorsal Root Ganglion,Epidermis,Hippocampus,Hypothalamus,Kidney,Large Intestine,Liver,Lung,Memory B cells,Naive B cells,Olfactory Bulb,Ovary,Pituitary Gland,Placenta,Prostate Gland,Retina,Skeletal Muscle,Small Intestine,Substantia Nigra,Testis,Uterus,786-0,A498,A549-ATCC,ACHN,BT-549,CAKI-1,C…
mmu-miR-214-3p	miR-214-3p (and other miRNAs w/seed CAGCAGG)	-1.157	TargetScan Human	High (predicted)	B4GALT4		Human,Mouse,Rat	Activated CD56bright NK cells,Activated CD56dim NK cells,Activated Vd1 Gamma-delta T cells,Activated Vd2 Gamma-delta T cells,Adipose,Amygdala,B lymphocytes not otherwise specified,BDCA-1+ dendritic cells,BDCA-3+ dendritic cells,Bladder,Central memory cytotoxic T cells,Central memory helper T cells,Cerebellum,Cerebral Cortex,Cornea,Cytotoxic T cells,Dorsal Root Ganglion,Effector memory cytotoxic T…
mmu-miR-214-3p	miR-214-3p (and other miRNAs w/seed CAGCAGG)	-1.157	TargetScan Human	High (predicted)	BAX	14-3-3-mediated Signaling,Adrenomedullin signaling pathway,Amyotrophic Lateral Sclerosis Signaling,Apoptosis Signaling,Aryl Hydrocarbon Receptor Signaling,Colorectal Cancer Metastasis Signaling,Coronavirus Pathogenesis Pathway,Docosahexaenoic Acid (DHA) Signaling,Hepatic Fibrosis / Hepatic Stellate Cell Activation,Huntington's Disease Signaling,IL-7 Signaling Pathway,IL-8 Signaling,Induction of A…	Human,Mouse,Rat	Adipose,Amygdala,Astrocytes,B lymphocytes not otherwise specified,Bladder,Brain,Cells not otherwise specified,Cerebellum,Cerebral Cortex,Cytotoxic T cells,Dorsal Root Ganglion,Effector T cells,Eosinophils,Epidermis,Epithelial cells not otherwise specified,Esophagus,Granulocytes not otherwise specified,Gray Matter,Heart,Hippocampus,Hypothalamus,Kidney,Large Intestine,Liver,Lung,Mammary Gland,Memor…
mmu-miR-214-3p	miR-214-3p (and other miRNAs w/seed CAGCAGG)	-1.157	TargetScan Human	High (predicted)	C1QA	Complement System,Role of Pattern Recognition Receptors in Recognition of Bacteria and Viruses	Human,Mouse,Rat	Adipose,Amygdala,Bladder,Bone marrow-derived dendritic cells,Cerebellum,Cerebral Cortex,Dendritic cells not otherwise specified,Dorsal Root Ganglion,Effector T cells,Epidermis,Heart,Hippocampus,Hypothalamus,Immature monocyte-derived dendritic cells,Kidney,Large Intestine,Liver,Lung,Macrophages not otherwise specified,Mammary Gland,Monocyte-derived macrophage,Olfactory Bulb,Ovary,PBMCs,Pituitary G…
mmu-miR-214-3p	miR-214-3p (and other miRNAs w/seed CAGCAGG)	-1.157	TargetScan Human	High (predicted)	CBR4		Human,Mouse,Rat	Activated CD56bright NK cells,Activated CD56dim NK cells,Activated helper T cells,Activated Vd1 Gamma-delta T cells,Activated Vd2 Gamma-delta T cells,Adipose,Amygdala,B lymphocytes not otherwise specified,BDCA-1+ dendritic cells,BDCA-3+ dendritic cells,Bladder,CD56bright NK cells,Central memory helper T cells,Cerebellum,Cerebral Cortex,Cytotoxic T cells,Dorsal Root Ganglion,Effector memory cytoto…
mmu-miR-214-3p	miR-214-3p (and other miRNAs w/seed CAGCAGG)	-1.157	TargetScan Human	High (predicted)	CD276		Human,Mouse,Rat	Activated helper T cells,Bone marrow-derived dendritic cells,Brain,Central memory cytotoxic T cells,Cornea,Effector memory cytotoxic T cells,Effector memory RA+ cytotoxic T cells,Heart,Immature monocyte-derived dendritic cells,Immune cells not otherwise specified,Kidney,Liver,Lung,Mature monocyte-derived dendritic cells,Monocyte-derived macrophage,Naive helper T cells,Other Cells,Other Organ Syst…
mmu-miR-214-3p	miR-214-3p (and other miRNAs w/seed CAGCAGG)	-1.157	TargetScan Human	High (predicted)	CENPM		Human,Mouse,Rat	Activated CD56bright NK cells,Activated helper T cells,Activated Vd1 Gamma-delta T cells,Activated Vd2 Gamma-delta T cells,Adipose,Bladder,Brain,CD4+ T-lymphocytes,Cells not otherwise specified,Central memory cytotoxic T cells,Dorsal Root Ganglion,Epidermis,Heart,Hematopoietic progenitor cells,Kidney,Large Intestine,Liver,Lung,Mononuclear leukocytes not otherwise specified,Natural T-regulatory ce…
mmu-miR-214-3p	miR-214-3p (and other miRNAs w/seed CAGCAGG)	-1.157	TargetScan Human	High (predicted)	CIT	RhoA Signaling,Signaling by Rho Family GTPases	Human,Mouse,Rat	Adipose,Amygdala,B lymphocytes not otherwise specified,Bladder,Cerebellum,Cerebral Cortex,Cytotoxic T cells,Dorsal Root Ganglion,Effector T cells,Epidermis,Heart,Hippocampus,Hypothalamus,Keratinocytes,Kidney,Large Intestine,Liver,Lung,Mammary Gland,Memory B cells,Monocyte-derived macrophage,Olfactory Bulb,Ovary,Pancreas,Pituitary Gland,Placenta,Prostate Gland,Retina,Salivary Gland,Skeletal Muscle…
mmu-miR-214-3p	miR-214-3p (and other miRNAs w/seed CAGCAGG)	-1.157	TargetScan Human	High (predicted)	CNR1	Breast Cancer Regulation by Stathmin1,cAMP-mediated signaling,Corticotropin Releasing Hormone Signaling,Endocannabinoid Cancer Inhibition Pathway,Endocannabinoid Developing Neuron Pathway,Endocannabinoid Neuronal Synapse Pathway,G-Protein Coupled Receptor Signaling,Gαi Signaling,Gαs Signaling,Hepatic Fibrosis Signaling Pathway,Reelin Signaling in Neurons	Human,Mouse,Rat	Adipocytes,Adipose,Amygdala,Astrocytes,Bone marrow-derived dendritic cells,Bone marrow-derived macrophages,Brain,Brainstem,Caudate Nucleus,CD56bright NK cells,CD56dim NK cells,Cells not otherwise specified,Cerebellum,Cerebral Cortex,Cytotoxic T cells,Dermis,Endothelial cells not otherwise specified,Epidermis,Fibroblasts,Granule cells,Heart,Hepatocytes,Hippocampus,Hypothalamus,Keratinocytes,Kidney…
mmu-miR-214-3p	miR-214-3p (and other miRNAs w/seed CAGCAGG)	-1.157	TargetScan Human	High (predicted)	COMT	Dopamine Degradation,Dopamine Receptor Signaling,L-DOPA Degradation,Noradrenaline and Adrenaline Degradation	Human,Mouse,Rat	Activated helper T cells,Activated Vd1 Gamma-delta T cells,Activated Vd2 Gamma-delta T cells,BDCA-1+ dendritic cells,BDCA-3+ dendritic cells,Brain,Brainstem,Calvaria,Cartilage Tissue,Caudate Nucleus,Cerebellum,Cerebral Cortex,Cerebral Ventricles,Chondrocytes,Choroid Plexus,Cytotoxic T cells,Granulosa cells,Hepatocytes,Hippocampus,Immature monocyte-derived dendritic cells,Liver,Mature monocyte-der…
mmu-miR-214-3p	miR-214-3p (and other miRNAs w/seed CAGCAGG)	-1.157	TargetScan Human	High (predicted)	COP1		Human,Mouse,Rat	Adipose,Adrenal Gland,Amygdala,B lymphocytes not otherwise specified,BDCA-1+ dendritic cells,BDCA-3+ dendritic cells,Bladder,Brain,Central memory cytotoxic T cells,Cerebellum,Cerebral Cortex,Cytotoxic T cells,Dorsal Root Ganglion,Effector memory cytotoxic T cells,Effector memory RA+ cytotoxic T cells,Effector T cells,Epidermis,Heart,Hippocampus,Hypothalamus,Immature monocyte-derived dendritic cel…
mmu-miR-214-3p	miR-214-3p (and other miRNAs w/seed CAGCAGG)	-1.157	TargetScan Human	High (predicted)	CXCR1	Agranulocyte Adhesion and Diapedesis,Breast Cancer Regulation by Stathmin1,Cardiac Hypertrophy Signaling (Enhanced),IL-8 Signaling,PI3K/AKT Signaling,STAT3 Pathway	Human,Mouse,Rat	Amygdala,Brain,Dermis,Endothelial cells not otherwise specified,Epidermis,Esophagus,Granulocytes not otherwise specified,Heart,Keratinocytes,Kidney,Lymphocytes not otherwise specified,Mononuclear leukocytes not otherwise specified,Neutrophils,Other Cells,Other Nervous System,Other Neurons,Other Tissues and Primary Cells,Retina,Skeletal Muscle,Skin,Substantia Nigra,T lymphocytes not otherwise spec…
mmu-miR-214-3p	miR-214-3p (and other miRNAs w/seed CAGCAGG)	-1.157	TargetScan Human	High (predicted)	DAGLA	Endocannabinoid Neuronal Synapse Pathway	Human,Mouse,Rat	Brain,Calvaria,Cerebellum,Cerebral Cortex,Granule cells,Hippocampus,Monocyte-derived macrophage,Osteoblasts,Other Nervous System,Other Neurons,Other Tissues and Primary Cells,Pituitary Gland,Pyramidal neurons,Other Cell Line,Other Fibroblast cell lines,Other Neuroblastoma Cell Lines,RAW 264.7,T47-D
mmu-miR-214-3p	miR-214-3p (and other miRNAs w/seed CAGCAGG)	-1.157	TargetScan Human	High (predicted)	DCAKD		Human,Mouse,Rat	Activated Vd1 Gamma-delta T cells,Adipose,Amygdala,B lymphocytes not otherwise specified,Bladder,Cerebellum,Cerebral Cortex,Cytotoxic T cells,Dorsal Root Ganglion,Effector T cells,Epidermis,Heart,Hippocampus,Hypothalamus,Kidney,Large Intestine,Liver,Lung,Olfactory Bulb,Ovary,Pancreas,Pituitary Gland,Placenta,Prostate Gland,Retina,Salivary Gland,Skeletal Muscle,Small Intestine,Spleen,Substantia Ni…
mmu-miR-214-3p	miR-214-3p (and other miRNAs w/seed CAGCAGG)	-1.157	TargetScan Human	High (predicted)	DEDD2		Human,Mouse,Rat	BDCA-1+ dendritic cells,BDCA-3+ dendritic cells,Central memory cytotoxic T cells,Effector memory cytotoxic T cells,Effector memory RA+ cytotoxic T cells,Heart,Immature monocyte-derived dendritic cells,Kidney,Large Intestine,Liver,Lymph node,Mature monocyte-derived dendritic cells,Monocyte-derived macrophage,Naive helper T cells,Natural T-regulatory cells,Other Tissues and Primary Cells,Ovary,PBMC…
mmu-miR-214-3p	miR-214-3p (and other miRNAs w/seed CAGCAGG)	-1.157	TargetScan Human	High (predicted)	DFFB	Apoptosis Signaling,Cytotoxic T Lymphocyte-mediated Apoptosis of Target Cells,Death Receptor Signaling,Granzyme B Signaling,Induction of Apoptosis by HIV1,Tumoricidal Function of Hepatic Natural Killer Cells	Human,Mouse,Rat	Adipose,Amygdala,B lymphocytes not otherwise specified,Cerebellum,Cerebral Cortex,Cytotoxic T cells,Dorsal Root Ganglion,Effector T cells,Epidermis,Heart,Hippocampus,Hypothalamus,Immune cells not otherwise specified,Kidney,Large Intestine,Lymphocytes not otherwise specified,Olfactory Bulb,Other Organ Systems,Ovary,Pancreas,Pituitary Gland,Placenta,Prostate Gland,Retina,Skeletal Muscle,Small Intes…
mmu-miR-214-3p	miR-214-3p (and other miRNAs w/seed CAGCAGG)	-1.157	TargetScan Human	High (predicted)	DMWD		Human,Mouse,Rat	Activated helper T cells,Activated Vd1 Gamma-delta T cells,Activated Vd2 Gamma-delta T cells,Adipose,Amygdala,B lymphocytes not otherwise specified,BDCA-1+ dendritic cells,BDCA-3+ dendritic cells,Bladder,CD56bright NK cells,CD56dim NK cells,Central memory helper T cells,Cerebellum,Cerebral Cortex,Cytotoxic T cells,Dorsal Root Ganglion,Effector memory cytotoxic T cells,Effector memory helper T cel…
mmu-miR-214-3p	miR-214-3p (and other miRNAs w/seed CAGCAGG)	-1.157	TargetScan Human	High (predicted)	EEF1AKNMT		Human,Mouse,Rat	Activated CD56bright NK cells,Activated CD56dim NK cells,Activated helper T cells,Activated Vd1 Gamma-delta T cells,Activated Vd2 Gamma-delta T cells,Adipose,Amygdala,B lymphocytes not otherwise specified,BDCA-1+ dendritic cells,BDCA-3+ dendritic cells,Bladder,Central memory helper T cells,Cerebellum,Cerebral Cortex,Cytotoxic T cells,Dorsal Root Ganglion,Effector memory helper T cells,Effector T …
mmu-miR-214-3p	miR-214-3p (and other miRNAs w/seed CAGCAGG)	-1.157	TargetScan Human	High (predicted)	FBLN5		Human,Mouse,Rat	Astrocytes,Brain,Cerebral Cortex,Heart,Hippocampus,Kidney,Large Intestine,Lung,Monocyte-derived macrophage,Natural T-regulatory cells,Other Organ Systems,Ovary,Pancreas,Placenta,Skeletal Muscle,Small Intestine,Smooth Muscle,Spleen,Striatum,Testis,Vascular smooth muscle cells,EKVX,H460,HeLa,IGROV1,MALME-3M,Other Cell Line,Other Fibroblast cell lines,OVCAR-4,SK-MEL-28,SK-MEL-5,UACC-257
mmu-miR-214-3p	miR-214-3p (and other miRNAs w/seed CAGCAGG)	-1.157	miRecords	Experimentally Observed	FGF16	Actin Cytoskeleton Signaling,Airway Pathology in Chronic Obstructive Pulmonary Disease,Bladder Cancer Signaling,Cardiac Hypertrophy Signaling (Enhanced),Clathrin-mediated Endocytosis Signaling,FGF Signaling,Regulation Of The Epithelial Mesenchymal Transition By Growth Factors Pathway,Regulation of the Epithelial-Mesenchymal Transition Pathway	Human,Mouse,Rat	Adipose,Amygdala,B lymphocytes not otherwise specified,Bladder,Brain,Cerebellum,Cytotoxic T cells,Dorsal Root Ganglion,Effector T cells,Epidermis,Heart,Hippocampus,Hypothalamus,Kidney,Large Intestine,Liver,Lung,Mammary Gland,Olfactory Bulb,Other Organ Systems,Ovary,Pancreas,Pituitary Gland,Placenta,Prostate Gland,Retina,Salivary Gland,Skeletal Muscle,Spleen,Testis,Thymus,Uterus
mmu-miR-214-3p	miR-214-3p (and other miRNAs w/seed CAGCAGG)	-1.157	TargetScan Human	High (predicted)	GATD3A/GATD3B		Human,Mouse,Rat	Activated CD56bright NK cells,Activated CD56dim NK cells,Activated helper T cells,Activated Vd1 Gamma-delta T cells,Activated Vd2 Gamma-delta T cells,Adipose,Amygdala,B lymphocytes not otherwise specified,BDCA-1+ dendritic cells,BDCA-3+ dendritic cells,Bladder,Central memory helper T cells,Cerebellum,Cerebral Cortex,Cytotoxic T cells,Dorsal Root Ganglion,Effector memory helper T cells,Effector T …
mmu-miR-214-3p	miR-214-3p (and other miRNAs w/seed CAGCAGG)	-1.157	TargetScan Human	High (predicted)	GMPR		Human,Mouse,Rat	Amygdala,BDCA-3+ dendritic cells,Bladder,Cerebellum,Cerebral Cortex,Dorsal Root Ganglion,Epidermis,Heart,Hippocampus,Hypothalamus,Immature monocyte-derived dendritic cells,Kidney,Lung,Memory B cells,Monocyte-derived macrophage,Olfactory Bulb,Ovary,Prostate Gland,Retina,Skeletal Muscle,Stomach,Substantia Nigra,Thymus,Uterus,A549-ATCC,ACHN,CAKI-1,DU-145,H460,HCT-116,HCT-15,HOP-62,HOP-92,HS 578T,HT2…
mmu-miR-214-3p	miR-214-3p (and other miRNAs w/seed CAGCAGG)	-1.157	miRecords	Experimentally Observed	GPD1	Glycerol Degradation I,Glycerol-3-phosphate Shuttle,PPARα/RXRα Activation	Human,Mouse,Rat	Adipocytes,Adipose,Amygdala,Cerebellum,Cerebral Cortex,Cytotoxic T cells,Dorsal Root Ganglion,Effector T cells,Epidermis,Heart,Hippocampus,Hypothalamus,Kidney,Large Intestine,Liver,Lung,Mammary Gland,Olfactory Bulb,Ovary,Pancreas,Placenta,Prostate Gland,Retina,Salivary Gland,Skeletal Muscle,Small Intestine,Spleen,Stomach,Substantia Nigra,Testis,Thymus,Uterus
mmu-miR-214-3p	miR-214-3p (and other miRNAs w/seed CAGCAGG)	-1.157	TargetScan Human	High (predicted)	GPX4	Apelin Adipocyte Signaling Pathway,Glutathione Redox Reactions I,Mitochondrial Dysfunction	Human,Mouse,Rat	Activated CD56bright NK cells,Activated CD56dim NK cells,Activated helper T cells,Activated Vd1 Gamma-delta T cells,Activated Vd2 Gamma-delta T cells,Adipose,Amygdala,B lymphocytes not otherwise specified,BDCA-1+ dendritic cells,BDCA-3+ dendritic cells,Bladder,Brain,Brainstem,CD56bright NK cells,CD56dim NK cells,Central memory cytotoxic T cells,Central memory helper T cells,Cerebellum,Cerebral Co…
mmu-miR-214-3p	miR-214-3p (and other miRNAs w/seed CAGCAGG)	-1.157	TargetScan Human	High (predicted)	GSTZ1	Apelin Adipocyte Signaling Pathway,Aryl Hydrocarbon Receptor Signaling,Glutathione Redox Reactions I,Glutathione-mediated Detoxification,LPS/IL-1 Mediated Inhibition of RXR Function,NRF2-mediated Oxidative Stress Response,Tyrosine Degradation I,Xenobiotic Metabolism AHR Signaling Pathway,Xenobiotic Metabolism CAR Signaling Pathway,Xenobiotic Metabolism General Signaling Pathway,Xenobiotic Metabol…	Human,Mouse,Rat	Activated helper T cells,Adipose,Amygdala,B lymphocytes not otherwise specified,BDCA-1+ dendritic cells,BDCA-3+ dendritic cells,Bladder,Cerebellum,Cerebral Cortex,Cytotoxic T cells,Dorsal Root Ganglion,Effector T cells,Epidermis,Heart,Hippocampus,Hypothalamus,Kidney,Large Intestine,Liver,Lung,Mammary Gland,Memory B cells,Monocyte-derived macrophage,Murine NKT cells,Olfactory Bulb,Ovary,Pancreas,P…
mmu-miR-214-3p	miR-214-3p (and other miRNAs w/seed CAGCAGG)	-1.157	TargetScan Human	High (predicted)	HDAC1	Adipogenesis pathway,Calcium Signaling,Calcium-induced T Lymphocyte Apoptosis,Cardiac Hypertrophy Signaling (Enhanced),Cell Cycle: G1/S Checkpoint Regulation,Chronic Myeloid Leukemia Signaling,Cyclins and Cell Cycle Regulation,DNA Methylation and Transcriptional Repression Signaling,Hereditary Breast Cancer Signaling,HOTAIR Regulatory Pathway,Huntington's Disease Signaling,NF-κB Signaling,Nur77 S…	Human,Mouse,Rat	Activated CD56bright NK cells,Activated CD56dim NK cells,Activated helper T cells,Activated Vd1 Gamma-delta T cells,Activated Vd2 Gamma-delta T cells,Adipocytes,Adipose,Amygdala,B lymphocytes not otherwise specified,BDCA-1+ dendritic cells,BDCA-3+ dendritic cells,Bladder,Bone marrow-derived macrophages,Brain,Brainstem,CD56dim NK cells,Central memory cytotoxic T cells,Central memory helper T cells…
mmu-miR-214-3p	miR-214-3p (and other miRNAs w/seed CAGCAGG)	-1.157	TargetScan Human	High (predicted)	HSD17B8	Estrogen Biosynthesis,Estrogen-Dependent Breast Cancer Signaling,Fatty Acid β-oxidation I,Glutaryl-CoA Degradation,Tryptophan Degradation III (Eukaryotic)	Human,Mouse,Rat	Activated CD56bright NK cells,Activated helper T cells,Activated Vd1 Gamma-delta T cells,Activated Vd2 Gamma-delta T cells,Adipose,Amygdala,B lymphocytes not otherwise specified,BDCA-1+ dendritic cells,BDCA-3+ dendritic cells,Bladder,Central memory helper T cells,Cerebellum,Cerebral Cortex,Cytotoxic T cells,Dorsal Root Ganglion,Effector memory helper T cells,Effector T cells,Epidermis,Heart,Hippo…
mmu-miR-214-3p	miR-214-3p (and other miRNAs w/seed CAGCAGG)	-1.157	TargetScan Human	High (predicted)	IKBKB	4-1BB Signaling in T Lymphocytes,Activation of IRF by Cytosolic Pattern Recognition Receptors,Acute Phase Response Signaling,Angiopoietin Signaling,Antioxidant Action of Vitamin C,Apoptosis Signaling,April Mediated Signaling,B Cell Activating Factor Signaling,B Cell Receptor Signaling,Cardiac Hypertrophy Signaling (Enhanced),CD27 Signaling in Lymphocytes,CD28 Signaling in T Helper Cells,CD40 Sign…	Human,Mouse,Rat	Adipose,Amygdala,B lymphocytes not otherwise specified,Bladder,Brain,Cerebellum,Cerebral Cortex,Cytotoxic T cells,Dorsal Root Ganglion,Effector T cells,Epidermis,Fibroblasts,Heart,Hippocampus,Hypothalamus,Kidney,Large Intestine,Liver,Lung,Mammary Gland,Memory B cells,Murine NKT cells,Naive B cells,Olfactory Bulb,Other Tissues and Primary Cells,Ovary,Pancreas,Pituitary Gland,Placenta,Prostate Glan…
mmu-miR-214-3p	miR-214-3p (and other miRNAs w/seed CAGCAGG)	-1.157	TargetScan Human	High (predicted)	IL2RB	Cardiac Hypertrophy Signaling (Enhanced),Crosstalk between Dendritic Cells and Natural Killer Cells,iCOS-iCOSL Signaling in T Helper Cells,IL-15 Signaling,IL-2 Signaling,Natural Killer Cell Signaling,PD-1, PD-L1 cancer immunotherapy pathway,PI3K/AKT Signaling,Role of JAK1 and JAK3 in γc Cytokine Signaling,STAT3 Pathway,Telomerase Signaling,Th1 and Th2 Activation Pathway,Th2 Pathway	Human,Mouse,Rat	Activated CD56bright NK cells,Activated CD56dim NK cells,Activated helper T cells,Activated Vd1 Gamma-delta T cells,Activated Vd2 Gamma-delta T cells,B lymphocytes not otherwise specified,BDCA-3+ dendritic cells,Brain,Brainstem,CD56bright NK cells,CD56dim NK cells,Cells not otherwise specified,Central memory cytotoxic T cells,Central memory helper T cells,Cerebellum,Cerebral Cortex,Cytotoxic T ce…
mmu-miR-214-3p	miR-214-3p (and other miRNAs w/seed CAGCAGG)	-1.157	TargetScan Human	High (predicted)	INO80C		Human,Mouse,Rat	Activated helper T cells,Adipose,B lymphocytes not otherwise specified,BDCA-1+ dendritic cells,BDCA-3+ dendritic cells,Central memory cytotoxic T cells,Cytotoxic T cells,Dorsal Root Ganglion,Effector memory cytotoxic T cells,Effector memory RA+ cytotoxic T cells,Effector T cells,Heart,Immature monocyte-derived dendritic cells,Lung,Mature monocyte-derived dendritic cells,Monocyte-derived macrophag…
mmu-miR-214-3p	miR-214-3p (and other miRNAs w/seed CAGCAGG)	-1.157	TargetScan Human	High (predicted)	IPO11		Human,Mouse,Rat	Adipose,Amygdala,B lymphocytes not otherwise specified,BDCA-1+ dendritic cells,BDCA-3+ dendritic cells,Brain,Central memory cytotoxic T cells,Cerebellum,Cytotoxic T cells,Dorsal Root Ganglion,Effector memory cytotoxic T cells,Effector memory RA+ cytotoxic T cells,Effector T cells,Heart,Hippocampus,Hypothalamus,Kidney,Liver,Lung,Monocyte-derived macrophage,Murine NKT cells,Natural T-regulatory cel…
mmu-miR-214-3p	miR-214-3p (and other miRNAs w/seed CAGCAGG)	-1.157	TargetScan Human	High (predicted)	JPH2		Human,Mouse,Rat	Adipose,Bladder,Dorsal Root Ganglion,Epidermis,Heart,Large Intestine,Lung,Ovary,Pancreas,Pituitary Gland,Placenta,Prostate Gland,Retina,Skeletal Muscle,Small Intestine,Spleen,Stomach,Substantia Nigra,Uterus,A498,BT-549,HeLa,HS 578T,MCF7,OVCAR-4,OVCAR-8,SF-268,SF-539,SNB-75,T47-D,U251,UO-31
mmu-miR-214-3p	miR-214-3p (and other miRNAs w/seed CAGCAGG)	-1.157	TargetScan Human	High (predicted)	KDM8		Human,Mouse,Rat	Activated Vd1 Gamma-delta T cells,Adipose,Amygdala,B lymphocytes not otherwise specified,Bladder,Cerebellum,Cerebral Cortex,Cytotoxic T cells,Dorsal Root Ganglion,Effector T cells,Epidermis,Heart,Hippocampus,Hypothalamus,Kidney,Large Intestine,Liver,Lung,Mammary Gland,Mature monocyte-derived dendritic cells,Olfactory Bulb,Ovary,Pancreas,Pituitary Gland,Placenta,Prostate Gland,Retina,Salivary Glan…
mmu-miR-214-3p	miR-214-3p (and other miRNAs w/seed CAGCAGG)	-1.157	TargetScan Human	High (predicted)	KIF16B		Human,Mouse,Rat	Activated CD56bright NK cells,Activated CD56dim NK cells,Activated Vd1 Gamma-delta T cells,Adipose,Amygdala,B lymphocytes not otherwise specified,BDCA-1+ dendritic cells,BDCA-3+ dendritic cells,Bladder,Brain,Central memory helper T cells,Cerebellum,Cytotoxic T cells,Dorsal Root Ganglion,Effector memory helper T cells,Effector T cells,Epidermis,Heart,Hippocampus,Hypothalamus,Immature monocyte-deri…
mmu-miR-214-3p	miR-214-3p (and other miRNAs w/seed CAGCAGG)	-1.157	TargetScan Human	High (predicted)	KRTAP5-4		Human,Mouse	Adipose,Amygdala,B lymphocytes not otherwise specified,Bladder,Cerebellum,Cerebral Cortex,Cytotoxic T cells,Dorsal Root Ganglion,Effector T cells,Epidermis,Heart,Hippocampus,Hypothalamus,Kidney,Large Intestine,Liver,Lung,Mammary Gland,Olfactory Bulb,Ovary,Pancreas,Pituitary Gland,Placenta,Prostate Gland,Retina,Salivary Gland,Skeletal Muscle,Small Intestine,Spleen,Stomach,Substantia Nigra,Testis,T…
mmu-miR-214-3p	miR-214-3p (and other miRNAs w/seed CAGCAGG)	-1.157	TargetScan Human	High (predicted)	LIMS2	ILK Signaling	Human,Mouse,Rat	Adipose,Bladder,Heart,Kidney,Lung,Ovary,Placenta,Prostate Gland,Skeletal Muscle,CCRF-CEM,EKVX,HS 578T,MALME-3M,MDA-MB-231,MOLT-4,NCI-ADR-RES,NCI-H226,Other Cell Line,OVCAR-4,RXF-393
mmu-miR-214-3p	miR-214-3p (and other miRNAs w/seed CAGCAGG)	-1.157	TargetScan Human	High (predicted)	LTF		Human,Mouse,Rat	Adipose,Amygdala,B lymphocytes not otherwise specified,Bladder,Bone marrow cells not otherwise specified,Brain,Cerebellum,Cerebral Cortex,Cytotoxic T cells,Dorsal Root Ganglion,Effector T cells,Epidermis,Epithelial cells not otherwise specified,Granulocytes not otherwise specified,Heart,Hematopoietic progenitor cells,Hippocampus,Hypothalamus,Immune cells not otherwise specified,Kidney,Large Intes…
mmu-miR-214-3p	miR-214-3p (and other miRNAs w/seed CAGCAGG)	-1.157	TargetScan Human	High (predicted)	LY6E		Human,Mouse,Rat	Activated CD56bright NK cells,Activated CD56dim NK cells,Activated helper T cells,Activated Vd1 Gamma-delta T cells,Adipose,Amygdala,B lymphocytes not otherwise specified,BDCA-1+ dendritic cells,BDCA-3+ dendritic cells,Bladder,Cerebellum,Cerebral Cortex,Cytotoxic T cells,Dorsal Root Ganglion,Effector T cells,Epidermis,Heart,Hippocampus,Hypothalamus,Immature monocyte-derived dendritic cells,Intrae…
mmu-miR-214-3p	miR-214-3p (and other miRNAs w/seed CAGCAGG)	-1.157	TargetScan Human	High (predicted)	MAX	Adrenomedullin signaling pathway,Cell Cycle: G1/S Checkpoint Regulation,Molecular Mechanisms of Cancer,Myc Mediated Apoptosis Signaling,p38 MAPK Signaling,Polyamine Regulation in Colon Cancer,Small Cell Lung Cancer Signaling	Human,Mouse,Rat	Activated Vd1 Gamma-delta T cells,Activated Vd2 Gamma-delta T cells,Adipose,Amygdala,B lymphocytes not otherwise specified,BDCA-1+ dendritic cells,BDCA-3+ dendritic cells,Bladder,Brain,CD56dim NK cells,Central memory cytotoxic T cells,Cerebellum,Cerebral Cortex,Cytotoxic T cells,Dorsal Root Ganglion,Effector memory cytotoxic T cells,Effector memory RA+ cytotoxic T cells,Effector T cells,Endotheli…
mmu-miR-214-3p	miR-214-3p (and other miRNAs w/seed CAGCAGG)	-1.157	TargetScan Human	High (predicted)	MPI	Colanic Acid Building Blocks Biosynthesis,D-mannose Degradation,GDP-mannose Biosynthesis	Human,Mouse,Rat	Activated helper T cells,Activated Vd1 Gamma-delta T cells,Activated Vd2 Gamma-delta T cells,Adipose,Amygdala,BDCA-1+ dendritic cells,BDCA-3+ dendritic cells,Bladder,Cerebellum,Cerebral Cortex,Dorsal Root Ganglion,Effector T cells,Epidermis,Heart,Hippocampus,Hypothalamus,Immature monocyte-derived dendritic cells,Kidney,Large Intestine,Lung,Mammary Gland,Memory B cells,Monocyte-derived macrophage,…
mmu-miR-214-3p	miR-214-3p (and other miRNAs w/seed CAGCAGG)	-1.157	TargetScan Human	High (predicted)	MPRIP	Actin Cytoskeleton Signaling,CCR3 Signaling in Eosinophils,Cdc42 Signaling,Cellular Effects of Sildenafil (Viagra),Chemokine Signaling,Estrogen Receptor Signaling,Integrin Signaling,Phospholipase C Signaling,Regulation of Actin-based Motility by Rho,RhoA Signaling,Semaphorin Neuronal Repulsive Signaling Pathway,Thrombin Signaling	Human,Mouse,Rat	Activated Vd1 Gamma-delta T cells,Adipose,Amygdala,B lymphocytes not otherwise specified,BDCA-3+ dendritic cells,Bladder,Cerebellum,Cerebral Cortex,Cytotoxic T cells,Dorsal Root Ganglion,Effector T cells,Epidermis,Heart,Hippocampus,Hypothalamus,Kidney,Large Intestine,Liver,Lung,Mammary Gland,Memory B cells,Murine NKT cells,Naive B cells,Olfactory Bulb,Ovary,Pancreas,Pituitary Gland,Placenta,Prost…
mmu-miR-214-3p	miR-214-3p (and other miRNAs w/seed CAGCAGG)	-1.157	TargetScan Human	High (predicted)	MTA3		Human,Mouse,Rat	Adipose,Amygdala,B lymphocytes not otherwise specified,BDCA-1+ dendritic cells,Bladder,Cerebellum,Cytotoxic T cells,Dorsal Root Ganglion,Effector T cells,Epidermis,Heart,Hippocampus,Hypothalamus,Immature monocyte-derived dendritic cells,Kidney,Large Intestine,Liver,Lung,Mammary Gland,Naive helper T cells,Natural T-regulatory cells,Olfactory Bulb,Other B lymphocytes,Ovary,Pituitary Gland,Placenta,…
mmu-miR-214-3p	miR-214-3p (and other miRNAs w/seed CAGCAGG)	-1.157	TargetScan Human	High (predicted)	MYDGF		Human,Mouse,Rat	Activated CD56bright NK cells,Activated CD56dim NK cells,Activated helper T cells,Activated Vd1 Gamma-delta T cells,Activated Vd2 Gamma-delta T cells,Adipose,Amygdala,B lymphocytes not otherwise specified,BDCA-1+ dendritic cells,BDCA-3+ dendritic cells,Bladder,CD56bright NK cells,CD56dim NK cells,Central memory cytotoxic T cells,Central memory helper T cells,Cerebellum,Cerebral Cortex,Cytotoxic T…
mmu-miR-214-3p	miR-214-3p (and other miRNAs w/seed CAGCAGG)	-1.157	TargetScan Human	High (predicted)	NAA15		Human,Mouse,Rat	Activated helper T cells,Adipose,Amygdala,B lymphocytes not otherwise specified,BDCA-1+ dendritic cells,BDCA-3+ dendritic cells,Bladder,Brain,Central memory cytotoxic T cells,Cerebellum,Cerebral Cortex,Cytotoxic T cells,Dorsal Root Ganglion,Effector memory cytotoxic T cells,Effector memory RA+ cytotoxic T cells,Effector T cells,Epidermis,Heart,Hippocampus,Hypothalamus,Kidney,Large Intestine,Liver…
mmu-miR-214-3p	miR-214-3p (and other miRNAs w/seed CAGCAGG)	-1.157	TargetScan Human	High (predicted)	NAGPA		Human,Mouse,Rat	Adipose,B lymphocytes not otherwise specified,Bladder,Brain,Cytotoxic T cells,Effector T cells,Heart,Kidney,Large Intestine,Liver,Lung,Memory B cells,Naive B cells,Ovary,Pancreas,Placenta,Prostate Gland,Skeletal Muscle,Thymus,Uterus,786-0,A498,A549-ATCC,ACHN,BT-549,CAKI-1,CCRF-CEM,COLO205,DU-145,EKVX,H460,HCC-2998,HCT-116,HCT-15,HL-60,HOP-62,HOP-92,HS 578T,HT29,IGROV1,J774,K-562,KM-12,LOX IMVI,M1…
mmu-miR-214-3p	miR-214-3p (and other miRNAs w/seed CAGCAGG)	-1.157	TargetScan Human	High (predicted)	NBR1	Autophagy	Human,Mouse,Rat	Adipose,Amygdala,B lymphocytes not otherwise specified,Bladder,Central memory cytotoxic T cells,Cerebellum,Cerebral Cortex,Cytotoxic T cells,Dorsal Root Ganglion,Effector memory cytotoxic T cells,Effector memory RA+ cytotoxic T cells,Effector T cells,Epidermis,Heart,Hippocampus,Hypothalamus,Kidney,Large Intestine,Liver,Lung,Mammary Gland,Memory B cells,Monocyte-derived macrophage,Murine NKT cells…
mmu-miR-214-3p	miR-214-3p (and other miRNAs w/seed CAGCAGG)	-1.157	TargetScan Human	High (predicted)	NDUFAF3		Human,Mouse,Rat	Activated CD56bright NK cells,Activated helper T cells,Activated Vd1 Gamma-delta T cells,Activated Vd2 Gamma-delta T cells,Adipose,Amygdala,B lymphocytes not otherwise specified,BDCA-1+ dendritic cells,BDCA-3+ dendritic cells,Bladder,Central memory cytotoxic T cells,Central memory helper T cells,Cerebellum,Cerebral Cortex,Cytotoxic T cells,Dorsal Root Ganglion,Effector memory cytotoxic T cells,Ef…
mmu-miR-214-3p	miR-214-3p (and other miRNAs w/seed CAGCAGG)	-1.157	TargetScan Human	High (predicted)	NECTIN1	Epithelial Adherens Junction Signaling,Sertoli Cell-Sertoli Cell Junction Signaling,Synaptogenesis Signaling Pathway,Tight Junction Signaling	Human,Mouse,Rat	BDCA-1+ dendritic cells,Brain,Dermis,Epithelial cells not otherwise specified,Fibroblasts,Immature monocyte-derived dendritic cells,Keratinocytes,Kidney,Liver,Neurons not otherwise specified,Other Epithelial cells,Other Organ Systems,Other Tissues and Primary Cells,Pancreas,PBMCs,Plasmacytoid dendritic cells,Retina,Skin,Tissues and Primary Cells not otherwise specified,Trachea,Vd1 Gamma-delta T c…
mmu-miR-214-3p	miR-214-3p (and other miRNAs w/seed CAGCAGG)	-1.157	TargetScan Human	High (predicted)	NMB	GPCR-Mediated Integration of Enteroendocrine Signaling Exemplified by an L Cell	Human,Mouse,Rat	Activated Vd1 Gamma-delta T cells,Activated Vd2 Gamma-delta T cells,BDCA-1+ dendritic cells,BDCA-3+ dendritic cells,Bladder,Brain,Brainstem,Dorsal Root Ganglion,Effector T cells,Endothelial cells not otherwise specified,Heart,Hypothalamus,Immature monocyte-derived dendritic cells,Mature monocyte-derived dendritic cells,Memory B cells,Monocyte-derived macrophage,Murine NKT cells,Naive B cells,Natu…
mmu-miR-214-3p	miR-214-3p (and other miRNAs w/seed CAGCAGG)	-1.157	TargetScan Human	High (predicted)	P2RX6	Gustation Pathway	Human,Mouse,Rat	Activated CD56bright NK cells,Brain,Brainstem,CD56bright NK cells,Dorsal Root Ganglion,Epithelial cells not otherwise specified,Kidney,Osteoblasts,Skeletal Muscle,Testis,Other Cell Line,Other Osteosarcoma Cell Lines
mmu-miR-214-3p	miR-214-3p (and other miRNAs w/seed CAGCAGG)	-1.157	TargetScan Human	High (predicted)	PAK6	Actin Cytoskeleton Signaling,Agrin Interactions at Neuromuscular Junction,Angiopoietin Signaling,Axonal Guidance Signaling,CCR3 Signaling in Eosinophils,CXCR4 Signaling,Ephrin Receptor Signaling,ErbB Signaling,ERK/MAPK Signaling,FAK Signaling,Germ Cell-Sertoli Cell Junction Signaling,GNRH Signaling,Integrin Signaling,Molecular Mechanisms of Cancer,Natural Killer Cell Signaling,PAK Signaling,Paxil…	Human,Mouse,Rat	Adipose,Adrenal Gland,Amygdala,Astrocytes,B lymphocytes not otherwise specified,BDCA-3+ dendritic cells,Bladder,Brain,Cerebellum,Cerebral Cortex,Cytotoxic T cells,Dorsal Root Ganglion,Effector memory RA+ cytotoxic T cells,Effector T cells,Epidermis,Esophagus,Heart,Hippocampus,Hypothalamus,Kidney,Large Intestine,Liver,Lung,Mammary Gland,Neurons not otherwise specified,Olfactory Bulb,Other Cells,Ov…
mmu-miR-214-3p	miR-214-3p (and other miRNAs w/seed CAGCAGG)	-1.157	TargetScan Human	High (predicted)	PIM1	Acute Myeloid Leukemia Signaling,GM-CSF Signaling,Pyridoxal 5'-phosphate Salvage Pathway,Salvage Pathways of Pyrimidine Ribonucleotides,STAT3 Pathway	Human,Mouse,Rat	Activated CD56bright NK cells,Activated CD56dim NK cells,Activated helper T cells,Activated Vd1 Gamma-delta T cells,Activated Vd2 Gamma-delta T cells,BDCA-1+ dendritic cells,BDCA-3+ dendritic cells,CD4+ T-lymphocytes,CD56bright NK cells,CD56dim NK cells,Central memory cytotoxic T cells,Central memory helper T cells,Cerebellum,Cytotoxic T cells,Effector memory cytotoxic T cells,Effector memory hel…
mmu-miR-214-3p	miR-214-3p (and other miRNAs w/seed CAGCAGG)	-1.157	TargetScan Human	High (predicted)	PNPLA2	Docosahexaenoic Acid (DHA) Signaling,PEDF Signaling,Retinol Biosynthesis,Triacylglycerol Degradation	Human,Mouse,Rat	Adipocytes,Adipose,Brain,Heart,Kidney,Large Intestine,Liver,Lung,Mast cells,Murine NKT cells,Other Organ Systems,Ovary,Pancreas,Skeletal Muscle,Spleen,Subventricular Zone,Testis,J774,Other Cell Line,RAW 264.7,SNB-75
mmu-miR-214-3p	miR-214-3p (and other miRNAs w/seed CAGCAGG)	-1.157	TargetScan Human	High (predicted)	PNPLA7	Heparan Sulfate Biosynthesis,Heparan Sulfate Biosynthesis (Late Stages),Triacylglycerol Degradation	Human,Mouse,Rat	Adipose,B lymphocytes not otherwise specified,Cytotoxic T cells,Effector T cells,Heart,Liver,Ovary,Skeletal Muscle,Testis,Thymus,J774,RAW 264.7
mmu-miR-214-3p	miR-214-3p (and other miRNAs w/seed CAGCAGG)	-1.157	TargetScan Human	High (predicted)	PPIL2		Human,Mouse,Rat	Adipose,Amygdala,B lymphocytes not otherwise specified,BDCA-1+ dendritic cells,BDCA-3+ dendritic cells,Bladder,Central memory cytotoxic T cells,Cerebellum,Cerebral Cortex,Cytotoxic T cells,Dorsal Root Ganglion,Effector memory cytotoxic T cells,Effector memory RA+ cytotoxic T cells,Effector T cells,Epidermis,Heart,Hippocampus,Hypothalamus,Kidney,Large Intestine,Liver,Lung,Mammary Gland,Mature mono…
mmu-miR-214-3p	miR-214-3p (and other miRNAs w/seed CAGCAGG)	-1.157	TargetScan Human	High (predicted)	PPP1R3D	Breast Cancer Regulation by Stathmin1,Cardiac β-adrenergic Signaling,CDK5 Signaling,Dopamine Receptor Signaling,Dopamine-DARPP32 Feedback in cAMP Signaling,ERK/MAPK Signaling,HIPPO signaling,Insulin Receptor Signaling,Kinetochore Metaphase Signaling Pathway,Production of Nitric Oxide and Reactive Oxygen Species in Macrophages,Protein Kinase A Signaling,Synaptic Long Term Potentiation,Xenobiotic M…	Human,Mouse,Rat	Activated CD56bright NK cells,Activated CD56dim NK cells,Activated Vd1 Gamma-delta T cells,Activated Vd2 Gamma-delta T cells,BDCA-1+ dendritic cells,BDCA-3+ dendritic cells,Brain,Cerebellum,Dorsal Root Ganglion,Effector memory RA+ cytotoxic T cells,Heart,Hypothalamus,Immature monocyte-derived dendritic cells,Kidney,Liver,Lung,Mature monocyte-derived dendritic cells,Memory B cells,Monocyte-derived…
mmu-miR-214-3p	miR-214-3p (and other miRNAs w/seed CAGCAGG)	-1.157	TargetScan Human	High (predicted)	PSMD10	Protein Ubiquitination Pathway	Human,Mouse,Rat	Adipose,Amygdala,B lymphocytes not otherwise specified,BDCA-1+ dendritic cells,BDCA-3+ dendritic cells,Bladder,Brain,Central memory cytotoxic T cells,Cerebellum,Cerebral Cortex,Cytotoxic T cells,Dorsal Root Ganglion,Effector memory cytotoxic T cells,Effector memory RA+ cytotoxic T cells,Effector T cells,Epidermis,Heart,Hippocampus,Hypothalamus,Immature monocyte-derived dendritic cells,Kidney,Larg…
mmu-miR-214-3p	miR-214-3p (and other miRNAs w/seed CAGCAGG)	-1.157	Ingenuity Expert Findings,TarBase,TargetScan Human,miRecords	Experimentally Observed,Moderate (predicted)	PTEN	3-phosphoinositide Biosynthesis,3-phosphoinositide Degradation,B Cell Receptor Signaling,BEX2 Signaling Pathway,Cancer Drug Resistance By Drug Efflux,Cardiac Hypertrophy Signaling (Enhanced),D-myo-inositol (1,3,4)-trisphosphate Biosynthesis,D-myo-inositol (1,4,5,6)-Tetrakisphosphate Biosynthesis,D-myo-inositol (3,4,5,6)-tetrakisphosphate Biosynthesis,D-myo-inositol-5-phosphate Metabolism,Endometr…	Human,Mouse,Rat	Activated CD56bright NK cells,Activated CD56dim NK cells,Activated helper T cells,Activated Vd1 Gamma-delta T cells,Activated Vd2 Gamma-delta T cells,Adipose,Amygdala,B lymphocytes not otherwise specified,BDCA-1+ dendritic cells,BDCA-3+ dendritic cells,Bladder,Brain,CD4+ T-lymphocytes,CD56dim NK cells,Central memory cytotoxic T cells,Central memory helper T cells,Cerebellum,Cerebral Cortex,Corpus…
mmu-miR-214-3p	miR-214-3p (and other miRNAs w/seed CAGCAGG)	-1.157	TargetScan Human	High (predicted)	PTH1R	Breast Cancer Regulation by Stathmin1,cAMP-mediated signaling,G-Protein Coupled Receptor Signaling,Gαs Signaling,Osteoarthritis Pathway	Human,Mouse,Rat	Astrocytes,Bladder,Brain,Calvaria,Cartilage Tissue,CD56bright NK cells,CD56dim NK cells,Chondrocytes,Endothelial cells not otherwise specified,Heart,Immature monocyte-derived dendritic cells,Kidney,Liver,Lung,Mature monocyte-derived dendritic cells,Naive helper T cells,Osteoblasts,Other Cells,Other Epithelial cells,Other Nervous System,Other Neurons,Other Organ Systems,Other Tissues and Primary C…
mmu-miR-214-3p	miR-214-3p (and other miRNAs w/seed CAGCAGG)	-1.157	TargetScan Human	High (predicted)	RCSD1		Human,Mouse,Rat	Activated helper T cells,Adipose,Amygdala,B lymphocytes not otherwise specified,BDCA-1+ dendritic cells,BDCA-3+ dendritic cells,Bladder,Central memory cytotoxic T cells,Cerebellum,Cerebral Cortex,Cytotoxic T cells,Dorsal Root Ganglion,Effector memory cytotoxic T cells,Effector memory RA+ cytotoxic T cells,Effector T cells,Epidermis,Heart,Hypothalamus,Immature monocyte-derived dendritic cells,Kidn…
mmu-miR-214-3p	miR-214-3p (and other miRNAs w/seed CAGCAGG)	-1.157	TargetScan Human	High (predicted)	RIN1		Human,Mouse	Amygdala,Brain,Cerebral Cortex,Heart,Hippocampus,Kidney,Liver,Lung,Olfactory Bulb,Pancreas,Placenta,Skeletal Muscle,ACHN,CAKI-1,COLO205,DU-145,EKVX,HCC-2998,HCT-116,HOP-62,HOP-92,HS 578T,HT29,IGROV1,J774,KM-12,LOX IMVI,MDA-MB-231,MDA-MB-435,MDA-N,NCI-ADR-RES,NCI-H226,NCI-H332M,Other Cell Line,OVCAR-5,OVCAR-8,PC-3,RXF-393,SF-295,SK-MEL-28,SK-OV-3,SN12C,SNB-75,TK-10,UACC-257,UACC-62,UO-31
mmu-miR-214-3p	miR-214-3p (and other miRNAs w/seed CAGCAGG)	-1.157	TargetScan Human	High (predicted)	SDHAF2		Human,Mouse,Rat	Activated helper T cells,Adipose,Amygdala,B lymphocytes not otherwise specified,BDCA-1+ dendritic cells,BDCA-3+ dendritic cells,Bladder,Central memory cytotoxic T cells,Cerebellum,Cerebral Cortex,Cytotoxic T cells,Dorsal Root Ganglion,Effector memory cytotoxic T cells,Effector memory RA+ cytotoxic T cells,Effector T cells,Epidermis,Heart,Hippocampus,Hypothalamus,Immature monocyte-derived dendriti…
mmu-miR-214-3p	miR-214-3p (and other miRNAs w/seed CAGCAGG)	-1.157	TargetScan Human	High (predicted)	SEC24C		Human,Mouse,Rat	Activated CD56bright NK cells,Activated CD56dim NK cells,Activated helper T cells,Activated Vd1 Gamma-delta T cells,Activated Vd2 Gamma-delta T cells,Adipose,Amygdala,B lymphocytes not otherwise specified,BDCA-1+ dendritic cells,BDCA-3+ dendritic cells,Bladder,Brain,CD56bright NK cells,CD56dim NK cells,Central memory cytotoxic T cells,Central memory helper T cells,Cerebellum,Cerebral Cortex,Cytot…
mmu-miR-214-3p	miR-214-3p (and other miRNAs w/seed CAGCAGG)	-1.157	TargetScan Human	High (predicted)	SGCA		Human,Mouse,Rat	Adipose,Bladder,Epidermis,Heart,Other Cells,Other Organ Systems,Prostate Gland,Retina,Skeletal Muscle,Testis
mmu-miR-214-3p	miR-214-3p (and other miRNAs w/seed CAGCAGG)	-1.157	TargetScan Human	High (predicted)	SLC13A1		Human,Mouse,Rat	Adipose,Adrenal Gland,Amygdala,B lymphocytes not otherwise specified,Bladder,Cerebellum,Cerebral Cortex,Cytotoxic T cells,Dorsal Root Ganglion,Effector T cells,Epidermis,Heart,Hippocampus,Hypothalamus,Kidney,Large Intestine,Liver,Lung,Mammary Gland,Olfactory Bulb,Other Organ Systems,Other Tissues and Primary Cells,Ovary,Pancreas,Pituitary Gland,Placenta,Prostate Gland,Retina,Salivary Gland,Skelet…
mmu-miR-214-3p	miR-214-3p (and other miRNAs w/seed CAGCAGG)	-1.157	TargetScan Human	High (predicted)	SLC25A42	Pyrimidine Ribonucleotides De Novo Biosynthesis,Pyrimidine Ribonucleotides Interconversion	Human,Mouse,Rat	Adipose,Amygdala,B lymphocytes not otherwise specified,Cerebellum,Cerebral Cortex,Cytotoxic T cells,Dorsal Root Ganglion,Epidermis,Heart,Hippocampus,Hypothalamus,Kidney,Large Intestine,Liver,Lung,Olfactory Bulb,Ovary,Pancreas,Pituitary Gland,Prostate Gland,Retina,Salivary Gland,Skeletal Muscle,Small Intestine,Spleen,Stomach,Substantia Nigra,Testis,Thymus,Uterus,J774,RAW 264.7
mmu-miR-214-3p	miR-214-3p (and other miRNAs w/seed CAGCAGG)	-1.157	TargetScan Human	High (predicted)	SLC36A1		Human,Mouse,Rat	Activated Vd1 Gamma-delta T cells,Activated Vd2 Gamma-delta T cells,Adipose,Amygdala,B lymphocytes not otherwise specified,BDCA-1+ dendritic cells,BDCA-3+ dendritic cells,Bladder,Brain,Brainstem,Cerebellum,Cerebral Cortex,Cytotoxic T cells,Dorsal Root Ganglion,Effector T cells,Epidermis,Heart,Hippocampus,Hypothalamus,Immature monocyte-derived dendritic cells,Kidney,Large Intestine,Liver,Lung,Mamm…
mmu-miR-214-3p	miR-214-3p (and other miRNAs w/seed CAGCAGG)	-1.157	TargetScan Human	High (predicted)	SLC66A2		Human,Mouse,Rat	Activated CD56bright NK cells,Activated CD56dim NK cells,Activated helper T cells,Activated Vd1 Gamma-delta T cells,Activated Vd2 Gamma-delta T cells,Adipose,B lymphocytes not otherwise specified,BDCA-1+ dendritic cells,BDCA-3+ dendritic cells,Bladder,CD56bright NK cells,CD56dim NK cells,Central memory cytotoxic T cells,Central memory helper T cells,Cerebellum,Cerebral Cortex,Cytotoxic T cells,Do…
mmu-miR-214-3p	miR-214-3p (and other miRNAs w/seed CAGCAGG)	-1.157	TargetScan Human	High (predicted)	SLC9A1	Actin Cytoskeleton Signaling,Aldosterone Signaling in Epithelial Cells,Apelin Cardiomyocyte Signaling Pathway,Signaling by Rho Family GTPases	Human,Mouse,Rat	Activated CD56dim NK cells,Activated Vd1 Gamma-delta T cells,Adipose,Amygdala,B lymphocytes not otherwise specified,Bladder,Brain,Cerebellum,Cerebral Cortex,Crypt,Cytotoxic T cells,Dermis,Dorsal Root Ganglion,Effector T cells,Epidermis,Epithelial cells not otherwise specified,Fibroblasts,Heart,Hematopoietic progenitor cells,Hippocampus,Hypothalamus,Immature monocyte-derived dendritic cells,Kerati…
mmu-miR-214-3p	miR-214-3p (and other miRNAs w/seed CAGCAGG)	-1.157	TargetScan Human	High (predicted)	SNX12		Human,Mouse,Rat	Activated helper T cells,Adipose,Amygdala,B lymphocytes not otherwise specified,BDCA-1+ dendritic cells,BDCA-3+ dendritic cells,Bladder,Brain,Central memory cytotoxic T cells,Cerebellum,Cerebral Cortex,Cytotoxic T cells,Dorsal Root Ganglion,Effector memory cytotoxic T cells,Effector memory RA+ cytotoxic T cells,Effector T cells,Epidermis,Heart,Hippocampus,Hypothalamus,Immature monocyte-derived de…
mmu-miR-214-3p	miR-214-3p (and other miRNAs w/seed CAGCAGG)	-1.157	TargetScan Human	High (predicted)	STK32B		Human,Mouse,Rat	Adipose,Amygdala,B lymphocytes not otherwise specified,Bladder,Cerebellum,Cerebral Cortex,Cytotoxic T cells,Dorsal Root Ganglion,Effector T cells,Epidermis,Heart,Hippocampus,Hypothalamus,Kidney,Large Intestine,Liver,Lung,Mammary Gland,Olfactory Bulb,Ovary,Pituitary Gland,Placenta,Prostate Gland,Retina,Salivary Gland,Skeletal Muscle,Small Intestine,Spleen,Stomach,Substantia Nigra,Testis,Thymus,Ute…
mmu-miR-214-3p	miR-214-3p (and other miRNAs w/seed CAGCAGG)	-1.157	TargetScan Human	High (predicted)	STK40		Human,Mouse,Rat	Adipose,Amygdala,B lymphocytes not otherwise specified,Bladder,Brain,Cerebellum,Cerebral Cortex,Cytotoxic T cells,Dorsal Root Ganglion,Effector T cells,Epidermis,Heart,Hippocampus,Hypothalamus,Kidney,Large Intestine,Liver,Lung,Mammary Gland,Murine NKT cells,Olfactory Bulb,Other Organ Systems,Ovary,Pancreas,Peripheral blood leukocytes not otherwise specified,Pituitary Gland,Placenta,Prostate Gland…
mmu-miR-214-3p	miR-214-3p (and other miRNAs w/seed CAGCAGG)	-1.157	TargetScan Human	High (predicted)	SUSD6		Human,Mouse,Rat	Activated CD56bright NK cells,Activated CD56dim NK cells,Activated helper T cells,Activated Vd1 Gamma-delta T cells,Activated Vd2 Gamma-delta T cells,Adipose,Amygdala,B lymphocytes not otherwise specified,BDCA-1+ dendritic cells,BDCA-3+ dendritic cells,Bladder,CD56bright NK cells,CD56dim NK cells,Central memory cytotoxic T cells,Central memory helper T cells,Cerebellum,Cerebral Cortex,Cytotoxic T…
mmu-miR-214-3p	miR-214-3p (and other miRNAs w/seed CAGCAGG)	-1.157	TargetScan Human	High (predicted)	TGFBRAP1		Human,Mouse	Activated Vd1 Gamma-delta T cells,Activated Vd2 Gamma-delta T cells,Adipose,Amygdala,B lymphocytes not otherwise specified,BDCA-1+ dendritic cells,BDCA-3+ dendritic cells,Brain,Cerebellum,Cerebral Cortex,Cytotoxic T cells,Dorsal Root Ganglion,Effector memory cytotoxic T cells,Effector memory RA+ cytotoxic T cells,Effector T cells,Epidermis,Heart,Hippocampus,Hypothalamus,Immune cells not otherwise…
mmu-miR-214-3p	miR-214-3p (and other miRNAs w/seed CAGCAGG)	-1.157	TargetScan Human	High (predicted)	THAP11		Human,Mouse,Rat	Activated CD56bright NK cells,Activated CD56dim NK cells,Activated helper T cells,Activated Vd1 Gamma-delta T cells,Activated Vd2 Gamma-delta T cells,Adipose,Amygdala,B lymphocytes not otherwise specified,BDCA-1+ dendritic cells,BDCA-3+ dendritic cells,Bladder,CD56bright NK cells,CD56dim NK cells,Central memory cytotoxic T cells,Central memory helper T cells,Cerebellum,Cerebral Cortex,Cytotoxic T…
mmu-miR-214-3p	miR-214-3p (and other miRNAs w/seed CAGCAGG)	-1.157	TargetScan Human	High (predicted)	TMED5		Human,Mouse,Rat	Activated CD56bright NK cells,Activated CD56dim NK cells,Activated helper T cells,Activated Vd1 Gamma-delta T cells,Activated Vd2 Gamma-delta T cells,Adipose,Amygdala,B lymphocytes not otherwise specified,BDCA-1+ dendritic cells,BDCA-3+ dendritic cells,Bladder,CD56bright NK cells,CD56dim NK cells,Central memory cytotoxic T cells,Central memory helper T cells,Cerebellum,Cerebral Cortex,Cytotoxic T…
mmu-miR-214-3p	miR-214-3p (and other miRNAs w/seed CAGCAGG)	-1.157	TargetScan Human	High (predicted)	TMED8		Human,Mouse,Rat	Activated helper T cells,Adipose,Amygdala,B lymphocytes not otherwise specified,BDCA-1+ dendritic cells,BDCA-3+ dendritic cells,Bladder,Central memory cytotoxic T cells,Cerebellum,Cerebral Cortex,Cytotoxic T cells,Dorsal Root Ganglion,Effector memory cytotoxic T cells,Effector memory RA+ cytotoxic T cells,Effector T cells,Epidermis,Heart,Hippocampus,Hypothalamus,Immature monocyte-derived dendriti…
mmu-miR-214-3p	miR-214-3p (and other miRNAs w/seed CAGCAGG)	-1.157	TargetScan Human	High (predicted)	TMEM43		Human,Mouse,Rat	Adipose,Amygdala,B lymphocytes not otherwise specified,BDCA-1+ dendritic cells,BDCA-3+ dendritic cells,Bladder,Central memory cytotoxic T cells,Cytotoxic T cells,Dorsal Root Ganglion,Effector memory cytotoxic T cells,Effector memory RA+ cytotoxic T cells,Effector T cells,Epidermis,Hippocampus,Hypothalamus,Immature monocyte-derived dendritic cells,Large Intestine,Lung,Mature monocyte-derived dendr…
mmu-miR-214-3p	miR-214-3p (and other miRNAs w/seed CAGCAGG)	-1.157	TargetScan Human	High (predicted)	TNFAIP1		Human,Mouse,Rat	Activated CD56bright NK cells,Activated Vd1 Gamma-delta T cells,Activated Vd2 Gamma-delta T cells,Adipose,Amygdala,B lymphocytes not otherwise specified,BDCA-1+ dendritic cells,BDCA-3+ dendritic cells,Bladder,Central memory helper T cells,Cerebellum,Cerebral Cortex,Dorsal Root Ganglion,Effector memory cytotoxic T cells,Effector memory RA+ cytotoxic T cells,Epidermis,Heart,Hippocampus,Hypothalamus…
mmu-miR-214-3p	miR-214-3p (and other miRNAs w/seed CAGCAGG)	-1.157	TargetScan Human	High (predicted)	TRIM29	p53 Signaling	Human,Mouse,Rat	Adipose,B lymphocytes not otherwise specified,Bladder,CD56dim NK cells,Cerebellum,Cerebral Cortex,Cytotoxic T cells,Dorsal Root Ganglion,Effector T cells,Epidermis,Heart,Hippocampus,Hypothalamus,Kidney,Large Intestine,Lung,Mammary Gland,Natural T-regulatory cells,Olfactory Bulb,Ovary,Pituitary Gland,Placenta,Prostate Gland,Retina,Salivary Gland,Skeletal Muscle,Small Intestine,Spleen,Stomach,Subst…
mmu-miR-214-3p	miR-214-3p (and other miRNAs w/seed CAGCAGG)	-1.157	TargetScan Human	High (predicted)	TRMT112		Human,Mouse,Rat	Adipose,Amygdala,B lymphocytes not otherwise specified,Bladder,Cerebellum,Cerebral Cortex,Cytotoxic T cells,Dorsal Root Ganglion,Effector T cells,Epidermis,Heart,Hippocampus,Hypothalamus,Kidney,Large Intestine,Liver,Lung,Mammary Gland,Olfactory Bulb,Ovary,Pituitary Gland,Placenta,Prostate Gland,Retina,Salivary Gland,Skeletal Muscle,Small Intestine,Spleen,Stomach,Substantia Nigra,Testis,Thymus,Ute…
mmu-miR-214-3p	miR-214-3p (and other miRNAs w/seed CAGCAGG)	-1.157	TargetScan Human	High (predicted)	TUBGCP6		Human,Mouse,Rat	Adipose,Amygdala,B lymphocytes not otherwise specified,Bladder,Cerebellum,Cerebral Cortex,Cytotoxic T cells,Dorsal Root Ganglion,Effector T cells,Epidermis,Heart,Hippocampus,Hypothalamus,Kidney,Large Intestine,Liver,Lung,Mammary Gland,Olfactory Bulb,Ovary,Pituitary Gland,Placenta,Prostate Gland,Retina,Salivary Gland,Skeletal Muscle,Small Intestine,Spleen,Stomach,Substantia Nigra,Testis,Thymus,Ute…
mmu-miR-214-3p	miR-214-3p (and other miRNAs w/seed CAGCAGG)	-1.157	TargetScan Human	High (predicted)	UBE2H	Hypoxia Signaling in the Cardiovascular System,Protein Ubiquitination Pathway	Human,Mouse,Rat	Activated helper T cells,Adipose,Amygdala,B lymphocytes not otherwise specified,BDCA-1+ dendritic cells,BDCA-3+ dendritic cells,Bladder,Central memory cytotoxic T cells,Cerebellum,Cerebral Cortex,Cytotoxic T cells,Dorsal Root Ganglion,Effector memory cytotoxic T cells,Effector memory RA+ cytotoxic T cells,Effector T cells,Epidermis,Heart,Hematopoietic progenitor cells,Hippocampus,Hypothalamus,Imm…
mmu-miR-214-3p	miR-214-3p (and other miRNAs w/seed CAGCAGG)	-1.157	TargetScan Human	High (predicted)	VDR	TGF-β Signaling,VDR/RXR Activation	Human,Mouse,Rat	Adipocytes,Adipose,Adrenal Gland,B lymphocytes not otherwise specified,Brain,Cartilage Tissue,Cerebellum,Cerebral Cortex,Chondrocytes,Dendritic cells not otherwise specified,Epidermis,Epithelial cells not otherwise specified,Fibroblasts,Heart,Hepatocytes,Hippocampus,HUVEC cells,Immune cells not otherwise specified,Kidney,Large Intestine,Liver,Lung,Macrophages not otherwise specified,Memory B cell…
mmu-miR-214-3p	miR-214-3p (and other miRNAs w/seed CAGCAGG)	-1.157	TargetScan Human	High (predicted)	WDR83OS		Human,Mouse	Activated CD56bright NK cells,Activated CD56dim NK cells,Activated helper T cells,Activated Vd1 Gamma-delta T cells,Activated Vd2 Gamma-delta T cells,Adipose,Amygdala,B lymphocytes not otherwise specified,BDCA-1+ dendritic cells,BDCA-3+ dendritic cells,Bladder,CD56bright NK cells,CD56dim NK cells,Central memory cytotoxic T cells,Central memory helper T cells,Cerebellum,Cerebral Cortex,Cytotoxic T…
mmu-miR-214-3p	miR-214-3p (and other miRNAs w/seed CAGCAGG)	-1.157	TargetScan Human	High (predicted)	WDTC1		Human,Mouse,Rat	Activated CD56bright NK cells,Activated CD56dim NK cells,Activated Vd1 Gamma-delta T cells,Activated Vd2 Gamma-delta T cells,BDCA-1+ dendritic cells,BDCA-3+ dendritic cells,Central memory helper T cells,Cerebral Cortex,Cytotoxic T cells,Effector memory helper T cells,Epidermis,Immature monocyte-derived dendritic cells,Liver,Memory B cells,Naive B cells,Natural T-regulatory cells,Neutrophils,Retin…
mmu-miR-214-3p	miR-214-3p (and other miRNAs w/seed CAGCAGG)	-1.157	TargetScan Human	High (predicted)	ZNF710		Human,Mouse,Rat	Activated CD56bright NK cells,Activated CD56dim NK cells,Activated Vd1 Gamma-delta T cells,Activated Vd2 Gamma-delta T cells,Adipose,Amygdala,B lymphocytes not otherwise specified,BDCA-1+ dendritic cells,BDCA-3+ dendritic cells,Bladder,Central memory helper T cells,Cerebral Cortex,Cytotoxic T cells,Dorsal Root Ganglion,Effector memory cytotoxic T cells,Effector memory helper T cells,Effector memo…
mmu-miR-23a-3p	miR-23a-3p (and other miRNAs w/seed UCACAUU)	-1.083	TargetScan Human	High (predicted)	APAF1	Amyotrophic Lateral Sclerosis Signaling,Apoptosis Signaling,Aryl Hydrocarbon Receptor Signaling,CD27 Signaling in Lymphocytes,Cytotoxic T Lymphocyte-mediated Apoptosis of Target Cells,Death Receptor Signaling,Docosahexaenoic Acid (DHA) Signaling,Granzyme B Signaling,Huntington's Disease Signaling,Induction of Apoptosis by HIV1,Lymphotoxin β Receptor Signaling,Molecular Mechanisms of Cancer,Myc Me…	Human,Mouse,Rat	Adipose,Amygdala,B lymphocytes not otherwise specified,Bladder,Blood platelets,Brain,Cerebellum,Cerebral Cortex,Cytotoxic T cells,Dorsal Root Ganglion,Effector T cells,Embryonic stem cells,Epidermis,Heart,Hippocampus,Hypothalamus,Immune cells not otherwise specified,Kidney,Large Intestine,Liver,Lung,Lymphocytes not otherwise specified,Mammary Gland,Murine NKT cells,Olfactory Bulb,Other Cells,Othe…
mmu-miR-23a-3p	miR-23a-3p (and other miRNAs w/seed UCACAUU)	-1.083	TargetScan Human	High (predicted)	ARHGAP20		Human,Mouse,Rat	Adipose,Amygdala,B lymphocytes not otherwise specified,BDCA-3+ dendritic cells,Bladder,Cerebellum,Cerebral Cortex,Cytotoxic T cells,Dorsal Root Ganglion,Effector T cells,Epidermis,Heart,Hippocampus,Hypothalamus,Kidney,Large Intestine,Liver,Lung,Mammary Gland,Monocyte-derived macrophage,Olfactory Bulb,Ovary,Pituitary Gland,Placenta,Prostate Gland,Retina,Skeletal Muscle,Small Intestine,Stomach,Subs…
mmu-miR-23a-3p	miR-23a-3p (and other miRNAs w/seed UCACAUU)	-1.083	TargetScan Human	High (predicted)	ARL8B		Human,Mouse,Rat	Adipose,Amygdala,B lymphocytes not otherwise specified,Bladder,Cerebellum,Cerebral Cortex,Cytotoxic T cells,Dorsal Root Ganglion,Effector T cells,Epidermis,Heart,Hippocampus,Hypothalamus,Kidney,Large Intestine,Liver,Lung,Mammary Gland,Murine NKT cells,Olfactory Bulb,Ovary,Pancreas,Pituitary Gland,Placenta,Prostate Gland,Retina,Salivary Gland,Skeletal Muscle,Small Intestine,Spleen,Stomach,Substant…
mmu-miR-23a-3p	miR-23a-3p (and other miRNAs w/seed UCACAUU)	-1.083	TargetScan Human	High (predicted)	ASNS	Asparagine Biosynthesis I	Human,Mouse,Rat	Activated Vd1 Gamma-delta T cells,Activated Vd2 Gamma-delta T cells,Adipose,Amygdala,BDCA-1+ dendritic cells,BDCA-3+ dendritic cells,Bladder,Brain,Central memory cytotoxic T cells,Cerebellum,Cerebral Cortex,Cytotoxic T cells,Dorsal Root Ganglion,Effector memory cytotoxic T cells,Effector memory RA+ cytotoxic T cells,Effector T cells,Epidermis,Heart,Hippocampus,Hypothalamus,Kidney,Large Intestine,…
mmu-miR-23a-3p	miR-23a-3p (and other miRNAs w/seed UCACAUU)	-1.083	TargetScan Human	High (predicted)	ATAD1		Human,Mouse,Rat	Activated helper T cells,Adipose,Amygdala,B lymphocytes not otherwise specified,BDCA-1+ dendritic cells,BDCA-3+ dendritic cells,Bladder,Central memory cytotoxic T cells,Cerebellum,Cerebral Cortex,Cytotoxic T cells,Dorsal Root Ganglion,Effector memory cytotoxic T cells,Effector memory RA+ cytotoxic T cells,Effector T cells,Epidermis,Heart,Hippocampus,Hypothalamus,Immature monocyte-derived dendriti…
mmu-miR-23a-3p	miR-23a-3p (and other miRNAs w/seed UCACAUU)	-1.083	TarBase,miRecords	Experimentally Observed	ATAT1		Human,Mouse,Rat	Adipose,Amygdala,BDCA-1+ dendritic cells,BDCA-3+ dendritic cells,Bladder,Brain,Cerebellum,Cerebral Cortex,Cytotoxic T cells,Dorsal Root Ganglion,Effector T cells,Epidermis,Heart,Hippocampus,Hypothalamus,Kidney,Large Intestine,Liver,Lung,Mammary Gland,Monocyte-derived macrophage,Olfactory Bulb,Ovary,Pituitary Gland,Placenta,Plasmacytoid dendritic cells,Prostate Gland,Retina,Skeletal Muscle,Small I…
mmu-miR-23a-3p	miR-23a-3p (and other miRNAs w/seed UCACAUU)	-1.083	TargetScan Human	High (predicted)	ATP11C		Human,Mouse,Rat	Activated helper T cells,B lymphocytes not otherwise specified,BDCA-1+ dendritic cells,BDCA-3+ dendritic cells,Brain,Central memory cytotoxic T cells,Effector memory cytotoxic T cells,Effector memory RA+ cytotoxic T cells,Heart,Hematopoietic progenitor cells,Immature monocyte-derived dendritic cells,Immune cells not otherwise specified,Kidney,Large Intestine,Liver,Lung,Lymph node,Mature monocyte-…
mmu-miR-23a-3p	miR-23a-3p (and other miRNAs w/seed UCACAUU)	-1.083	TargetScan Human	High (predicted)	AUH	Fatty Acid β-oxidation I,Isoleucine Degradation I,Leucine Degradation I,Valine Degradation I	Human,Mouse,Rat	Activated CD56bright NK cells,Activated CD56dim NK cells,Activated helper T cells,Activated Vd1 Gamma-delta T cells,Activated Vd2 Gamma-delta T cells,BDCA-1+ dendritic cells,BDCA-3+ dendritic cells,Central memory helper T cells,Cytotoxic T cells,Dorsal Root Ganglion,Effector memory helper T cells,Epidermis,Hippocampus,Hypothalamus,Immature monocyte-derived dendritic cells,Liver,Lung,Mature monocy…
mmu-miR-23a-3p	miR-23a-3p (and other miRNAs w/seed UCACAUU)	-1.083	TargetScan Human	High (predicted)	B4GAT1	Melatonin Degradation I,Nicotine Degradation II,Nicotine Degradation III,Serotonin Degradation,Superpathway of Melatonin Degradation,Thyroid Hormone Metabolism II (via Conjugation and/or Degradation)	Human,Mouse,Rat	Activated CD56bright NK cells,Activated CD56dim NK cells,Activated helper T cells,Adipose,Amygdala,B lymphocytes not otherwise specified,BDCA-1+ dendritic cells,BDCA-3+ dendritic cells,Bladder,Brain,Brainstem,Caudate Nucleus,CD56bright NK cells,Central memory cytotoxic T cells,Central memory helper T cells,Cerebellum,Cerebral Cortex,Corpus Callosum,Cytotoxic T cells,Dorsal Root Ganglion,Effector …
mmu-miR-23a-3p	miR-23a-3p (and other miRNAs w/seed UCACAUU)	-1.083	TargetScan Human	High (predicted)	BLCAP		Human,Mouse,Rat	Activated CD56bright NK cells,Activated CD56dim NK cells,Activated helper T cells,Activated Vd1 Gamma-delta T cells,Activated Vd2 Gamma-delta T cells,Adipose,Amygdala,B lymphocytes not otherwise specified,BDCA-1+ dendritic cells,BDCA-3+ dendritic cells,Bladder,Central memory cytotoxic T cells,Central memory helper T cells,Cerebellum,Cerebral Cortex,Cytotoxic T cells,Dorsal Root Ganglion,Effector …
mmu-miR-23a-3p	miR-23a-3p (and other miRNAs w/seed UCACAUU)	-1.083	TargetScan Human	High (predicted)	BORA	Cell Cycle: G2/M DNA Damage Checkpoint Regulation	Human,Mouse,Rat	Activated CD56bright NK cells,Activated CD56dim NK cells,Activated helper T cells,Activated Vd1 Gamma-delta T cells,Activated Vd2 Gamma-delta T cells,Adipose,Amygdala,B lymphocytes not otherwise specified,BDCA-1+ dendritic cells,BDCA-3+ dendritic cells,Bladder,CD56bright NK cells,CD56dim NK cells,Central memory cytotoxic T cells,Central memory helper T cells,Cerebellum,Cerebral Cortex,Cytotoxic T…
mmu-miR-23a-3p	miR-23a-3p (and other miRNAs w/seed UCACAUU)	-1.083	TargetScan Human	High (predicted)	BTBD8		Human,Mouse	Amygdala,B lymphocytes not otherwise specified,BDCA-1+ dendritic cells,BDCA-3+ dendritic cells,Central memory helper T cells,Cerebellum,Cerebral Cortex,Cytotoxic T cells,Dorsal Root Ganglion,Epidermis,Hippocampus,Hypothalamus,Immature monocyte-derived dendritic cells,Kidney,Mature monocyte-derived dendritic cells,Monocyte-derived macrophage,Naive helper T cells,Neutrophils,Olfactory Bulb,Pituitar…
mmu-miR-23a-3p	miR-23a-3p (and other miRNAs w/seed UCACAUU)	-1.083	TargetScan Human	High (predicted)	C15orf41		Human,Mouse,Rat	Amygdala,B lymphocytes not otherwise specified,Bladder,Cerebellum,Cerebral Cortex,Cytotoxic T cells,Dorsal Root Ganglion,Effector T cells,Epidermis,Heart,Hippocampus,Hypothalamus,Large Intestine,Olfactory Bulb,Ovary,Pituitary Gland,Placenta,Prostate Gland,Retina,Salivary Gland,Skeletal Muscle,Small Intestine,Stomach,Substantia Nigra,Testis,Thymus,Uterus,A498,A549-ATCC,ACHN,CAKI-1,CCRF-CEM,DU-145,…
mmu-miR-23a-3p	miR-23a-3p (and other miRNAs w/seed UCACAUU)	-1.083	TargetScan Human	High (predicted)	C6orf62		Human,Mouse	Activated CD56bright NK cells,Activated CD56dim NK cells,Activated helper T cells,Activated Vd1 Gamma-delta T cells,Activated Vd2 Gamma-delta T cells,Adipose,Amygdala,B lymphocytes not otherwise specified,BDCA-1+ dendritic cells,BDCA-3+ dendritic cells,Bladder,CD56bright NK cells,CD56dim NK cells,Central memory cytotoxic T cells,Central memory helper T cells,Cerebellum,Cerebral Cortex,Cytotoxic T…
mmu-miR-23a-3p	miR-23a-3p (and other miRNAs w/seed UCACAUU)	-1.083	TargetScan Human	High (predicted)	CA2		Human,Mouse,Rat	Activated Vd1 Gamma-delta T cells,Activated Vd2 Gamma-delta T cells,Adipose,Amygdala,Astrocytes,B lymphocytes not otherwise specified,BDCA-1+ dendritic cells,Bladder,Brain,Central memory cytotoxic T cells,Cerebellum,Cerebral Cortex,Cytotoxic T cells,Dorsal Root Ganglion,Effector memory cytotoxic T cells,Effector memory RA+ cytotoxic T cells,Effector T cells,Epidermis,Epithelial cells not otherwis…
mmu-miR-23a-3p	miR-23a-3p (and other miRNAs w/seed UCACAUU)	-1.083	TargetScan Human	High (predicted)	CCM2		Human,Mouse,Rat	Activated helper T cells,Adipose,Amygdala,B lymphocytes not otherwise specified,BDCA-1+ dendritic cells,BDCA-3+ dendritic cells,Bladder,Brain,Central memory cytotoxic T cells,Cerebellum,Cerebral Cortex,Cytotoxic T cells,Dorsal Root Ganglion,Effector memory cytotoxic T cells,Effector memory RA+ cytotoxic T cells,Effector T cells,Epidermis,Heart,Hippocampus,Hypothalamus,Immature monocyte-derived de…
mmu-miR-23a-3p	miR-23a-3p (and other miRNAs w/seed UCACAUU)	-1.083	TargetScan Human	High (predicted)	CCNG1	p53 Signaling	Human,Mouse,Rat	Adipose,Amygdala,B lymphocytes not otherwise specified,Bladder,Cerebellum,Cerebral Cortex,Cytotoxic T cells,Dorsal Root Ganglion,Effector T cells,Epidermis,Heart,Hippocampus,Hypothalamus,Kidney,Large Intestine,Liver,Lung,Mammary Gland,Murine NKT cells,Olfactory Bulb,Ovary,Pancreas,Pituitary Gland,Placenta,Prostate Gland,Retina,Salivary Gland,Skeletal Muscle,Small Intestine,Spleen,Stomach,Substant…
mmu-miR-23a-3p	miR-23a-3p (and other miRNAs w/seed UCACAUU)	-1.083	TargetScan Human	High (predicted)	CCNH	Adipogenesis pathway,Androgen Signaling,Assembly of RNA Polymerase II Complex,Cyclins and Cell Cycle Regulation,Glucocorticoid Receptor Signaling,NER Pathway,Nucleotide Excision Repair Pathway,RAR Activation	Human,Mouse,Rat	Activated CD56bright NK cells,Activated CD56dim NK cells,Activated helper T cells,Activated Vd1 Gamma-delta T cells,Activated Vd2 Gamma-delta T cells,Adipose,Amygdala,B lymphocytes not otherwise specified,BDCA-1+ dendritic cells,BDCA-3+ dendritic cells,CD56bright NK cells,CD56dim NK cells,Central memory cytotoxic T cells,Central memory helper T cells,Cerebellum,Cerebral Cortex,Cytotoxic T cells,D…
mmu-miR-23a-3p	miR-23a-3p (and other miRNAs w/seed UCACAUU)	-1.083	TargetScan Human	High (predicted)	CFL2	Actin Cytoskeleton Signaling,Axonal Guidance Signaling,B Cell Receptor Signaling,CCR3 Signaling in Eosinophils,Cdc42 Signaling,Ephrin A Signaling,Ephrin B Signaling,Ephrin Receptor Signaling,Estrogen Receptor Signaling,Germ Cell-Sertoli Cell Junction Signaling,ILK Signaling,Natural Killer Cell Signaling,PAK Signaling,Rac Signaling,RhoA Signaling,RhoGDI Signaling,Role of Tissue Factor in Cancer,Se…	Human,Mouse,Rat	Adipose,Amygdala,B lymphocytes not otherwise specified,Bladder,Brain,Cerebellum,Cerebral Cortex,Cytotoxic T cells,Dorsal Root Ganglion,Effector T cells,Epidermis,Heart,Hippocampus,Hypothalamus,Kidney,Large Intestine,Liver,Lung,Mammary Gland,Murine NKT cells,Olfactory Bulb,Other Cells,Ovary,Pancreas,Pituitary Gland,Placenta,Prostate Gland,Retina,Skeletal Muscle,Spleen,Stomach,Substantia Nigra,Test…
mmu-miR-23a-3p	miR-23a-3p (and other miRNAs w/seed UCACAUU)	-1.083	TargetScan Human	High (predicted)	CLDN12	Agranulocyte Adhesion and Diapedesis,Granulocyte Adhesion and Diapedesis,Leukocyte Extravasation Signaling,Sertoli Cell-Sertoli Cell Junction Signaling,Tight Junction Signaling	Human,Mouse,Rat	Adipose,Amygdala,BDCA-1+ dendritic cells,BDCA-3+ dendritic cells,Bladder,Cerebellum,Cerebral Cortex,Dorsal Root Ganglion,Epidermis,Heart,Hippocampus,Hypothalamus,Immature monocyte-derived dendritic cells,Kidney,Large Intestine,Liver,Lung,Mammary Gland,Mature monocyte-derived dendritic cells,Monocyte-derived macrophage,Olfactory Bulb,Ovary,Pituitary Gland,Placenta,Plasmacytoid dendritic cells,Pros…
mmu-miR-23a-3p	miR-23a-3p (and other miRNAs w/seed UCACAUU)	-1.083	TargetScan Human	High (predicted)	CLDN14	Agranulocyte Adhesion and Diapedesis,Granulocyte Adhesion and Diapedesis,Leukocyte Extravasation Signaling,Sertoli Cell-Sertoli Cell Junction Signaling,Tight Junction Signaling	Human,Mouse,Rat	Activated Vd2 Gamma-delta T cells,Adipose,Amygdala,B lymphocytes not otherwise specified,Bladder,Central memory cytotoxic T cells,Cerebellum,Cerebral Cortex,Cytotoxic T cells,Dorsal Root Ganglion,Effector T cells,Epidermis,Heart,Hippocampus,Hypothalamus,Kidney,Large Intestine,Liver,Lung,Mammary Gland,Olfactory Bulb,Other Nervous System,Other Neurons,Other Organ Systems,Other Tissues and Primary C…
mmu-miR-23a-3p	miR-23a-3p (and other miRNAs w/seed UCACAUU)	-1.083	TarBase,TargetScan Human,miRecords	Experimentally Observed,High (predicted)	CXCL12	Agranulocyte Adhesion and Diapedesis,Atherosclerosis Signaling,Axonal Guidance Signaling,Chemokine Signaling,CXCR4 Signaling,Ephrin B Signaling,Ephrin Receptor Signaling,Granulocyte Adhesion and Diapedesis,Leukocyte Extravasation Signaling,Neuroinflammation Signaling Pathway,Role of Macrophages, Fibroblasts and Endothelial Cells in Rheumatoid Arthritis	Human,Mouse,Rat	Activated helper T cells,Activated Vd1 Gamma-delta T cells,Activated Vd2 Gamma-delta T cells,Adipocytes,Adipose,Adrenal Gland,Amygdala,Astrocytes,B lymphocytes not otherwise specified,BDCA-3+ dendritic cells,Bladder,Bone marrow cells not otherwise specified,Brain,Cartilage Tissue,CD56bright NK cells,CD56dim NK cells,Central memory cytotoxic T cells,Cerebellum,Cerebral Cortex,Cerebral Ventricles,C…
mmu-miR-23a-3p	miR-23a-3p (and other miRNAs w/seed UCACAUU)	-1.083	TargetScan Human	High (predicted)	DDX47		Human,Mouse,Rat	Adipose,Amygdala,B lymphocytes not otherwise specified,Bladder,Cerebellum,Cerebral Cortex,Cytotoxic T cells,Dorsal Root Ganglion,Effector T cells,Epidermis,Heart,Hippocampus,Hypothalamus,Kidney,Large Intestine,Liver,Lung,Mammary Gland,Murine NKT cells,Olfactory Bulb,Ovary,Pituitary Gland,Placenta,Prostate Gland,Retina,Salivary Gland,Skeletal Muscle,Small Intestine,Spleen,Stomach,Substantia Nigra,…
mmu-miR-23a-3p	miR-23a-3p (and other miRNAs w/seed UCACAUU)	-1.083	TargetScan Human	High (predicted)	DLGAP1		Human,Mouse,Rat	Adipose,Amygdala,Bladder,Brain,Brainstem,Cerebellum,Cerebral Cortex,Cytotoxic T cells,Dorsal Root Ganglion,Effector T cells,Epidermis,Granule Cell Layer,Granule cells,Heart,Hippocampus,Hypothalamus,Kidney,Large Intestine,Liver,Lung,Mammary Gland,Olfactory Bulb,Other Nervous System,Other Neurons,Ovary,Pituitary Gland,Placenta,Prostate Gland,Purkinje cells,Pyramidal neurons,Retina,Skeletal Muscle,S…
mmu-miR-23a-3p	miR-23a-3p (and other miRNAs w/seed UCACAUU)	-1.083	TargetScan Human	High (predicted)	ELOVL5		Human,Mouse,Rat	Activated CD56bright NK cells,Activated CD56dim NK cells,Activated helper T cells,Activated Vd1 Gamma-delta T cells,Activated Vd2 Gamma-delta T cells,Adipose,Amygdala,B lymphocytes not otherwise specified,BDCA-1+ dendritic cells,BDCA-3+ dendritic cells,Bladder,Brain,CD56bright NK cells,CD56dim NK cells,Central memory cytotoxic T cells,Central memory helper T cells,Cerebellum,Cerebral Cortex,Cytot…
mmu-miR-23a-3p	miR-23a-3p (and other miRNAs w/seed UCACAUU)	-1.083	TargetScan Human	High (predicted)	EXOC1	Cdc42 Signaling	Human,Mouse	Adipose,Amygdala,B lymphocytes not otherwise specified,Bladder,Brain,Cerebellum,Cerebral Cortex,Cytotoxic T cells,Dorsal Root Ganglion,Effector T cells,Epidermis,Heart,Hippocampus,Hypothalamus,Kidney,Large Intestine,Lung,Olfactory Bulb,Ovary,Pituitary Gland,Placenta,Prostate Gland,Retina,Skeletal Muscle,Small Intestine,Stomach,Substantia Nigra,Testis,Thymus,Uterus,786-0,A498,A549-ATCC,ACHN,BT-549…
mmu-miR-23a-3p	miR-23a-3p (and other miRNAs w/seed UCACAUU)	-1.083	TargetScan Human	High (predicted)	FASTKD3		Human,Mouse,Rat	Activated CD56bright NK cells,Activated CD56dim NK cells,Activated helper T cells,Activated Vd1 Gamma-delta T cells,Activated Vd2 Gamma-delta T cells,Adipose,Amygdala,B lymphocytes not otherwise specified,BDCA-1+ dendritic cells,BDCA-3+ dendritic cells,Bladder,CD56bright NK cells,CD56dim NK cells,Central memory cytotoxic T cells,Central memory helper T cells,Cerebellum,Cerebral Cortex,Cytotoxic T…
mmu-miR-23a-3p	miR-23a-3p (and other miRNAs w/seed UCACAUU)	-1.083	Ingenuity Expert Findings,TargetScan Human	Experimentally Observed,Moderate (predicted)	FBXO32	Estrogen Receptor Signaling	Human,Mouse,Rat	BDCA-3+ dendritic cells,Central memory cytotoxic T cells,Effector memory cytotoxic T cells,Effector memory RA+ cytotoxic T cells,Heart,Naive helper T cells,Natural T-regulatory cells,Placenta,Plasmacytoid dendritic cells,Skeletal Muscle,Uterus,A498,BT-549,CAKI-1,EKVX,HeLa,HOP-62,HOP-92,HS 578T,HT29,KM-12,LOX IMVI,M14,MALME-3M,MDA-MB-231,MDA-MB-435,MDA-N,NCI-H226,NCI-H332M,Other Cell Line,RXF-393,…
mmu-miR-23a-3p	miR-23a-3p (and other miRNAs w/seed UCACAUU)	-1.083	TargetScan Human	High (predicted)	FRA10AC1		Human,Mouse,Rat	B lymphocytes not otherwise specified,Central memory cytotoxic T cells,Effector memory cytotoxic T cells,Effector memory RA+ cytotoxic T cells,Effector T cells,Mature monocyte-derived dendritic cells,Monocyte-derived macrophage,Ovary,Plasmacytoid dendritic cells,Skeletal Muscle,Th1 cells,ACHN,BT-549,CAKI-1,H460,HCC-2998,HCT-15,HL-60,HOP-62,HS 578T,HT29,J774,K-562,LOX IMVI,MALME-3M,MCF7,MDA-MB-231…
mmu-miR-23a-3p	miR-23a-3p (and other miRNAs w/seed UCACAUU)	-1.083	miRecords	Experimentally Observed	GATD3A/GATD3B		Human,Mouse,Rat	Activated CD56bright NK cells,Activated CD56dim NK cells,Activated helper T cells,Activated Vd1 Gamma-delta T cells,Activated Vd2 Gamma-delta T cells,Adipose,Amygdala,B lymphocytes not otherwise specified,BDCA-1+ dendritic cells,BDCA-3+ dendritic cells,Bladder,Central memory helper T cells,Cerebellum,Cerebral Cortex,Cytotoxic T cells,Dorsal Root Ganglion,Effector memory helper T cells,Effector T …
mmu-miR-23a-3p	miR-23a-3p (and other miRNAs w/seed UCACAUU)	-1.083	TargetScan Human	High (predicted)	GMFB		Human,Mouse,Rat	Activated CD56bright NK cells,Activated CD56dim NK cells,Activated helper T cells,Activated Vd1 Gamma-delta T cells,Activated Vd2 Gamma-delta T cells,Adipose,Amygdala,Astrocytes,B lymphocytes not otherwise specified,BDCA-1+ dendritic cells,BDCA-3+ dendritic cells,Bladder,CD56bright NK cells,CD56dim NK cells,Central memory cytotoxic T cells,Central memory helper T cells,Cerebellum,Cerebral Cortex,…
mmu-miR-23a-3p	miR-23a-3p (and other miRNAs w/seed UCACAUU)	-1.083	TarBase,miRecords	Experimentally Observed	HES1	Estrogen Receptor Signaling,Notch Signaling,Osteoarthritis Pathway,VDR/RXR Activation	Human,Mouse,Rat	Adipose,Amygdala,B lymphocytes not otherwise specified,Bladder,Bone marrow cells not otherwise specified,Brain,Cartilage Tissue,Cerebellum,Cerebral Cortex,Crypt,Cytotoxic T cells,Dermis,Dorsal Root Ganglion,Effector T cells,Endothelial cells not otherwise specified,Epidermis,Granule cells,Heart,Hematopoietic progenitor cells,Hepatocytes,Hippocampus,HUVEC cells,Hypothalamus,Keratinocytes,Kidney,La…
mmu-miR-23a-3p	miR-23a-3p (and other miRNAs w/seed UCACAUU)	-1.083	TargetScan Human	High (predicted)	HEXIM1		Human,Mouse,Rat	Activated Vd1 Gamma-delta T cells,Activated Vd2 Gamma-delta T cells,Adipose,Amygdala,B lymphocytes not otherwise specified,Bladder,Cerebellum,Cerebral Cortex,Cytotoxic T cells,Dorsal Root Ganglion,Effector T cells,Epidermis,Hippocampus,Hypothalamus,Kidney,Large Intestine,Liver,Lung,Memory B cells,Naive B cells,Olfactory Bulb,Ovary,Pituitary Gland,Placenta,Plasmacytoid dendritic cells,Prostate Gla…
mmu-miR-23a-3p	miR-23a-3p (and other miRNAs w/seed UCACAUU)	-1.083	TargetScan Human	High (predicted)	HMGB2	Granzyme A Signaling	Human,Mouse	Adipose,Amygdala,B lymphocytes not otherwise specified,Bladder,Cerebral Cortex,Cytotoxic T cells,Dorsal Root Ganglion,Effector T cells,Epidermis,Heart,Hematopoietic progenitor cells,Hypothalamus,Intraepithelial T lymphocytes,Kidney,Large Intestine,Lung,Mammary Gland,Memory B cells,Naive B cells,Other Organ Systems,Ovary,Pituitary Gland,Placenta,Prostate Gland,Retina,Salivary Gland,Skeletal Muscle…
mmu-miR-23a-3p	miR-23a-3p (and other miRNAs w/seed UCACAUU)	-1.083	TargetScan Human	High (predicted)	IGSF8		Human,Mouse,Rat	Activated helper T cells,Adipose,Amygdala,BDCA-1+ dendritic cells,Brain,Cerebellum,Cerebral Cortex,Dorsal Root Ganglion,Heart,Hippocampus,Hypothalamus,Immature monocyte-derived dendritic cells,Kidney,Large Intestine,Liver,Lung,Mature monocyte-derived dendritic cells,Monocyte-derived macrophage,Murine NKT cells,Natural T-regulatory cells,Olfactory Bulb,Ovary,Pancreas,PBMCs,Peripheral blood lymphoc…
mmu-miR-23a-3p	miR-23a-3p (and other miRNAs w/seed UCACAUU)	-1.083	TargetScan Human	High (predicted)	IL18	Acute Phase Response Signaling,Adrenomedullin signaling pathway,Agranulocyte Adhesion and Diapedesis,Airway Pathology in Chronic Obstructive Pulmonary Disease,Altered T Cell and B Cell Signaling in Rheumatoid Arthritis,Atherosclerosis Signaling,Cardiac Hypertrophy Signaling (Enhanced),Cholecystokinin/Gastrin-mediated Signaling,Communication between Innate and Adaptive Immune Cells,Crosstalk betwe…	Human,Mouse,Rat	Adipose,Adrenal Gland,Amygdala,Astrocytes,B lymphocytes not otherwise specified,BDCA-1+ dendritic cells,BDCA-3+ dendritic cells,Bladder,Bone marrow-derived macrophages,Brain,Cartilage Tissue,Cerebellum,Cerebral Cortex,Chondrocytes,Cornea,Cytotoxic T cells,Dendritic cells not otherwise specified,Dermis,Dorsal Root Ganglion,Effector T cells,Epidermis,Epithelial cells not otherwise specified,Heart,H…
mmu-miR-23a-3p	miR-23a-3p (and other miRNAs w/seed UCACAUU)	-1.083	Ingenuity Expert Findings,TargetScan Human	Experimentally Observed,Moderate (predicted)	IL6R	Acute Phase Response Signaling,Cardiac Hypertrophy Signaling,Cardiac Hypertrophy Signaling (Enhanced),Colorectal Cancer Metastasis Signaling,Hepatic Fibrosis / Hepatic Stellate Cell Activation,HIF1α Signaling,IL-6 Signaling,Iron homeostasis signaling pathway,Neuroinflammation Signaling Pathway,PI3K/AKT Signaling,Regulation Of The Epithelial Mesenchymal Transition By Growth Factors Pathway,Role of…	Human,Mouse,Rat	Activated CD56dim NK cells,Activated Vd1 Gamma-delta T cells,Activated Vd2 Gamma-delta T cells,Adipocytes,Adipose,Amygdala,B lymphocytes not otherwise specified,BDCA-1+ dendritic cells,BDCA-3+ dendritic cells,Bladder,Bone marrow cells not otherwise specified,Brain,Brainstem,Cardiomyocytes,CD4+ T-lymphocytes,Central memory helper T cells,Cerebral Cortex,Cytotoxic T cells,Epithelial cells not other…
mmu-miR-23a-3p	miR-23a-3p (and other miRNAs w/seed UCACAUU)	-1.083	TargetScan Human	High (predicted)	ISCA2		Human,Mouse,Rat	Activated helper T cells,Adipose,Amygdala,B lymphocytes not otherwise specified,BDCA-1+ dendritic cells,BDCA-3+ dendritic cells,Bladder,Central memory cytotoxic T cells,Cerebellum,Cerebral Cortex,Cytotoxic T cells,Dorsal Root Ganglion,Effector memory cytotoxic T cells,Effector memory RA+ cytotoxic T cells,Effector T cells,Epidermis,Heart,Hippocampus,Hypothalamus,Immature monocyte-derived dendriti…
mmu-miR-23a-3p	miR-23a-3p (and other miRNAs w/seed UCACAUU)	-1.083	TargetScan Human	High (predicted)	KCNV2		Human,Mouse,Rat	Activated Vd1 Gamma-delta T cells,Adipose,B lymphocytes not otherwise specified,CD56bright NK cells,CD56dim NK cells,Cerebellum,Cerebral Cortex,Cytotoxic T cells,Dorsal Root Ganglion,Epidermis,Heart,Hippocampus,Hypothalamus,Kidney,Large Intestine,Liver,Lung,Monocyte-derived macrophage,Ovary,Pituitary Gland,Placenta,Retina,Salivary Gland,Skeletal Muscle,Small Intestine,Substantia Nigra,Testis,Th1 …
mmu-miR-23a-3p	miR-23a-3p (and other miRNAs w/seed UCACAUU)	-1.083	TargetScan Human	High (predicted)	KMT5A		Human,Mouse,Rat	Activated helper T cells,Adipose,Amygdala,B lymphocytes not otherwise specified,BDCA-3+ dendritic cells,Bladder,Cerebellum,Cerebral Cortex,Cytotoxic T cells,Dorsal Root Ganglion,Effector T cells,Epidermis,Heart,Hippocampus,Hypothalamus,Kidney,Large Intestine,Liver,Lung,Mammary Gland,Mature monocyte-derived dendritic cells,Murine NKT cells,Naive helper T cells,Olfactory Bulb,Ovary,Placenta,Plasmac…
mmu-miR-23a-3p	miR-23a-3p (and other miRNAs w/seed UCACAUU)	-1.083	TargetScan Human	High (predicted)	LDHB	HIF1α Signaling,Pyruvate Fermentation to Lactate,Sirtuin Signaling Pathway,White Adipose Tissue Browning Pathway	Human,Mouse,Rat	Adipose,Amygdala,B lymphocytes not otherwise specified,Bladder,Brain,Cerebellum,Cerebral Cortex,Cytotoxic T cells,Dorsal Root Ganglion,Effector T cells,Epidermis,Heart,Hippocampus,Hypothalamus,Kidney,Large Intestine,Liver,Lung,Mammary Gland,Memory B cells,Murine NKT cells,Naive B cells,Olfactory Bulb,Other T lymphocytes,Other Tissues and Primary Cells,Ovary,Pituitary Gland,Placenta,Prostate Gland…
mmu-miR-23a-3p	miR-23a-3p (and other miRNAs w/seed UCACAUU)	-1.083	TargetScan Human	High (predicted)	LYZ	Atherosclerosis Signaling,Clathrin-mediated Endocytosis Signaling,IL-12 Signaling and Production in Macrophages,LXR/RXR Activation,Production of Nitric Oxide and Reactive Oxygen Species in Macrophages	Human,Mouse,Rat	Adipose,BDCA-1+ dendritic cells,BDCA-3+ dendritic cells,Bladder,Crypt,Dendritic cells not otherwise specified,Epidermis,Heart,Hematopoietic progenitor cells,Immature monocyte-derived dendritic cells,Large Intestine,Lung,Macrophages not otherwise specified,Mature monocyte-derived dendritic cells,Microglia,Monocyte-derived macrophage,Murine NKT cells,Other Cells,Other Epithelial cells,Other Organ S…
mmu-miR-23a-3p	miR-23a-3p (and other miRNAs w/seed UCACAUU)	-1.083	TargetScan Human	High (predicted)	MAP7		Human,Mouse,Rat	Adipose,BDCA-1+ dendritic cells,BDCA-3+ dendritic cells,Brain,Endothelial cells not otherwise specified,Fibroblasts,Heart,Kidney,Liver,Lung,Monocyte-derived macrophage,Neutrophils,Smooth Muscle,Smooth muscle cells not otherwise specified,Vd2 Gamma-delta T cells,293 cells,A549-ATCC,COLO205,EKVX,HCT-15,HeLa,HT29,Min6,Other Neuroblastoma Cell Lines,PC-12 cells,SW-620,THP-1
mmu-miR-23a-3p	miR-23a-3p (and other miRNAs w/seed UCACAUU)	-1.083	TargetScan Human	High (predicted)	MBOAT7	CDP-diacylglycerol Biosynthesis I,Phosphatidylglycerol Biosynthesis II (Non-plastidic),Stearate Biosynthesis I (Animals),Triacylglycerol Biosynthesis	Human,Mouse,Rat	Adipose,Amygdala,B lymphocytes not otherwise specified,Bladder,Brain,Cerebellum,Cerebral Cortex,Cytotoxic T cells,Dorsal Root Ganglion,Effector T cells,Epidermis,Heart,Hippocampus,Hypothalamus,Kidney,Large Intestine,Liver,Lung,Macrophages not otherwise specified,Mammary Gland,Olfactory Bulb,Other Organ Systems,Ovary,Pancreas,Pituitary Gland,Placenta,Prostate Gland,Retina,Skeletal Muscle,Skin,Smal…
mmu-miR-23a-3p	miR-23a-3p (and other miRNAs w/seed UCACAUU)	-1.083	TargetScan Human	High (predicted)	MDFIC		Human,Mouse,Rat	Adipose,B lymphocytes not otherwise specified,BDCA-1+ dendritic cells,BDCA-3+ dendritic cells,Bladder,Central memory cytotoxic T cells,Dorsal Root Ganglion,Effector memory cytotoxic T cells,Effector memory RA+ cytotoxic T cells,Effector T cells,Epidermis,Heart,Immature monocyte-derived dendritic cells,Kidney,Large Intestine,Liver,Lung,Mammary Gland,Mature monocyte-derived dendritic cells,Memory B…
mmu-miR-23a-3p	miR-23a-3p (and other miRNAs w/seed UCACAUU)	-1.083	miRecords	Experimentally Observed	MDH2	Aspartate Degradation II,Gluconeogenesis I,TCA Cycle II (Eukaryotic)	Human,Mouse,Rat	Activated CD56bright NK cells,Activated CD56dim NK cells,Activated Vd1 Gamma-delta T cells,Activated Vd2 Gamma-delta T cells,Adipose,Amygdala,B lymphocytes not otherwise specified,BDCA-1+ dendritic cells,BDCA-3+ dendritic cells,Bladder,Central memory helper T cells,Cerebellum,Cerebral Cortex,Cytotoxic T cells,Dorsal Root Ganglion,Effector T cells,Epidermis,Heart,Hippocampus,Hypothalamus,Immature …
mmu-miR-23a-3p	miR-23a-3p (and other miRNAs w/seed UCACAUU)	-1.083	TargetScan Human,miRecords	Experimentally Observed,Moderate (predicted)	MET	Axonal Guidance Signaling,Clathrin-mediated Endocytosis Signaling,Epithelial Adherens Junction Signaling,FGF Signaling,Hepatic Fibrosis / Hepatic Stellate Cell Activation,HGF Signaling,HIF1α Signaling,HOTAIR Regulatory Pathway,IL-15 Production,IL-7 Signaling Pathway,Macropinocytosis Signaling,Regulation Of The Epithelial Mesenchymal Transition By Growth Factors Pathway,Regulation of the Epithelia…	Human,Mouse,Rat	Activated CD56bright NK cells,Activated Vd1 Gamma-delta T cells,Adrenal Gland,B lymphocytes not otherwise specified,Brain,Brainstem,Cerebellum,Dorsal Root Ganglion,Embryonic stem cells,Endothelial cells not otherwise specified,Epithelial cells not otherwise specified,Esophagus,Heart,Hematopoietic progenitor cells,Hepatocytes,HUVEC cells,Kidney,Large Intestine,Lens,Liver,Lung,Macrophages not other…
mmu-miR-23a-3p	miR-23a-3p (and other miRNAs w/seed UCACAUU)	-1.083	TargetScan Human	High (predicted)	MRC1	Macropinocytosis Signaling,Phagosome Formation	Human,Mouse,Rat	Adipose,Amygdala,B lymphocytes not otherwise specified,BDCA-1+ dendritic cells,Bladder,Bone marrow-derived macrophages,Brain,Cerebellum,Cerebral Cortex,Cytotoxic T cells,Dendritic cells not otherwise specified,Dermis,Dorsal Root Ganglion,Effector T cells,Endothelial cells not otherwise specified,Epidermis,Fibroblasts,Heart,Hematopoietic progenitor cells,Hippocampus,Hypothalamus,Immature monocyte-…
mmu-miR-23a-3p	miR-23a-3p (and other miRNAs w/seed UCACAUU)	-1.083	TargetScan Human	High (predicted)	MTHFS	Folate Transformations I	Human,Mouse,Rat	Activated CD56bright NK cells,Activated helper T cells,Activated Vd1 Gamma-delta T cells,Activated Vd2 Gamma-delta T cells,Adipose,Amygdala,B lymphocytes not otherwise specified,BDCA-1+ dendritic cells,BDCA-3+ dendritic cells,Bladder,CD56bright NK cells,Central memory cytotoxic T cells,Central memory helper T cells,Cerebellum,Cerebral Cortex,Cytotoxic T cells,Dorsal Root Ganglion,Effector memory …
mmu-miR-23a-3p	miR-23a-3p (and other miRNAs w/seed UCACAUU)	-1.083	TargetScan Human	High (predicted)	MYCT1		Human,Mouse,Rat	Brain,Heart,Kidney,Liver,Lung,Natural T-regulatory cells,Other Organ Systems,Ovary,Pancreas,Prostate Gland,Salivary Gland,Skeletal Muscle,Smooth Muscle,Spleen,Testis,Th1 cells,Thymus,Thyroid Gland,Uterus,293 cells,COLO205,HeLa,HS 578T,LOX IMVI,MALME-3M,MDA-MB-435,NCI-H522,Other Cell Line,Other Hepatoma Cell Lines,SF-295
mmu-miR-23a-3p	miR-23a-3p (and other miRNAs w/seed UCACAUU)	-1.083	TargetScan Human	High (predicted)	MYH1	Actin Cytoskeleton Signaling,Agranulocyte Adhesion and Diapedesis,Calcium Signaling,Cellular Effects of Sildenafil (Viagra),Epithelial Adherens Junction Signaling,Hepatic Fibrosis / Hepatic Stellate Cell Activation,ILK Signaling,Tight Junction Signaling	Human,Mouse,Rat	Bladder,Dorsal Root Ganglion,Epidermis,Fibroblasts,Lung,Skeletal Muscle
mmu-miR-23a-3p	miR-23a-3p (and other miRNAs w/seed UCACAUU)	-1.083	TargetScan Human	High (predicted)	MYH4	Actin Cytoskeleton Signaling,Agranulocyte Adhesion and Diapedesis,Calcium Signaling,Cellular Effects of Sildenafil (Viagra),Epithelial Adherens Junction Signaling,Hepatic Fibrosis / Hepatic Stellate Cell Activation,ILK Signaling,Protein Kinase A Signaling,Tight Junction Signaling	Human,Mouse,Rat	Adipose,Bladder,Cerebellum,Cerebral Cortex,Dorsal Root Ganglion,Epidermis,Heart,Hypothalamus,Kidney,Mammary Gland,Other Cells,Other Organ Systems,Ovary,Pituitary Gland,Placenta,Prostate Gland,Retina,Salivary Gland,Skeletal Muscle,Thymus,Other Neuroblastoma Cell Lines
mmu-miR-23a-3p	miR-23a-3p (and other miRNAs w/seed UCACAUU)	-1.083	TargetScan Human	High (predicted)	MYL12B	Actin Cytoskeleton Signaling,Apelin Cardiomyocyte Signaling Pathway,Axonal Guidance Signaling,Cardiac Hypertrophy Signaling,Cdc42 Signaling,Cellular Effects of Sildenafil (Viagra),CXCR4 Signaling,Estrogen Receptor Signaling,Gα12/13 Signaling,Hepatic Fibrosis Signaling Pathway,IL-8 Signaling,Integrin Signaling,PAK Signaling,Phospholipase C Signaling,Protein Kinase A Signaling,Regulation of Actin-b…	Human,Mouse,Rat	Activated CD56bright NK cells,Activated CD56dim NK cells,Activated helper T cells,Activated Vd1 Gamma-delta T cells,Activated Vd2 Gamma-delta T cells,B lymphocytes not otherwise specified,BDCA-1+ dendritic cells,BDCA-3+ dendritic cells,Bladder,CD56bright NK cells,CD56dim NK cells,Central memory cytotoxic T cells,Central memory helper T cells,Cytotoxic T cells,Effector memory cytotoxic T cells,Eff…
mmu-miR-23a-3p	miR-23a-3p (and other miRNAs w/seed UCACAUU)	-1.083	TargetScan Human	High (predicted)	NACC2		Human,Mouse,Rat	Adipose,Amygdala,B lymphocytes not otherwise specified,BDCA-1+ dendritic cells,Bladder,Cerebellum,Cerebral Cortex,Cytotoxic T cells,Dorsal Root Ganglion,Effector T cells,Epidermis,Heart,Hippocampus,Hypothalamus,Kidney,Large Intestine,Liver,Lung,Mammary Gland,Mature monocyte-derived dendritic cells,Monocyte-derived macrophage,Olfactory Bulb,Ovary,Pancreas,Pituitary Gland,Placenta,Prostate Gland,Re…
mmu-miR-23a-3p	miR-23a-3p (and other miRNAs w/seed UCACAUU)	-1.083	TargetScan Human	High (predicted)	NAP1L3		Human,Mouse,Rat	Adipose,Amygdala,Bladder,Central memory cytotoxic T cells,Central memory helper T cells,Cerebellum,Cerebral Cortex,Cytotoxic T cells,Dorsal Root Ganglion,Effector memory cytotoxic T cells,Effector memory helper T cells,Effector memory RA+ cytotoxic T cells,Effector T cells,Epidermis,Hippocampus,Hypothalamus,Kidney,Large Intestine,Liver,Lung,Mammary Gland,Natural T-regulatory cells,Olfactory Bulb,…
mmu-miR-23a-3p	miR-23a-3p (and other miRNAs w/seed UCACAUU)	-1.083	TargetScan Human	High (predicted)	NAP1L5		Human,Mouse,Rat	Activated helper T cells,Adipose,Adrenal Gland,Amygdala,B lymphocytes not otherwise specified,BDCA-1+ dendritic cells,BDCA-3+ dendritic cells,Bladder,Brain,Central memory cytotoxic T cells,Cerebellum,Cerebral Cortex,Cytotoxic T cells,Dorsal Root Ganglion,Effector memory cytotoxic T cells,Effector memory RA+ cytotoxic T cells,Effector T cells,Epidermis,Heart,Hippocampus,Hypothalamus,Immature monoc…
mmu-miR-23a-3p	miR-23a-3p (and other miRNAs w/seed UCACAUU)	-1.083	TargetScan Human	High (predicted)	NCOA2	Androgen Signaling,Aryl Hydrocarbon Receptor Signaling,Estrogen Receptor Signaling,Glucocorticoid Receptor Signaling,Role of Wnt/GSK-3β Signaling in the Pathogenesis of Influenza,TR/RXR Activation,VDR/RXR Activation,Xenobiotic Metabolism AHR Signaling Pathway	Human,Mouse,Rat	Activated CD56dim NK cells,Activated Vd1 Gamma-delta T cells,Activated Vd2 Gamma-delta T cells,Adipocytes,Adipose,Amygdala,B lymphocytes not otherwise specified,BDCA-1+ dendritic cells,BDCA-3+ dendritic cells,Bladder,Brain,Central memory cytotoxic T cells,Cerebellum,Cerebral Cortex,Cytotoxic T cells,Dorsal Root Ganglion,Effector memory cytotoxic T cells,Effector memory helper T cells,Effector mem…
mmu-miR-23a-3p	miR-23a-3p (and other miRNAs w/seed UCACAUU)	-1.083	TargetScan Human	High (predicted)	NDUFA2	Mitochondrial Dysfunction,Oxidative Phosphorylation,Sirtuin Signaling Pathway	Human,Mouse,Rat	Adipose,Amygdala,B lymphocytes not otherwise specified,Bladder,Cerebellum,Cerebral Cortex,Cytotoxic T cells,Dorsal Root Ganglion,Effector memory RA+ cytotoxic T cells,Effector T cells,Epidermis,Heart,Hippocampus,Hypothalamus,Kidney,Large Intestine,Liver,Lung,Mammary Gland,Murine NKT cells,Olfactory Bulb,Ovary,Pituitary Gland,Placenta,Prostate Gland,Retina,Salivary Gland,Skeletal Muscle,Small Inte…
[truncated: 137 more rows]

## Sheet: (Serum) Young vs Old
© 2000-2020 QIAGEN. All rights reserved.
ID	Symbol	Expr Log Ratio	Source	Confidence	Symbol	Pathway	Species	Tissue/Cell Line
[truncated: 919 more rows]

## Sheet: (Serum) sham vs DMM
© 2000-2020 QIAGEN. All rights reserved.
[truncated: 88 more rows]

[truncated: 1 more sheets: (Serum) Old vs DMM]
